# Supplementary material for: Targeted enrichment of novel chloroplast-based probes reveals a large-scale phylogeny of 412 bamboos
Source: BMC Plant Biol. 2021 Feb 5;21:76. doi: 10.1186/s12870-020-02779-5 (PMC7863319; doi:10.1186/s12870-020-02779-5)
Supplement: Supplementary file 5 — Additional file 5: Supplementary Table S1. 3654 species used in probe design. Supplementary Table S2. The table of 568 representative species ID. Supplementary Table S3. Evaluation of designed probe. Supplementary Table S4. The bamboo species in this study. Supplementary Table S5. The table of bamboo plastid sequences from NCBI. Supplementary Table S6. The species used for species tree construction. Supplementary Table S7. Coverage and depth analysis of pan-CpGenome. Supplementary Table S8. Align the probes to 468 complete chloroplast genomes, which did not contain the sequences used to design the probes. Supplementary Table S9. The statistics of assembled plastid sequences after redundancy removing. Supplementary Table S10. Evaluation for target enrichment and assemblies. [file 12870_2020_2779_MOESM5_ESM.xlsx]

## Sheet: S1
Supplementary Table S1. 3,654 species used in probe design.
Class	Order	Family	Genus	Species	Species_ori	Species_id	Id	Genome_id	Note1	Note2	Note3	Data_sources	Genome_size_(Bb)	Protein-coding_genes
Chlorophyta	Prasinococcales	familyNA4	Prasinococcus	Prasinococcus_sp.	Prasinococcus_sp._CCMP1194	NA_NC2988	NC2988	KJ746597	circular	chloroplast	complete	https://www.ncbi.nlm.nih.gov	85590	86
			Prasinoderma	Prasinoderma_coloniale	Prasinoderma_coloniale	NA_NC2989	NC2989	NC_024817	circular	chloroplast	complete	https://www.ncbi.nlm.nih.gov	77750	76
	Palmophyllales	familyNA3	Verdigellas	Verdigellas_peltata	Verdigellas_peltata	NA_NC2991	NC2991	NC_030220	circular	chloroplast	NaN	https://www.ncbi.nlm.nih.gov	79444	86
			Palmophyllum	Palmophyllum_crassum	Palmophyllum_crassum	NA_NC2986	NC2986	NC_033387	circular	chloroplast	complete	https://www.ncbi.nlm.nih.gov	79397	86
	orderNA5	Nephroselmidophyceae	Nephroselmis	Nephroselmis_olivacea	Nephroselmis_olivacea	Nephroselmidophyceae_NC2995	NC2995	NC_000927	circular	chloroplast	complete	https://www.ncbi.nlm.nih.gov	200799	155
				Nephroselmis_astigmatica	Nephroselmis_astigmatica	Nephroselmidophyceae_NC2994	NC2994	NC_024829	circular	chloroplast	complete	https://www.ncbi.nlm.nih.gov	125042	92
	Pyramimonadales	familyNA5	Cymbomonas	Cymbomonas_tetramitiformis	Cymbomonas_tetramitiformis	NA_NC2984	NC2984	NC_030169	circular	chloroplast	complete	https://www.ncbi.nlm.nih.gov	84524	76
			Pyramimonas	Pyramimonas_parkeae	Pyramimonas_parkeae	NA_NC2990	NC2990	NC_012099	circular	chloroplast	complete	https://www.ncbi.nlm.nih.gov	101605	94
	Monomastigales	Monomastigaceae	Monomastix	Monomastix_sp.	Monomastix_sp._OKE-1	Monomastigaceae_NC2981	NC2981	NC_012101	circular	chloroplast	complete	https://www.ncbi.nlm.nih.gov	114528	82
	orderNA6	Pycnococcaceae	Pycnococcus	Pycnococcus_provasolii	Pycnococcus_provasolii	Pycnococcaceae_NC3004	NC3004	NC_012097	circular	chloroplast	complete	https://www.ncbi.nlm.nih.gov	80211	68
	Mamiellales	Bathycoccaceae	Ostreococcus	Ostreococcus_tauri	Ostreococcus_tauri	Bathycoccaceae_NC2913	NC2913	NC_008289	circular	chloroplast	complete	https://www.ncbi.nlm.nih.gov	71666	61
	orderNA4	familyNA2	Picocystis	Picocystis_salinarum	Picocystis_salinarum	NA_NC2987	NC2987	NC_024828	circular	chloroplast	complete	https://www.ncbi.nlm.nih.gov	81133	80
	Marsupiomonadales	Marsupiomonadaceae	Marsupiomonas	Marsupiomonas_sp.	Marsupiomonas_sp._NIES_1824	Marsupiomonadaceae_NC2977	NC2977	KM462870	circular	chloroplast	complete	https://www.ncbi.nlm.nih.gov	94262	77
	Pedinomonadales	Pedinomonadaceae	Pedinomonas	Pedinomonas_minor	Pedinomonas_minor	Pedinomonadaceae_NC2998	NC2998	NC_016733	circular	chloroplast	complete	https://www.ncbi.nlm.nih.gov	98340	82
				Pedinomonas_tuberculata	Pedinomonas_tuberculata	Pedinomonadaceae_NC2999	NC2999	NC_025530	circular	chloroplast	complete	https://www.ncbi.nlm.nih.gov	126694	83
	Chlorodendrales	Chlorodendraceae	Scherffelia	Scherffelia_dubia	Scherffelia_dubia	Chlorodendraceae_NC2944	NC2944	NC_029807	circular	plastid	complete	https://www.ncbi.nlm.nih.gov	137161	114
			Tetraselmis	Tetraselmis_sp.	Tetraselmis_sp._CCMP_881	Chlorodendraceae_NC2945	NC2945	KU167097	circular	chloroplast	complete	https://www.ncbi.nlm.nih.gov	100264	85
	orderNA1	Botryococcaceae	Botryococcus	Botryococcus_braunii	Botryococcus_braunii	Botryococcaceae_NC2914	NC2914	NC_025545	circular	chloroplast	complete	https://www.ncbi.nlm.nih.gov	172826	80
	orderNA3	familyNA1	Geminella	Geminella_minor	Geminella_minor	NA_NC2985	NC2985	NC_025544	circular	chloroplast	complete	https://www.ncbi.nlm.nih.gov	129187	81
	Bryopsidales	Ostreobiaceae	Ostreobium	Ostreobium_quekettii	Ostreobium_quekettii	Ostreobiaceae_NC2996	NC2996	NC_030629	circular	plastid	NaN	https://www.ncbi.nlm.nih.gov	81997	78
				Ostreobium_sp.	Ostreobium_sp._OS1B	Ostreobiaceae_NC2997	NC2997	KU979013	circular	chloroplast	complete	https://www.ncbi.nlm.nih.gov	81997	77
		Derbesiaceae	Derbesia	Derbesia_sp.	Derbesia_sp._WEST4838	Derbesiaceae_NC2962	NC2962	NC_031367	circular	chloroplast	complete	https://www.ncbi.nlm.nih.gov	115765	97
		Codiaceae	Codium	Codium_decorticatum	Codium_decorticatum	Codiaceae_NC2959	NC2959	NC_032043	circular	chloroplast	complete	https://www.ncbi.nlm.nih.gov	91509	78
				Codium_sp.	Codium_sp._'arenicola'	Codiaceae_NC2960	NC2960	KY819066	circular	chloroplast	complete	https://www.ncbi.nlm.nih.gov	83933	85
		Bryopsidaceae	Bryopsis	Bryopsis_sp.	Bryopsis_sp._HV04063	Bryopsidaceae_NC2920	NC2920	KY819063	circular	chloroplast	complete	https://www.ncbi.nlm.nih.gov	100655	88
				Bryopsis_plumosa	Bryopsis_plumosa	Bryopsidaceae_NC2919	NC2919	NC_026795	circular	chloroplast	complete	https://www.ncbi.nlm.nih.gov	106859	86
				Bryopsis_hypnoides	Bryopsis_hypnoides	Bryopsidaceae_NC2918	NC2918	NC_013359	circular	chloroplast	complete	https://www.ncbi.nlm.nih.gov	153429	69
		Udoteaceae	Rhipilia	Rhipilia_penicilloides	Rhipilia_penicilloides	Udoteaceae_NC3037	NC3037	KY819065	circular	chloroplast	complete	https://www.ncbi.nlm.nih.gov	105774	91
			Chlorodesmis	Chlorodesmis_fastigiata	Chlorodesmis_fastigiata	Udoteaceae_NC3036	NC3036	KY819064	circular	chloroplast	complete	https://www.ncbi.nlm.nih.gov	88592	85
		Halimedaceae	Halimeda	Halimeda_discoidea	Halimeda_discoidea	Halimedaceae_NC2970	NC2970	KX808496	linear	chloroplast	partial_genome	https://www.ncbi.nlm.nih.gov	122075	101
		Caulerpaceae	Caulerpa	Caulerpa_cliftonii	Caulerpa_cliftonii	Caulerpaceae_NC2921	NC2921	NC_031368	circular	chloroplast	complete	https://www.ncbi.nlm.nih.gov	131135	111
				Caulerpa_racemosa	Caulerpa_racemosa	Caulerpaceae_NC2923	NC2923	NC_032042	circular	chloroplast	complete	https://www.ncbi.nlm.nih.gov	176522	91
				Caulerpa_manorensis	Caulerpa_manorensis	Caulerpaceae_NC2922	NC2922	KY819068	circular	chloroplast	complete	https://www.ncbi.nlm.nih.gov	140597	112
	orderNA9	Ulvophyceae	Tupiella	Tupiella_akineta	Tupiella_akineta	Ulvophyceae_NC3054	NC3054	NC_008114	circular	chloroplast	complete	https://www.ncbi.nlm.nih.gov	195867	105
			Hazenia	Hazenia_basiliensis	Hazenia_basiliensis	Ulvophyceae_NC3046	NC3046	KY407661	circular	chloroplast	complete	https://www.ncbi.nlm.nih.gov	189599	89
			Chamaetrichon	Chamaetrichon_basiliensis	Chamaetrichon_basiliensis	Ulvophyceae_NC3043	NC3043	NC_034714	circular	chloroplast	complete	https://www.ncbi.nlm.nih.gov	189599	89
			Sarcinofilum	Sarcinofilum_mucosum	Sarcinofilum_mucosum	Ulvophyceae_NC3053	NC3053	NC_034709	circular	chloroplast	complete	https://www.ncbi.nlm.nih.gov	227181	89
			Gloeotilopsis	Gloeotilopsis_planctonica	Gloeotilopsis_planctonica	Ulvophyceae_NC3044	NC3044	KX306824	circular	chloroplast	complete	https://www.ncbi.nlm.nih.gov	221431	93
			Rhexinema	Rhexinema_sarcinoideum	Rhexinema_sarcinoideum	Ulvophyceae_NC3052	NC3052	KX306821	circular	chloroplast	complete	https://www.ncbi.nlm.nih.gov	262888	96
			Pseudoneochloris	Pseudoneochloris_marina	Pseudoneochloris_marina	Ulvophyceae_NC3051	NC3051	NC_034710	circular	chloroplast	complete	https://www.ncbi.nlm.nih.gov	134753	84
	Ulvales	Ulvaceae	Ulva	Ulva_sp.	Ulva_sp._UNA00071828	Ulvaceae_NC3042	NC3042	KP720616	circular	chloroplast	complete	https://www.ncbi.nlm.nih.gov	99983	74
				Ulva_fasciata	Ulva_fasciata	Ulvaceae_NC3038	NC3038	NC_029040	circular	chloroplast	complete	https://www.ncbi.nlm.nih.gov	96005	77
				Ulva_flexuosa	Ulva_flexuosa	Ulvaceae_NC3039	NC3039	NC_035823	circular	chloroplast	complete	https://www.ncbi.nlm.nih.gov	89414	71
				Ulva_prolifera	Ulva_prolifera	Ulvaceae_NC3041	NC3041	NC_036137	circular	chloroplast	complete	https://www.ncbi.nlm.nih.gov	93066	66
				Ulva_linza	Ulva_linza	Ulvaceae_NC3040	NC3040	NC_030312	circular	chloroplast	complete	https://www.ncbi.nlm.nih.gov	86726	67
	Chaetopeltidales	Chaetopeltidaceae	Floydiella	Floydiella_terrestris	Floydiella_terrestris	Chaetopeltidaceae_NC2924	NC2924	NC_014346	circular	chloroplast	complete	https://www.ncbi.nlm.nih.gov	521168	74
	Chaetophorales	Schizomeridaceae	Schizomeris	Schizomeris_leibleinii	Schizomeris_leibleinii	Schizomeridaceae_NC3008	NC3008	NC_015645	circular	chloroplast	complete	https://www.ncbi.nlm.nih.gov	182759	77
	Chlamydomonadales	Volvocaceae	Pleodorina	Pleodorina_starrii	Pleodorina_starrii	Volvocaceae_NC3056	NC3056	NC_021109	circular	plastid	complete	https://www.ncbi.nlm.nih.gov	269857	84
			Gonium	Gonium_pectorale	Gonium_pectorale	Volvocaceae_NC3055	NC3055	NC_020438	circular	chloroplast	complete	https://www.ncbi.nlm.nih.gov	222582	68
		Phacotaceae	Phacotus	Phacotus_lenticularis	Phacotus_lenticularis	Phacotaceae_NC3000	NC3000	NC_028587	circular	chloroplast	complete	https://www.ncbi.nlm.nih.gov	203369	75
		Characiochloridaceae	Characiochloris	Characiochloris_acuminata	Characiochloris_acuminata	Characiochloridaceae_NC2928	NC2928	NC_028584	circular	chloroplast	complete	https://www.ncbi.nlm.nih.gov	197180	73
		Dunaliellaceae	Dunaliella	Dunaliella_salina	Dunaliella_salina	Dunaliellaceae_NC2965	NC2965	NC_016732	circular	chloroplast	complete	https://www.ncbi.nlm.nih.gov	269044	82
		Chlamydomonadaceae	Chloromonas	Chloromonas_perforata	Chloromonas_perforata	Chlamydomonadaceae_NC2932	NC2932	KT625416	circular	chloroplast	partial_genome	https://www.ncbi.nlm.nih.gov	271974	76
			Chlamydomonas	Chlamydomonas_leiostraca	Chlamydomonas_leiostraca	Chlamydomonadaceae_NC2930	NC2930	NC_032109	circular	plastid	complete	https://www.ncbi.nlm.nih.gov	167394	79
				Chlamydomonas_applanata	Chlamydomonas_applanata	Chlamydomonadaceae_NC2929	NC2929	KT625417	linear	chloroplast	partial_genome	https://www.ncbi.nlm.nih.gov	203225	82
	orderNA8	Treubariaceae	Treubaria	Treubaria_triappendiculata	Treubaria_triappendiculata	Treubariaceae_NC3034	NC3034	NC_028578	circular	chloroplast	complete	https://www.ncbi.nlm.nih.gov	179588	76
	Sphaeropleales	Chromochloridaceae	Chromochloris	Chromochloris_zofingiensis	Chromochloris_zofingiensis	Chromochloridaceae_NC2957	NC2957	NC_029672	circular	chloroplast	complete	https://www.ncbi.nlm.nih.gov	188935	68
		Pseudomuriellaceae	Pseudomuriella	Pseudomuriella_schumacherensis	Pseudomuriella_schumacherensis	Pseudomuriellaceae_NC3003	NC3003	NC_029669	circular	chloroplast	complete	https://www.ncbi.nlm.nih.gov	220357	69
		Bracteacoccaceae	Bracteacoccus	Bracteacoccus_aerius	Bracteacoccus_aerius	Bracteacoccaceae_NC2915	NC2915	NC_029675	circular	chloroplast	complete	https://www.ncbi.nlm.nih.gov	165732	68
				Bracteacoccus_minor	Bracteacoccus_minor	Bracteacoccaceae_NC2917	NC2917	NC_029674	circular	chloroplast	complete	https://www.ncbi.nlm.nih.gov	192761	69
				Bracteacoccus_giganteus	Bracteacoccus_giganteus	Bracteacoccaceae_NC2916	NC2916	NC_028586	circular	chloroplast	complete	https://www.ncbi.nlm.nih.gov	242897	78
		Selenastraceae	Kirchneriella	Kirchneriella_aperta	Kirchneriella_aperta	Selenastraceae_NC3009	NC3009	NC_029676	circular	chloroplast	complete	https://www.ncbi.nlm.nih.gov	207516	69
			Monoraphidium	Monoraphidium_neglectum	Monoraphidium_neglectum	Selenastraceae_NC7	NC7	CM002678	circular	chloroplast	complete	https://www.ncbi.nlm.nih.gov	135362	65
		Scenedesmaceae	Hariotina	Hariotina_sp.	Hariotina_sp._MMOGRB0030F	Scenedesmaceae_NC3005	NC3005	KX131180	circular	chloroplast	complete	https://www.ncbi.nlm.nih.gov	210757	79
			Tetradesmus	Tetradesmus_obliquus	Tetradesmus_obliquus	Scenedesmaceae_NC3007	NC3007	NC_008101	circular	chloroplast	complete	https://www.ncbi.nlm.nih.gov	161452	77
			Pectinodesmus	Pectinodesmus_pectinatus	Pectinodesmus_pectinatus	Scenedesmaceae_NC3006	NC3006	NC_036668	circular	chloroplast	complete	https://www.ncbi.nlm.nih.gov	196809	68
		Neochloridaceae	Neochloris	Neochloris_aquatica	Neochloris_aquatica	Neochloridaceae_NC2993	NC2993	NC_029670	circular	chloroplast	complete	https://www.ncbi.nlm.nih.gov	166767	67
			Chlorotetraedron	Chlorotetraedron_incus	Chlorotetraedron_incus	Neochloridaceae_NC2992	NC2992	NC_029673	circular	chloroplast	complete	https://www.ncbi.nlm.nih.gov	193197	69
		Hydrodictyaceae	Hydrodictyon	Hydrodictyon_reticulatum	Hydrodictyon_reticulatum	Hydrodictyaceae_NC2971	NC2971	NC_034655	circular	chloroplast	complete	https://www.ncbi.nlm.nih.gov	225641	132
			Pediastrum	Pediastrum_duplex	Pediastrum_duplex	Hydrodictyaceae_NC2972	NC2972	NC_034654	circular	chloroplast	complete	https://www.ncbi.nlm.nih.gov	232554	111
Charophyta	Chlorokybales	Chlorokybaceae	Chlorokybus	Chlorokybus_atmophyticus	Chlorokybus_atmophyticus	Chlorokybaceae_NC2946	NC2946	NC_008822	circular	chloroplast	complete	https://www.ncbi.nlm.nih.gov	152254	114
	Mesostigmatales	Mesostigmataceae	Mesostigma	Mesostigma_viride	Mesostigma_viride	Mesostigmataceae_NC2978	NC2978	NC_002186	circular	chloroplast	complete	https://www.ncbi.nlm.nih.gov	118360	105
	Charales	Characeae	Chara	Chara_vulgaris	Chara_vulgaris	Characeae_NC2926	NC2926	NC_008097	circular	chloroplast	complete	https://www.ncbi.nlm.nih.gov	184933	105
			Nitella	Nitella_hyalina	Nitella_hyalina	Characeae_NC2927	NC2927	KX306884	circular	chloroplast	complete	https://www.ncbi.nlm.nih.gov	256512	90
	Coleochaetales	Chaetosphaeridiaceae	Chaetosphaeridium	Chaetosphaeridium_globosum	Chaetosphaeridium_globosum	Chaetosphaeridiaceae_NC2925	NC2925	NC_004115	circular	chloroplast	complete	https://www.ncbi.nlm.nih.gov	131183	98
		Coleochaetaceae	Coleochaete	Coleochaete_scutata	Coleochaete_scutata	Coleochaetaceae_NC2961	NC2961	NC_030358	circular	chloroplast	complete	https://www.ncbi.nlm.nih.gov	107236	82
	Zygnematales	Zygnemataceae	Spirogyra	Spirogyra_maxima	Spirogyra_maxima	Zygnemataceae_NC3059	NC3059	NC_030355	circular	chloroplast	complete	https://www.ncbi.nlm.nih.gov	129954	91
			Zygnema	Zygnema_circumcarinatum	Zygnema_circumcarinatum	Zygnemataceae_NC3060	NC3060	NC_008117	circular	chloroplast	complete	https://www.ncbi.nlm.nih.gov	165372	103
			Netrium	Netrium_digitus	Netrium_digitus	Zygnemataceae_NC3058	NC3058	NC_030356	circular	chloroplast	complete	https://www.ncbi.nlm.nih.gov	131804	94
	Desmidiales	Closteriaceae	Closterium	Closterium_baillyanum	Closterium_baillyanum	Closteriaceae_NC2958	NC2958	NC_030314	circular	chloroplast	complete	https://www.ncbi.nlm.nih.gov	201341	95
		Desmidiaceae	Staurastrum	Staurastrum_punctulatum	Staurastrum_punctulatum	Desmidiaceae_NC2964	NC2964	NC_008116	circular	chloroplast	complete	https://www.ncbi.nlm.nih.gov	157089	103
			Cosmarium	Cosmarium_botrytis	Cosmarium_botrytis	Desmidiaceae_NC2963	NC2963	NC_030357	circular	chloroplast	complete	https://www.ncbi.nlm.nih.gov	207850	89
liverworts	Marchantiales	Marchantiaceae	Marchantia	Marchantia_polymorpha	Marchantia_polymorpha_subsp._ruderalis	Marchantiaceae_NC1607	NC1607	LC192146	circular	chloroplast	complete	https://www.ncbi.nlm.nih.gov	120304	90
				Marchantia_paleacea	Marchantia_paleacea	Marchantiaceae_NC1606	NC1606	NC_001319	circular	chloroplast	complete	https://www.ncbi.nlm.nih.gov	121024	89
	Pelliales	Pelliaceae	Apopellia	Apopellia_endiviifolia	Apopellia_endiviifolia	Pelliaceae_NC1920	NC1920	NC_019628	circular	chloroplast	complete	https://www.ncbi.nlm.nih.gov	120546	88
	Ptilidiales	Ptilidiaceae	Ptilidium	Ptilidium_pulcherrimum	Ptilidium_pulcherrimum	Ptilidiaceae_NC2515	NC2515	NC_015402	circular	chloroplast	complete	https://www.ncbi.nlm.nih.gov	119007	80
	Metzgeriales	Aneuraceae	Aneura	Aneura_pinguis	Aneura_pinguis	Aneuraceae_NC61	NC61	NC_035617	circular	chloroplast	complete	https://www.ncbi.nlm.nih.gov	120698	73
				Aneura_mirabilis	Aneura_mirabilis	Aneuraceae_NC60	NC60	NC_010359	circular	chloroplast	complete	https://www.ncbi.nlm.nih.gov	108007	62
mosses	Takakiales	Takakiaceae	Takakia	Takakia_lepidozioides	Takakia_lepidozioides	Takakiaceae_NC2792	NC2792	NC_028738	circular	chloroplast	complete	https://www.ncbi.nlm.nih.gov	149016	61
	Sphagnales	Sphagnaceae	Sphagnum	Sphagnum_palustre	Sphagnum_palustre	Sphagnaceae_NC2781	NC2781	NC_030198	circular	chloroplast	complete	https://www.ncbi.nlm.nih.gov	140040	84
	Tetraphidales	Tetraphidaceae	Tetraphis	Tetraphis_pellucida	Tetraphis_pellucida	Tetraphidaceae_NC2805	NC2805	NC_024291	circular	chloroplast	complete	https://www.ncbi.nlm.nih.gov	127489	82
	Funariales	Funariaceae	Physcomitrella	Physcomitrella_patens	Physcomitrella_patens	Funariaceae_NC1281	NC1281	NC_005087	circular	chloroplast	complete	https://www.ncbi.nlm.nih.gov	122890	85
	Pottiales	Pottiaceae	Syntrichia	Syntrichia_ruralis	Syntrichia_ruralis	Pottiaceae_NC2495	NC2495	NC_012052	circular	chloroplast	complete	https://www.ncbi.nlm.nih.gov	122630	81
	Hypnales	Amblystegiaceae	Sanionia	Sanionia_uncinata	Sanionia_uncinata	Amblystegiaceae_NC50	NC50	NC_025668	circular	chloroplast	complete	https://www.ncbi.nlm.nih.gov	124374	82
	Orthotrichales	Orthotrichaceae	Orthotrichum	Orthotrichum_rogeri	Orthotrichum_rogeri	Orthotrichaceae_NC1899	NC1899	NC_026212	circular	chloroplast	complete	https://www.ncbi.nlm.nih.gov	123363	81
			Nyholmiella	Nyholmiella_obtusifolia	Nyholmiella_obtusifolia	Orthotrichaceae_NC1898	NC1898	NC_026979	circular	chloroplast	complete	https://www.ncbi.nlm.nih.gov	122895	81
hornworts	Dendrocerotales	Dendrocerotaceae	Nothoceros	Nothoceros_aenigmaticus	Nothoceros_aenigmaticus	Dendrocerotaceae_NC2	NC2	NC_020259	circular	plastid	NaN	https://www.ncbi.nlm.nih.gov	153208	86
	Anthocerotales	Anthocerotaceae	Anthoceros	Anthoceros_angustus	Anthoceros_angustus	Anthocerotaceae_NC63	NC63	NC_004543	circular	chloroplast	complete	https://www.ncbi.nlm.nih.gov	161162	90
Lycophytes	Lycopodiales	Lycopodiaceae	Huperzia	Huperzia_serrata	Huperzia_serrata	Lycopodiaceae_NC1518	NC1518	NC_033874	circular	chloroplast	complete	https://www.ncbi.nlm.nih.gov	154176	87
				Huperzia_lucidula	Huperzia_lucidula	Lycopodiaceae_NC1517	NC1517	NC_006861	circular	chloroplast	complete	https://www.ncbi.nlm.nih.gov	154373	87
	Isoetales	Isoetaceae	Isoetes	Isoetes_flaccida	Isoetes_flaccida	Isoetaceae_NC1366	NC1366	NC_014675	circular	chloroplast	complete	https://www.ncbi.nlm.nih.gov	145303	84
	Selaginellales	Selaginellaceae	Selaginella	Selaginella_uncinata	Selaginella_uncinata	Selaginellaceae_NC2721	NC2721	AB197035	circular	chloroplast	complete	https://www.ncbi.nlm.nih.gov	144170	80
				Selaginella_moellendorffii	Selaginella_moellendorffii	Selaginellaceae_NC2720	NC2720	NC_013086	circular	plastid	complete	https://www.ncbi.nlm.nih.gov	143780	70
ferns_and_horsetails	Equisetales	Equisetaceae	Equisetum	Equisetum_arvense	Equisetum_arvense	Equisetaceae_NC1063	NC1063	NC_014699	circular	chloroplast	complete	https://www.ncbi.nlm.nih.gov	133309	84
			-	Equisetaceae_RL0258	Equisetaceae_RL0258	Equisetaceae_RL0258	RL0258	-	-	-	-	-	134261	52
			Equisetum	Equisetum_hyemale	Equisetum_hyemale	Equisetaceae_NC1064	NC1064	NC_020146	circular	chloroplast	complete	https://www.ncbi.nlm.nih.gov	131760	83
	Psilotales	Psilotaceae	Psilotum	Psilotum_nudum	Psilotum_nudum	Psilotaceae_NC2510	NC2510	NC_003386	circular	chloroplast	complete	https://www.ncbi.nlm.nih.gov	138829	101
	Ophioglossales	Ophioglossaceae	Mankyua	Mankyua_chejuensis	Mankyua_chejuensis	Ophioglossaceae_NC1754	NC1754	NC_017006	circular	chloroplast	complete	https://www.ncbi.nlm.nih.gov	146221	87
			Ophioglossum	Ophioglossum_californicum	Ophioglossum_californicum	Ophioglossaceae_NC1755	NC1755	NC_020147	circular	chloroplast	complete	https://www.ncbi.nlm.nih.gov	138270	84
			Botrychium	Botrychium_ternatum	Botrychium_ternatum	Ophioglossaceae_NC1752	NC1752	KM817789	circular	chloroplast	complete	https://www.ncbi.nlm.nih.gov	139127	79
			Helminthostachys	Helminthostachys_zeylanica	Helminthostachys_zeylanica	Ophioglossaceae_NC1753	NC1753	KM817788	circular	chloroplast	complete	https://www.ncbi.nlm.nih.gov	145120	82
	Marattiales	Marattiaceae	Angiopteris	Angiopteris_evecta	Angiopteris_evecta	Marattiaceae_NC1605	NC1605	NC_008829	circular	chloroplast	complete	https://www.ncbi.nlm.nih.gov	153901	88
				Angiopteris_angustifolia	Angiopteris_angustifolia	Marattiaceae_NC1604	NC1604	NC_026300	circular	plastid	complete	https://www.ncbi.nlm.nih.gov	153596	88
	Osmundales	Osmundaceae	Osmundastrum	Osmundastrum_cinnamomeum	Osmundastrum_cinnamomeum	Osmundaceae_NC1900	NC1900	NC_024157	circular	chloroplast	complete	https://www.ncbi.nlm.nih.gov	142812	84
	Gleicheniales	Dipteridaceae	Dipteris	Dipteris_conjugata	Dipteris_conjugata	Dipteridaceae_NC1040	NC1040	KP136829	linear	chloroplast	partial_genome	https://www.ncbi.nlm.nih.gov	123674	53
		Gleicheniaceae	Diplopterygium	Diplopterygium_glaucum	Diplopterygium_glaucum	Gleicheniaceae_NC1338	NC1338	NC_024158	circular	chloroplast	complete	https://www.ncbi.nlm.nih.gov	151007	40
	Schizaeales	Lygodiaceae	-	Lygodiaceae_RL0496	Lygodiaceae_RL0496	Lygodiaceae_RL0496	RL0496	-	-	-	-	-	157356	44
				Lygodiaceae_RL0667	Lygodiaceae_RL0667	Lygodiaceae_RL0667	RL0667	-	-	-	-	-	157248	45
		Schizaeaceae	Actinostachys	Actinostachys_pennula	Actinostachys_pennula	Schizaeaceae_NC2711	NC2711	KU764518	circular	chloroplast	complete	https://www.ncbi.nlm.nih.gov	134946	79
			Schizaea	Schizaea_elegans	Schizaea_elegans	Schizaeaceae_NC2712	NC2712	NC_035807	circular	chloroplast	complete	https://www.ncbi.nlm.nih.gov	156603	83
				Schizaea_pectinata	Schizaea_pectinata	Schizaeaceae_NC2713	NC2713	NC_035808	circular	chloroplast	complete	https://www.ncbi.nlm.nih.gov	156392	84
	Salviniales	Marsileaceae	Marsilea	Marsilea_crenata	Marsilea_crenata	Marsileaceae_NC1608	NC1608	NC_022137	circular	chloroplast	complete	https://www.ncbi.nlm.nih.gov	151628	89
		Salviniaceae	Salvinia	Salvinia_cucullata	Salvinia_cucullata	Salviniaceae_NC2679	NC2679	MF177095	circular	chloroplast	complete	https://www.ncbi.nlm.nih.gov	150958	49
			Azolla	Azolla_nilotica	Azolla_nilotica	Salviniaceae_NC2677	NC2677	MF177090	circular	chloroplast	complete	https://www.ncbi.nlm.nih.gov	146797	49
				Azolla_rubra	Azolla_rubra	Salviniaceae_NC2678	NC2678	MF177091	circular	chloroplast	complete	https://www.ncbi.nlm.nih.gov	147692	49
				Azolla_filiculoides	Azolla_filiculoides	Salviniaceae_NC2674	NC2674	MF177094	circular	chloroplast	complete	https://www.ncbi.nlm.nih.gov	147665	80
				Azolla_caroliniana	Azolla_caroliniana	Salviniaceae_NC2673	NC2673	MF177093	circular	chloroplast	complete	https://www.ncbi.nlm.nih.gov	147574	49
				Azolla_mexicana	Azolla_mexicana	Salviniaceae_NC2675	NC2675	MF177088	circular	chloroplast	complete	https://www.ncbi.nlm.nih.gov	147232	49
				Azolla_microphylla	Azolla_microphylla	Salviniaceae_NC2676	NC2676	MF177089	circular	chloroplast	complete	https://www.ncbi.nlm.nih.gov	147136	49
	Cyatheales	Plagiogyriaceae	Plagiogyria	Plagiogyria_glauca	Plagiogyria_glauca	Plagiogyriaceae_NC2046	NC2046	KP136831	linear	chloroplast	partial_genome	https://www.ncbi.nlm.nih.gov	127710	81
		Dicksoniaceae	-	Dicksoniaceae_RL0630	Dicksoniaceae_RL0630	Dicksoniaceae_RL0630	RL0630	-	-	-	-	-	157426	50
		Cyatheaceae		Cyatheaceae_RL0621	Cyatheaceae_RL0621	Cyatheaceae_RL0621	RL0621	-	-	-	-	-	156943	51
	Polypodiales	Lindsaeaceae		Lindsaeaceae_RL0501	Lindsaeaceae_RL0501	Lindsaeaceae_RL0501	RL0501	-	-	-	-	-	153123	51
				Lindsaeaceae_RL0492	Lindsaeaceae_RL0492	Lindsaeaceae_RL0492	RL0492	-	-	-	-	-	153190	50
		Pteridaceae	Myriopteris	Myriopteris_lindheimeri	Myriopteris_lindheimeri	Pteridaceae_NC2514	NC2514	NC_014592	circular	chloroplast	complete	https://www.ncbi.nlm.nih.gov	155770	88
			Adiantum	Adiantum_shastense	Adiantum_shastense	Pteridaceae_NC2512	NC2512	MG432483	circular	chloroplast	complete	https://www.ncbi.nlm.nih.gov	150414	88
				Adiantum_capillus-veneris	Adiantum_capillus-veneris	Pteridaceae_NC2511	NC2511	NC_004766	circular	chloroplast	complete	https://www.ncbi.nlm.nih.gov	150568	87
			Ceratopteris	Ceratopteris_richardii	Ceratopteris_richardii	Pteridaceae_NC2513	NC2513	KM052729	circular	chloroplast	partial_genome	https://www.ncbi.nlm.nih.gov	148444	87
			-	Pteridaceae_RL0416	Pteridaceae_RL0416	Pteridaceae_RL0416	RL0416	-	-	-	-	-	157061	39
				Pteridaceae_RL0664	Pteridaceae_RL0664	Pteridaceae_RL0664	RL0664	-	-	-	-	-	156550	54
				Pteridaceae_RL0484	Pteridaceae_RL0484	Pteridaceae_RL0484	RL0484	-	-	-	-	-	156683	54
		Dennstaedtiaceae		Dennstaedtiaceae_RL0538	Dennstaedtiaceae_RL0538	Dennstaedtiaceae_RL0538	RL0538	-	-	-	-	-	151778	35
			Pteridium	Pteridium_aquilinum	Pteridium_aquilinum_subsp._aquilinum	Dennstaedtiaceae_NC1028	NC1028	NC_014348	circular	chloroplast	complete	https://www.ncbi.nlm.nih.gov	152362	88
		Hypodematiaceae	Hypodematium	Hypodematium_crenatum	Hypodematium_crenatum	Hypodematiaceae_NC1364	NC1364	NC_035857	circular	chloroplast	complete	https://www.ncbi.nlm.nih.gov	149794	88
		Dryopteridaceae	Dryopteris	Dryopteris_decipiens	Dryopteris_decipiens	Dryopteridaceae_NC1049	NC1049	NC_035854	circular	chloroplast	complete	https://www.ncbi.nlm.nih.gov	150987	88
			Cyrtomium	Cyrtomium_falcatum	Cyrtomium_falcatum	Dryopteridaceae_NC1047	NC1047	NC_028705	circular	chloroplast	complete	https://www.ncbi.nlm.nih.gov	151628	88
				Cyrtomium_fortunei	Cyrtomium_fortunei	Dryopteridaceae_NC1048	NC1048	MG913607	circular	chloroplast	complete	https://www.ncbi.nlm.nih.gov	151699	87
				Cyrtomium_devexiscapulae	Cyrtomium_devexiscapulae	Dryopteridaceae_NC1046	NC1046	NC_028542	circular	chloroplast	complete	https://www.ncbi.nlm.nih.gov	151684	89
		Nephrolepidaceae	-	Nephrolepidaceae_RL0104	Nephrolepidaceae_RL0104	Nephrolepidaceae_RL0104	RL0104	-	-	-	-	-	150657	52
		Tectariaceae		Tectariaceae_RL0976	Tectariaceae_RL0976	Tectariaceae_RL0976	RL0976	-	-	-	-	-	150549	51
		Polypodiaceae		Polypodiaceae_RL0535	Polypodiaceae_RL0535	Polypodiaceae_RL0535	RL0535	-	-	-	-	-	157301	51
				Polypodiaceae_RL0969	Polypodiaceae_RL0969	Polypodiaceae_RL0969	RL0969	-	-	-	-	-	157848	49
			Lepisorus	Lepisorus_clathratus	Lepisorus_clathratus	Polypodiaceae_NC2492	NC2492	NC_035739	circular	chloroplast	complete	https://www.ncbi.nlm.nih.gov	156998	88
			-	Polypodiaceae_RL0859	Polypodiaceae_RL0859	Polypodiaceae_RL0859	RL0859	-	-	-	-	-	157533	50
		Diplaziopsidaceae	Homalosorus	Homalosorus_pycnocarpos	Homalosorus_pycnocarpos	Diplaziopsidaceae_NC1039	NC1039	NC_035855	circular	chloroplast	complete	https://www.ncbi.nlm.nih.gov	152159	88
			Diplaziopsis	Diplaziopsis_javanica	Diplaziopsis_javanica	Diplaziopsidaceae_NC1038	NC1038	NC_035848	circular	chloroplast	complete	https://www.ncbi.nlm.nih.gov	151496	88
				Diplaziopsis_cavaleriana	Diplaziopsis_cavaleriana	Diplaziopsidaceae_NC1037	NC1037	NC_035847	circular	chloroplast	complete	https://www.ncbi.nlm.nih.gov	151934	87
		Aspleniaceae	Hymenasplenium	Hymenasplenium_unilaterale	Hymenasplenium_unilaterale	Aspleniaceae_NC350	NC350	NC_035856	circular	chloroplast	complete	https://www.ncbi.nlm.nih.gov	151723	87
			Asplenium	Asplenium_pekinense	Asplenium_pekinense	Aspleniaceae_NC348	NC348	NC_035837	circular	chloroplast	complete	https://www.ncbi.nlm.nih.gov	152479	88
				Asplenium_prolongatum	Asplenium_prolongatum	Aspleniaceae_NC349	NC349	NC_035838	circular	chloroplast	complete	https://www.ncbi.nlm.nih.gov	151115	87
			-	Aspleniaceae_RL0928	Aspleniaceae_RL0928	Aspleniaceae_RL0928	RL0928	-	-	-	-	-	151507	48
				Aspleniaceae_RL1004	Aspleniaceae_RL1004	Aspleniaceae_RL1004	RL1004	-	-	-	-	-	151691	48
		Rhachidosoraceae	Rhachidosorus	Rhachidosorus_consimilis	Rhachidosorus_consimilis	Rhachidosoraceae_NC2548	NC2548	NC_035862	circular	chloroplast	complete	https://www.ncbi.nlm.nih.gov	152642	88
		Cystopteridaceae	Cystopteris	Cystopteris_protrusa	Cystopteris_protrusa	Cystopteridaceae_NC1023	NC1023	KP136830	linear	chloroplast	partial_genome	https://www.ncbi.nlm.nih.gov	131837	83
				Cystopteris_chinensis	Cystopteris_chinensis	Cystopteridaceae_NC1022	NC1022	NC_035843	circular	chloroplast	complete	https://www.ncbi.nlm.nih.gov	151269	88
		Thelypteridaceae	Macrothelypteris	Macrothelypteris_torresiana	Macrothelypteris_torresiana	Thelypteridaceae_NC2858	NC2858	NC_035858	circular	chloroplast	complete	https://www.ncbi.nlm.nih.gov	151130	88
			Pseudophegopteris	Pseudophegopteris_aurita	Pseudophegopteris_aurita	Thelypteridaceae_NC2859	NC2859	NC_035861	circular	chloroplast	complete	https://www.ncbi.nlm.nih.gov	149917	88
			Stegnogramma	Stegnogramma_sagittifolia	Stegnogramma_sagittifolia	Thelypteridaceae_NC2860	NC2860	NC_035863	circular	chloroplast	complete	https://www.ncbi.nlm.nih.gov	151132	87
			Ampelopteris	Ampelopteris_prolifera	Ampelopteris_prolifera	Thelypteridaceae_NC2856	NC2856	NC_035835	circular	chloroplast	complete	https://www.ncbi.nlm.nih.gov	151772	88
			-	Thelypteridaceae_RL0486	Thelypteridaceae_RL0486	Thelypteridaceae_RL0486	RL0486	-	-	-	-	-	151768	50
			Christella	Christella_appendiculata	Christella_appendiculata	Thelypteridaceae_NC2857	NC2857	NC_035842	circular	chloroplast	complete	https://www.ncbi.nlm.nih.gov	151571	88
			-	Thelypteridaceae_RL0151	Thelypteridaceae_RL0151	Thelypteridaceae_RL0151	RL0151	-	-	-	-	-	151768	51
				Thelypteridaceae_RL0251	Thelypteridaceae_RL0251	Thelypteridaceae_RL0251	RL0251	-	-	-	-	-	151848	49
		Onocleaceae	Onoclea	Onoclea_sensibilis	Onoclea_sensibilis	Onocleaceae_NC1751	NC1751	NC_035860	circular	chloroplast	complete	https://www.ncbi.nlm.nih.gov	148395	88
			Matteuccia	Matteuccia_struthiopteris	Matteuccia_struthiopteris	Onocleaceae_NC1750	NC1750	NC_035859	circular	chloroplast	complete	https://www.ncbi.nlm.nih.gov	151003	88
		Blechnaceae	Woodwardia	Woodwardia_unigemmata	Woodwardia_unigemmata	Blechnaceae_NC621	NC621	NC_028543	circular	chloroplast	complete	https://www.ncbi.nlm.nih.gov	153717	88
			-	Blechnaceae_RL0490	Blechnaceae_RL0490	Blechnaceae_RL0490	RL0490	-	-	-	-	-	150907	49
			Austroblechnum	Austroblechnum_melanocaulon	Austroblechnum_melanocaulon	Blechnaceae_NC620	NC620	NC_035840	circular	chloroplast	complete	https://www.ncbi.nlm.nih.gov	150202	88
		Athyriaceae	Athyrium	Athyrium_sheareri	Athyrium_sheareri	Athyriaceae_NC509	NC509	NC_035836	circular	chloroplast	complete	https://www.ncbi.nlm.nih.gov	151068	88
				Athyrium_opacum	Athyrium_opacum	Athyriaceae_NC508	NC508	NC_035841	circular	chloroplast	complete	https://www.ncbi.nlm.nih.gov	150979	88
				Athyrium_anisopterum	Athyrium_anisopterum	Athyriaceae_NC507	NC507	NC_035738	circular	chloroplast	complete	https://www.ncbi.nlm.nih.gov	151284	87
				Athyrium_sinense	Athyrium_sinense	Athyriaceae_NC510	NC510	NC_035839	circular	chloroplast	complete	https://www.ncbi.nlm.nih.gov	151319	88
			Diplazium	Diplazium_bellum	Diplazium_bellum	Athyriaceae_NC514	NC514	NC_035849	circular	chloroplast	complete	https://www.ncbi.nlm.nih.gov	151601	88
				Diplazium_unilobum	Diplazium_unilobum	Athyriaceae_NC518	NC518	NC_035853	circular	chloroplast	complete	https://www.ncbi.nlm.nih.gov	127840	83
				Diplazium_dushanense	Diplazium_dushanense	Athyriaceae_NC516	NC516	NC_035851	circular	chloroplast	complete	https://www.ncbi.nlm.nih.gov	150179	88
			-	Athyriaceae_RL0252	Athyriaceae_RL0252	Athyriaceae_RL0252	RL0252	-	-	-	-	-	151767	49
			Diplazium	Diplazium_dilatatum	Diplazium_dilatatum	Athyriaceae_NC515	NC515	NC_035850	circular	chloroplast	complete	https://www.ncbi.nlm.nih.gov	151114	88
				Diplazium_striatum	Diplazium_striatum	Athyriaceae_NC517	NC517	NC_035852	circular	chloroplast	complete	https://www.ncbi.nlm.nih.gov	150779	88
Gymnosperm	Ginkgoales	Ginkgoaceae	Ginkgo	Ginkgo_biloba	Ginkgo_biloba	Ginkgoaceae_NC1337	NC1337	NC_016986	circular	chloroplast	complete	https://www.ncbi.nlm.nih.gov	156988	84
	Cycadales	Cycadaceae	Cycas	Cycas_debaoensis	Cycas_debaoensis	Cycadaceae_NC1014	NC1014	KU743927	circular	chloroplast	complete	https://www.ncbi.nlm.nih.gov	162094	82
				Cycas_panzhihuaensis	Cycas_panzhihuaensis	Cycadaceae_NC1015	NC1015	NC_031413	circular	chloroplast	complete	https://www.ncbi.nlm.nih.gov	162470	109
				Cycas_taitungensis	Cycas_taitungensis	Cycadaceae_NC1017	NC1017	NC_009618	circular	chloroplast	complete	https://www.ncbi.nlm.nih.gov	163403	122
				Cycas_revoluta	Cycas_revoluta	Cycadaceae_NC1016	NC1016	NC_020319	circular	chloroplast	complete	https://www.ncbi.nlm.nih.gov	162489	109
		Zamiaceae	Dioon	Dioon_spinulosum	Dioon_spinulosum	Zamiaceae_NC2899	NC2899	NC_027512	circular	chloroplast	complete	https://www.ncbi.nlm.nih.gov	161815	87
			Zamia	Zamia_furfuracea	Zamia_furfuracea	Zamiaceae_NC2904	NC2904	NC_026040	circular	chloroplast	complete	https://www.ncbi.nlm.nih.gov	164953	87
			Stangeria	Stangeria_eriopus	Stangeria_eriopus	Zamiaceae_NC2903	NC2903	NC_026041	circular	chloroplast	complete	https://www.ncbi.nlm.nih.gov	163548	81
			Ceratozamia	Ceratozamia_hildae	Ceratozamia_hildae	Zamiaceae_NC2898	NC2898	NC_026037	circular	chloroplast	complete	https://www.ncbi.nlm.nih.gov	165734	87
			Macrozamia	Macrozamia_mountperriensis	Macrozamia_mountperriensis	Zamiaceae_NC2902	NC2902	NC_027511	circular	chloroplast	complete	https://www.ncbi.nlm.nih.gov	166341	87
			Encephalartos	Encephalartos_lehmannii	Encephalartos_lehmannii	Zamiaceae_NC2900	NC2900	NC_027514	circular	chloroplast	complete	https://www.ncbi.nlm.nih.gov	165822	87
			Lepidozamia	Lepidozamia_peroffskyana	Lepidozamia_peroffskyana	Zamiaceae_NC2901	NC2901	NC_027513	circular	chloroplast	complete	https://www.ncbi.nlm.nih.gov	165939	87
	Pinales	Pinaceae	Cedrus	Cedrus_deodara	Cedrus_deodara	Pinaceae_NC1936	NC1936	NC_014575	circular	chloroplast	complete	https://www.ncbi.nlm.nih.gov	119299	75
			Keteleeria	Keteleeria_davidiana	Keteleeria_davidiana	Pinaceae_NC1937	NC1937	NC_011930	circular	chloroplast	complete	https://www.ncbi.nlm.nih.gov	117720	75
			Abies	Abies_sibirica	Abies_sibirica	Pinaceae_NC1934	NC1934	NC_035067	circular	chloroplast	complete	https://www.ncbi.nlm.nih.gov	121224	74
				Abies_nephrolepis	Abies_nephrolepis	Pinaceae_NC1933	NC1933	KT834974	circular	chloroplast	complete	https://www.ncbi.nlm.nih.gov	121336	74
				Abies_koreana	Abies_koreana	Pinaceae_NC1932	NC1932	NC_026892	circular	chloroplast	complete	https://www.ncbi.nlm.nih.gov	121373	74
			Pseudolarix	Pseudolarix_amabilis	Pseudolarix_amabilis	Pinaceae_NC2032	NC2032	NC_030631	circular	chloroplast	complete	https://www.ncbi.nlm.nih.gov	122234	74
			Nothotsuga	Nothotsuga_longibracteata	Nothotsuga_longibracteata	Pinaceae_NC1942	NC1942	MG602009	circular	chloroplast	complete	https://www.ncbi.nlm.nih.gov	120900	85
			Tsuga	Tsuga_heterophylla	Tsuga_heterophylla	Pinaceae_NC2039	NC2039	KX256183	linear	chloroplast	partial_genome	https://www.ncbi.nlm.nih.gov	117557	63
				Tsuga_canadensis	Tsuga_canadensis	Pinaceae_NC2035	NC2035	KX255640	linear	chloroplast	partial_genome	https://www.ncbi.nlm.nih.gov	115969	67
				Tsuga_caroliniana	Tsuga_caroliniana	Pinaceae_NC2036	NC2036	KX256180	linear	chloroplast	partial_genome	https://www.ncbi.nlm.nih.gov	117211	71
				Tsuga_chinensis	Tsuga_chinensis	Pinaceae_NC2037	NC2037	NC_030630	circular	chloroplast	complete	https://www.ncbi.nlm.nih.gov	120859	73
				Tsuga_sieboldii	Tsuga_sieboldii	Pinaceae_NC2040	NC2040	KX256184	linear	chloroplast	partial_genome	https://www.ncbi.nlm.nih.gov	117438	72
				Tsuga_sp.	Tsuga_sp._GH-2017	Pinaceae_NC2041	NC2041	KX256185	linear	chloroplast	partial_genome	https://www.ncbi.nlm.nih.gov	117174	71
				Tsuga_diversifolia	Tsuga_diversifolia	Pinaceae_NC2038	NC2038	KX256182	linear	chloroplast	partial_genome	https://www.ncbi.nlm.nih.gov	114279	66
			Pseudotsuga	Pseudotsuga_menziesii	Pseudotsuga_menziesii_var._menziesii	Pinaceae_NC2033	NC2033	JN854170	linear	chloroplast	partial_genome	https://www.ncbi.nlm.nih.gov	116322	71
				Pseudotsuga_sinensis	Pseudotsuga_sinensis_var._wilsoniana	Pinaceae_NC2034	NC2034	NC_016064	circular	chloroplast	complete	https://www.ncbi.nlm.nih.gov	122513	73
			Larix	Larix_potaninii	Larix_potaninii_var._chinensis	Pinaceae_NC1940	NC1940	KX880508	circular	chloroplast	complete	https://www.ncbi.nlm.nih.gov	122492	72
				Larix_sibirica	Larix_sibirica	Pinaceae_NC1941	NC1941	NC_036811	circular	chloroplast	complete	https://www.ncbi.nlm.nih.gov	122560	72
				Larix_decidua	Larix_decidua	Pinaceae_NC1938	NC1938	NC_016058	circular	chloroplast	complete	https://www.ncbi.nlm.nih.gov	122474	72
				Larix_gmelinii	Larix_gmelinii_var._japonica	Pinaceae_NC1939	NC1939	LC228570	circular	chloroplast	complete	https://www.ncbi.nlm.nih.gov	122598	72
			Cathaya	Cathaya_argyrophylla	Cathaya_argyrophylla	Pinaceae_NC1935	NC1935	NC_014589	circular	chloroplast	complete	https://www.ncbi.nlm.nih.gov	107122	70
			Picea	Picea_morrisonicola	Picea_morrisonicola	Pinaceae_NC1948	NC1948	NC_016069	circular	chloroplast	complete	https://www.ncbi.nlm.nih.gov	124168	71
				Picea_jezoensis	Picea_jezoensis	Pinaceae_NC1947	NC1947	NC_029374	circular	chloroplast	complete	https://www.ncbi.nlm.nih.gov	124146	74
				Picea_glauca	Picea_glauca	Pinaceae_NC1946	NC1946	NC_028594	circular	chloroplast	complete	https://www.ncbi.nlm.nih.gov	123266	74
				Picea_abies	Picea_abies	Pinaceae_NC1943	NC1943	NC_021456	circular	chloroplast	complete	https://www.ncbi.nlm.nih.gov	124084	74
				Picea_asperata	Picea_asperata	Pinaceae_NC1944	NC1944	NC_032367	circular	chloroplast	complete	https://www.ncbi.nlm.nih.gov	124145	73
				Picea_crassifolia	Picea_crassifolia	Pinaceae_NC1945	NC1945	NC_032366	circular	chloroplast	complete	https://www.ncbi.nlm.nih.gov	124126	73
			Pinus	Pinus_krempfii	Pinus_krempfii	Pinaceae_NC1986	NC1986	NC_011155	circular	chloroplast	complete	https://www.ncbi.nlm.nih.gov	116989	69
				Pinus_bungeana	Pinus_bungeana	Pinaceae_NC1954	NC1954	NC_028421	circular	chloroplast	complete	https://www.ncbi.nlm.nih.gov	117861	71
				Pinus_gerardiana	Pinus_gerardiana	Pinaceae_NC1974	NC1974	NC_011154	circular	chloroplast	complete	https://www.ncbi.nlm.nih.gov	117618	70
				Pinus_strobiformis	Pinus_strobiformis	Pinaceae_NC2021	NC2021	JN854159	linear	chloroplast	partial_genome	https://www.ncbi.nlm.nih.gov	116724	71
				Pinus_strobus	Pinus_strobus	Pinaceae_NC2022	NC2022	NC_026302	circular	plastid	complete	https://www.ncbi.nlm.nih.gov	115576	70
				Pinus_chiapensis	Pinus_chiapensis	Pinaceae_NC1957	NC1957	JN854219	linear	chloroplast	partial_genome	https://www.ncbi.nlm.nih.gov	116405	73
				Pinus_wallichiana	Pinus_wallichiana	Pinaceae_NC2030	NC2030	JN854154	linear	chloroplast	partial_genome	https://www.ncbi.nlm.nih.gov	116814	71
				Pinus_lambertiana	Pinus_lambertiana	Pinaceae_NC1988	NC1988	NC_011156	circular	chloroplast	complete	https://www.ncbi.nlm.nih.gov	117239	71
				Pinus_armandii	Pinus_armandii	Pinaceae_NC1952	NC1952	NC_029847	circular	chloroplast	complete	https://www.ncbi.nlm.nih.gov	117265	74
				Pinus_koraiensis	Pinus_koraiensis	Pinaceae_NC1985	NC1985	NC_004677	circular	chloroplast	complete	https://www.ncbi.nlm.nih.gov	117190	273
				Pinus_sibirica	Pinus_sibirica	Pinaceae_NC2020	NC2020	NC_028552	circular	chloroplast	complete	https://www.ncbi.nlm.nih.gov	116635	81
				Pinus_pumila	Pinus_pumila	Pinaceae_NC2011	NC2011	JN854168	linear	chloroplast	partial_genome	https://www.ncbi.nlm.nih.gov	116475	71
				Pinus_kwangtungensis	Pinus_kwangtungensis	Pinaceae_NC1987	NC1987	JN854153	linear	chloroplast	partial_genome	https://www.ncbi.nlm.nih.gov	117166	71
				Pinus_morrisonicola	Pinus_morrisonicola	Pinaceae_NC1997	NC1997	JN854182	linear	chloroplast	partial_genome	https://www.ncbi.nlm.nih.gov	116579	71
				Pinus_dalatensis	Pinus_dalatensis	Pinaceae_NC1963	NC1963	JN854211	linear	chloroplast	partial_genome	https://www.ncbi.nlm.nih.gov	115239	71
				Pinus_amamiana	Pinus_amamiana	Pinaceae_NC1949	NC1949	JN854226	linear	chloroplast	partial_genome	https://www.ncbi.nlm.nih.gov	116329	71
				Pinus_nelsonii	Pinus_nelsonii	Pinaceae_NC2000	NC2000	NC_011159	circular	chloroplast	complete	https://www.ncbi.nlm.nih.gov	116834	70
				Pinus_aristata	Pinus_aristata	Pinaceae_NC1950	NC1950	FJ899567	linear	chloroplast	partial_genome	https://www.ncbi.nlm.nih.gov	118050	71
				Pinus_maximartinezii	Pinus_maximartinezii	Pinaceae_NC1994	NC1994	JN854184	linear	chloroplast	partial_genome	https://www.ncbi.nlm.nih.gov	116383	72
				Pinus_pinceana	Pinus_pinceana	Pinaceae_NC2006	NC2006	JN854174	linear	chloroplast	partial_genome	https://www.ncbi.nlm.nih.gov	117040	72
				Pinus_quadrifolia	Pinus_quadrifolia	Pinaceae_NC2013	NC2013	JN854166	linear	chloroplast	partial_genome	https://www.ncbi.nlm.nih.gov	116377	72
				Pinus_monophylla	Pinus_monophylla	Pinaceae_NC1995	NC1995	NC_011158	circular	chloroplast	complete	https://www.ncbi.nlm.nih.gov	116479	70
				Pinus_edulis	Pinus_edulis	Pinaceae_NC1970	NC1970	JN854203	linear	chloroplast	partial_genome	https://www.ncbi.nlm.nih.gov	116443	72
				Pinus_remota	Pinus_remota	Pinaceae_NC2015	NC2015	JN854164	linear	chloroplast	partial_genome	https://www.ncbi.nlm.nih.gov	116687	72
				Pinus_cembroides	Pinus_cembroides	Pinaceae_NC1956	NC1956	JN854220	linear	chloroplast	partial_genome	https://www.ncbi.nlm.nih.gov	116848	72
				Pinus_discolor	Pinus_discolor	Pinaceae_NC1967	NC1967	JN854207	linear	chloroplast	partial_genome	https://www.ncbi.nlm.nih.gov	116785	72
				Pinus_johannis	Pinus_johannis	Pinaceae_NC1983	NC1983	JN854192	linear	chloroplast	partial_genome	https://www.ncbi.nlm.nih.gov	116497	72
				Pinus_culminicola	Pinus_culminicola	Pinaceae_NC1962	NC1962	JN854213	linear	chloroplast	partial_genome	https://www.ncbi.nlm.nih.gov	116676	72
				Pinus_contorta	Pinus_contorta	Pinaceae_NC1959	NC1959	NC_011153	circular	chloroplast	complete	https://www.ncbi.nlm.nih.gov	120438	70
				Pinus_clausa	Pinus_clausa	Pinaceae_NC1958	NC1958	JN854217	linear	chloroplast	partial_genome	https://www.ncbi.nlm.nih.gov	119795	72
				Pinus_virginiana	Pinus_virginiana	Pinaceae_NC2029	NC2029	JN854155	linear	chloroplast	partial_genome	https://www.ncbi.nlm.nih.gov	120383	71
				Pinus_jeffreyi	Pinus_jeffreyi	Pinaceae_NC1982	NC1982	JN854193	linear	chloroplast	partial_genome	https://www.ncbi.nlm.nih.gov	120797	72
				Pinus_sabiniana	Pinus_sabiniana	Pinaceae_NC2018	NC2018	JN854161	linear	chloroplast	partial_genome	https://www.ncbi.nlm.nih.gov	120727	71
				Pinus_coulteri	Pinus_coulteri	Pinaceae_NC1960	NC1960	JN854215	linear	chloroplast	partial_genome	https://www.ncbi.nlm.nih.gov	120945	72
				Pinus_ponderosa	Pinus_ponderosa	Pinaceae_NC2008	NC2008	FJ899555	linear	chloroplast	partial_genome	https://www.ncbi.nlm.nih.gov	120916	71
				Pinus_engelmannii	Pinus_engelmannii	Pinaceae_NC1972	NC1972	JN854201	linear	chloroplast	partial_genome	https://www.ncbi.nlm.nih.gov	120908	72
				Pinus_douglasiana	Pinus_douglasiana	Pinaceae_NC1968	NC1968	JN854205	linear	chloroplast	partial_genome	https://www.ncbi.nlm.nih.gov	121011	75
				Pinus_arizonica	Pinus_arizonica	Pinaceae_NC1951	NC1951	JN854225	linear	chloroplast	partial_genome	https://www.ncbi.nlm.nih.gov	120858	72
				Pinus_devoniana	Pinus_devoniana	Pinaceae_NC1966	NC1966	JN854208	linear	chloroplast	partial_genome	https://www.ncbi.nlm.nih.gov	120876	72
				Pinus_hartwegii	Pinus_hartwegii	Pinaceae_NC1978	NC1978	JN854196	linear	chloroplast	partial_genome	https://www.ncbi.nlm.nih.gov	120905	71
				Pinus_pseudostrobus	Pinus_pseudostrobus_var._apulcensis	Pinaceae_NC2010	NC2010	JN854178	linear	chloroplast	partial_genome	https://www.ncbi.nlm.nih.gov	120771	72
				Pinus_montezumae	Pinus_montezumae	Pinaceae_NC1996	NC1996	JN854183	linear	chloroplast	partial_genome	https://www.ncbi.nlm.nih.gov	120405	72
				Pinus_glabra	Pinus_glabra	Pinaceae_NC1975	NC1975	JN854199	linear	chloroplast	partial_genome	https://www.ncbi.nlm.nih.gov	120344	72
				Pinus_radiata	Pinus_radiata	Pinaceae_NC2014	NC2014	JN854165	linear	chloroplast	partial_genome	https://www.ncbi.nlm.nih.gov	120953	72
				Pinus_muricata	Pinus_muricata	Pinaceae_NC1999	NC1999	JN854180	linear	chloroplast	partial_genome	https://www.ncbi.nlm.nih.gov	120414	72
				Pinus_taeda	Pinus_taeda	Pinaceae_NC2025	NC2025	NC_021440	circular	chloroplast	complete	https://www.ncbi.nlm.nih.gov	121530	71
				Pinus_pungens	Pinus_pungens	Pinaceae_NC2012	NC2012	JN854167	linear	chloroplast	partial_genome	https://www.ncbi.nlm.nih.gov	120427	72
				Pinus_rigida	Pinus_rigida	Pinaceae_NC2016	NC2016	JN854163	linear	chloroplast	partial_genome	https://www.ncbi.nlm.nih.gov	120844	72
				Pinus_serotina	Pinus_serotina	Pinaceae_NC2019	NC2019	JN854160	linear	chloroplast	partial_genome	https://www.ncbi.nlm.nih.gov	120880	72
				Pinus_pringlei	Pinus_pringlei	Pinaceae_NC2009	NC2009	JN854189	linear	chloroplast	partial_genome	https://www.ncbi.nlm.nih.gov	120831	72
				Pinus_oocarpa	Pinus_oocarpa	Pinaceae_NC2003	NC2003	NC_035949	circular	plastid	complete	https://www.ncbi.nlm.nih.gov	120596	73
				Pinus_jaliscana	Pinus_jaliscana	Pinaceae_NC1981	NC1981	NC_035948	circular	plastid	complete	https://www.ncbi.nlm.nih.gov	120715	73
				Pinus_lumholtzii	Pinus_lumholtzii	Pinaceae_NC1992	NC1992	JN854186	linear	chloroplast	partial_genome	https://www.ncbi.nlm.nih.gov	120444	72
				Pinus_lawsonii	Pinus_lawsonii	Pinaceae_NC1990	NC1990	JN854188	linear	chloroplast	partial_genome	https://www.ncbi.nlm.nih.gov	120393	72
				Pinus_patula	Pinus_patula	Pinaceae_NC2005	NC2005	JN854175	linear	chloroplast	partial_genome	https://www.ncbi.nlm.nih.gov	120384	72
				Pinus_leiophylla	Pinus_leiophylla	Pinaceae_NC1991	NC1991	JN854187	linear	chloroplast	partial_genome	https://www.ncbi.nlm.nih.gov	120917	72
				Pinus_greggii	Pinus_greggii	Pinaceae_NC1976	NC1976	NC_035947	circular	plastid	complete	https://www.ncbi.nlm.nih.gov	120501	73
				Pinus_occidentalis	Pinus_occidentalis	Pinaceae_NC2002	NC2002	JN854177	linear	chloroplast	partial_genome	https://www.ncbi.nlm.nih.gov	120887	72
				Pinus_cubensis	Pinus_cubensis	Pinaceae_NC1961	NC1961	JN854214	linear	chloroplast	partial_genome	https://www.ncbi.nlm.nih.gov	120630	72
				Pinus_echinata	Pinus_echinata	Pinaceae_NC1969	NC1969	JN854204	linear	chloroplast	partial_genome	https://www.ncbi.nlm.nih.gov	120166	72
				Pinus_elliottii	Pinus_elliottii	Pinaceae_NC1971	NC1971	JN854202	linear	chloroplast	partial_genome	https://www.ncbi.nlm.nih.gov	120481	72
				Pinus_palustris	Pinus_palustris	Pinaceae_NC2004	NC2004	JN854176	linear	chloroplast	partial_genome	https://www.ncbi.nlm.nih.gov	120397	72
				Pinus_caribaea	Pinus_caribaea	Pinaceae_NC1955	NC1955	JN854222	linear	chloroplast	partial_genome	https://www.ncbi.nlm.nih.gov	120902	72
				Pinus_heldreichii	Pinus_heldreichii	Pinaceae_NC1979	NC1979	JN854195	linear	chloroplast	partial_genome	https://www.ncbi.nlm.nih.gov	120262	72
				Pinus_pinea	Pinus_pinea	Pinaceae_NC2007	NC2007	JN854173	linear	chloroplast	partial_genome	https://www.ncbi.nlm.nih.gov	119862	72
				Pinus_roxburghii	Pinus_roxburghii	Pinaceae_NC2017	NC2017	JN854162	linear	chloroplast	partial_genome	https://www.ncbi.nlm.nih.gov	120050	72
				Pinus_brutia	Pinus_brutia	Pinaceae_NC1953	NC1953	JN854224	linear	chloroplast	partial_genome	https://www.ncbi.nlm.nih.gov	120279	71
				Pinus_halepensis	Pinus_halepensis	Pinaceae_NC1977	NC1977	JN854197	linear	chloroplast	partial_genome	https://www.ncbi.nlm.nih.gov	119859	71
				Pinus_latteri	Pinus_latteri	Pinaceae_NC1989	NC1989	JN854190	linear	chloroplast	partial_genome	https://www.ncbi.nlm.nih.gov	119917	72
				Pinus_massoniana	Pinus_massoniana	Pinaceae_NC1993	NC1993	NC_021439	circular	chloroplast	complete	https://www.ncbi.nlm.nih.gov	119739	73
				Pinus_tropicalis	Pinus_tropicalis	Pinaceae_NC2028	NC2028	JN854156	linear	chloroplast	partial_genome	https://www.ncbi.nlm.nih.gov	119665	72
				Pinus_nigra	Pinus_nigra	Pinaceae_NC2001	NC2001	JN854179	linear	chloroplast	partial_genome	https://www.ncbi.nlm.nih.gov	119804	72
				Pinus_mugo	Pinus_mugo_subsp._x_rotundata	Pinaceae_NC1998	NC1998	KX833097	circular	chloroplast	complete	https://www.ncbi.nlm.nih.gov	119877	72
				Pinus_densiflora	Pinus_densiflora	Pinaceae_NC1965	NC1965	JN854210	linear	chloroplast	partial_genome	https://www.ncbi.nlm.nih.gov	119799	72
				Pinus_sylvestris	Pinus_sylvestris	Pinaceae_NC2023	NC2023	NC_035069	circular	chloroplast	complete	https://www.ncbi.nlm.nih.gov	119758	73
				Pinus_tabuliformis	Pinus_tabuliformis	Pinaceae_NC2024	NC2024	NC_028531	circular	chloroplast	complete	https://www.ncbi.nlm.nih.gov	119646	74
				Pinus_taiwanensis	Pinus_taiwanensis	Pinaceae_NC2026	NC2026	NC_027415	circular	chloroplast	complete	https://www.ncbi.nlm.nih.gov	119741	92
				Pinus_fragilissima	Pinus_fragilissima	Pinaceae_NC1973	NC1973	JN854200	linear	chloroplast	partial_genome	https://www.ncbi.nlm.nih.gov	119704	72
				Pinus_hwangshanensis	Pinus_hwangshanensis	Pinaceae_NC1980	NC1980	JN854194	linear	chloroplast	partial_genome	https://www.ncbi.nlm.nih.gov	119774	72
				Pinus_thunbergii	Pinus_thunbergii	Pinaceae_NC2027	NC2027	NC_001631	circular	chloroplast	complete	https://www.ncbi.nlm.nih.gov	119707	123
				Pinus_yunnanensis	Pinus_yunnanensis	Pinaceae_NC2031	NC2031	JN854151	linear	chloroplast	partial_genome	https://www.ncbi.nlm.nih.gov	119699	71
				Pinus_densata	Pinus_densata	Pinaceae_NC1964	NC1964	JN854209	linear	chloroplast	partial_genome	https://www.ncbi.nlm.nih.gov	119722	72
				Pinus_kesiya	Pinus_kesiya	Pinaceae_NC1984	NC1984	JN854191	linear	chloroplast	partial_genome	https://www.ncbi.nlm.nih.gov	119748	72
			-	Pinaceae_RL0579	Pinaceae_RL0579	Pinaceae_RL0579	RL0579	-	-	-	-	-	121694	51
	Ephedrales	Ephedraceae	Ephedra	Ephedra_foeminea	Ephedra_foeminea	Ephedraceae_NC1062	NC1062	NC_029347	circular	chloroplast	complete	https://www.ncbi.nlm.nih.gov	109584	73
				Ephedra_equisetina	Ephedra_equisetina	Ephedraceae_NC1061	NC1061	NC_011954	circular	chloroplast	complete	https://www.ncbi.nlm.nih.gov	109518	72
	Welwitschiales	Welwitschiaceae	Welwitschia	Welwitschia_mirabilis	Welwitschia_mirabilis	Welwitschiaceae_NC2896	NC2896	NC_010654	circular	chloroplast	complete	https://www.ncbi.nlm.nih.gov	119726	70
	Gnetales	Gnetaceae	Gnetum	Gnetum_gnemon	Gnetum_gnemon	Gnetaceae_NC1340	NC1340	NC_026301	circular	plastid	complete	https://www.ncbi.nlm.nih.gov	115022	66
			-	Gnetaceae_RL1005	Gnetaceae_RL1005	Gnetaceae_RL1005	RL1005	-	-	-	-	-	115268	40
			Gnetum	Gnetum_ula	Gnetum_ula	Gnetaceae_NC1342	NC1342	NC_028734	circular	chloroplast	complete	https://www.ncbi.nlm.nih.gov	113249	66
				Gnetum_parvifolium	Gnetum_parvifolium	Gnetaceae_NC1341	NC1341	NC_011942	circular	chloroplast	complete	https://www.ncbi.nlm.nih.gov	114914	66
			-	Gnetaceae_RL0787	Gnetaceae_RL0787	Gnetaceae_RL0787	RL0787	-	-	-	-	-	113621	37
				Gnetaceae_RL0511	Gnetaceae_RL0511	Gnetaceae_RL0511	RL0511	-	-	-	-	-	113884	30
	Araucariales	Podocarpaceae	Dacrycarpus	Dacrycarpus_imbricatus	Dacrycarpus_imbricatus	Podocarpaceae_NC2482	NC2482	NC_034942	circular	chloroplast	complete	https://www.ncbi.nlm.nih.gov	133811	82
			Retrophyllum	Retrophyllum_piresii	Retrophyllum_piresii	Podocarpaceae_NC2486	NC2486	NC_024827	circular	chloroplast	complete	https://www.ncbi.nlm.nih.gov	133291	82
			Nageia	Nageia_nagi	Nageia_nagi	Podocarpaceae_NC2483	NC2483	NC_023120	circular	chloroplast	complete	https://www.ncbi.nlm.nih.gov	133722	81
			Podocarpus	Podocarpus_totara	Podocarpus_totara	Podocarpaceae_NC2485	NC2485	NC_020361	circular	chloroplast	complete	https://www.ncbi.nlm.nih.gov	133259	75
				Podocarpus_lambertii	Podocarpus_lambertii	Podocarpaceae_NC2484	NC2484	NC_023805	circular	chloroplast	complete	https://www.ncbi.nlm.nih.gov	133734	82
			-	Podocarpaceae_RL0147	Podocarpaceae_RL0147	Podocarpaceae_RL0147	RL0147	-	-	-	-	-	133605	64
				Podocarpaceae_RL0284	Podocarpaceae_RL0284	Podocarpaceae_RL0284	RL0284	-	-	-	-	-	133520	62
		Araucariaceae	Wollemia	Wollemia_nobilis	Wollemia_nobilis	Araucariaceae_NC266	NC266	NC_027235	circular	chloroplast	complete	https://www.ncbi.nlm.nih.gov	145630	82
			Araucaria	Araucaria_heterophylla	Araucaria_heterophylla	Araucariaceae_NC255	NC255	NC_026450	circular	plastid	complete	https://www.ncbi.nlm.nih.gov	146723	82
				Araucaria_schmidii	Araucaria_schmidii	Araucariaceae_NC263	NC263	KM678424	linear	chloroplast	partial_genome	https://www.ncbi.nlm.nih.gov	146697	82
				Araucaria_subulata	Araucaria_subulata	Araucariaceae_NC265	NC265	KM678420	linear	chloroplast	partial_genome	https://www.ncbi.nlm.nih.gov	146810	79
				Araucaria_scopulorum	Araucaria_scopulorum	Araucariaceae_NC264	NC264	KM678412	linear	chloroplast	partial_genome	https://www.ncbi.nlm.nih.gov	146794	79
				Araucaria_bernieri	Araucaria_bernieri	Araucariaceae_NC252	NC252	KM678407	linear	chloroplast	partial_genome	https://www.ncbi.nlm.nih.gov	146645	80
				Araucaria_luxurians	Araucaria_luxurians	Araucariaceae_NC258	NC258	KM678408	linear	chloroplast	partial_genome	https://www.ncbi.nlm.nih.gov	146729	79
				Araucaria_columnaris	Araucaria_columnaris	Araucariaceae_NC254	NC254	KM678417	linear	chloroplast	partial_genome	https://www.ncbi.nlm.nih.gov	146799	82
				Araucaria_nemorosa	Araucaria_nemorosa	Araucariaceae_NC261	NC261	KM678429	linear	chloroplast	partial_genome	https://www.ncbi.nlm.nih.gov	146763	82
				Araucaria_biramulata	Araucaria_biramulata	Araucariaceae_NC253	NC253	KM678418	linear	chloroplast	partial_genome	https://www.ncbi.nlm.nih.gov	146728	82
				Araucaria_montana	Araucaria_montana	Araucariaceae_NC259	NC259	KM678422	linear	chloroplast	partial_genome	https://www.ncbi.nlm.nih.gov	146764	82
				Araucaria_rulei	Araucaria_rulei	Araucariaceae_NC262	NC262	KM678425	linear	chloroplast	partial_genome	https://www.ncbi.nlm.nih.gov	146787	82
				Araucaria_humboldtensis	Araucaria_humboldtensis	Araucariaceae_NC256	NC256	KM678427	linear	chloroplast	partial_genome	https://www.ncbi.nlm.nih.gov	146892	82
				Araucaria_muelleri	Araucaria_muelleri	Araucariaceae_NC260	NC260	KM678419	linear	chloroplast	partial_genome	https://www.ncbi.nlm.nih.gov	146747	82
				Araucaria_laubenfelsii	Araucaria_laubenfelsii	Araucariaceae_NC257	NC257	KM678430	linear	chloroplast	partial_genome	https://www.ncbi.nlm.nih.gov	146774	82
	Cupressales	Sciadopityaceae	Sciadopitys	Sciadopitys_verticillata	Sciadopitys_verticillata	Sciadopityaceae_NC2715	NC2715	NC_029734	circular	chloroplast	complete	https://www.ncbi.nlm.nih.gov	138284	82
		Taxaceae	Cephalotaxus	Cephalotaxus_oliveri	Cephalotaxus_oliveri	Taxaceae_NC2797	NC2797	NC_021110	circular	chloroplast	complete	https://www.ncbi.nlm.nih.gov	134337	82
				Cephalotaxus_wilsoniana	Cephalotaxus_wilsoniana	Taxaceae_NC2799	NC2799	NC_016063	circular	chloroplast	complete	https://www.ncbi.nlm.nih.gov	136196	82
				Cephalotaxus_sinensis	Cephalotaxus_sinensis	Taxaceae_NC2798	NC2798	MG385662	circular	chloroplast	complete	https://www.ncbi.nlm.nih.gov	135646	82
			Amentotaxus	Amentotaxus_formosana	Amentotaxus_formosana	Taxaceae_NC2796	NC2796	NC_024945	circular	chloroplast	complete	https://www.ncbi.nlm.nih.gov	136430	83
				Amentotaxus_argotaenia	Amentotaxus_argotaenia	Taxaceae_NC2795	NC2795	NC_027581	circular	chloroplast	complete	https://www.ncbi.nlm.nih.gov	136657	83
			Torreya	Torreya_fargesii	Torreya_fargesii	Taxaceae_NC2803	NC2803	NC_029398	circular	chloroplast	complete	https://www.ncbi.nlm.nih.gov	137075	82
				Torreya_grandis	Torreya_grandis	Taxaceae_NC2804	NC2804	NC_034806	circular	chloroplast	complete	https://www.ncbi.nlm.nih.gov	136949	88
			-	Taxaceae_RL0427	Taxaceae_RL0427	Taxaceae_RL0427	RL0427	-	-	-	-	-	138081	58
			Taxus	Taxus_baccata	Taxus_baccata	Taxaceae_NC2800	NC2800	NC_035066	circular	chloroplast	complete	https://www.ncbi.nlm.nih.gov	128653	81
				Taxus_mairei	Taxus_mairei	Taxaceae_NC2801	NC2801	NC_020321	circular	chloroplast	complete	https://www.ncbi.nlm.nih.gov	127665	78
				Taxus_wallichiana	Taxus_wallichiana_var._chinensis	Taxaceae_NC2802	NC2802	KX431996	circular	chloroplast	complete	https://www.ncbi.nlm.nih.gov	127743	82
		Cupressaceae	-	Cupressaceae_RL0474	Cupressaceae_RL0474	Cupressaceae_RL0474	RL0474	-	-	-	-	-	133415	55
			Taiwania	Taiwania_cryptomerioides	Taiwania_cryptomerioides	Cupressaceae_NC1007	NC1007	NC_016065	circular	chloroplast	complete	https://www.ncbi.nlm.nih.gov	132588	83
				Taiwania_flousiana	Taiwania_flousiana	Cupressaceae_NC1008	NC1008	NC_021441	circular	chloroplast	complete	https://www.ncbi.nlm.nih.gov	131413	83
			-	Cupressaceae_RL0493	Cupressaceae_RL0493	Cupressaceae_RL0493	RL0493	-	-	-	-	-	136695	57
			Sequoia	Sequoia_sempervirens	Sequoia_sempervirens	Cupressaceae_NC1006	NC1006	NC_030372	circular	chloroplast	complete	https://www.ncbi.nlm.nih.gov	133929	75
			Metasequoia	Metasequoia_glyptostroboides	Metasequoia_glyptostroboides	Cupressaceae_NC1005	NC1005	NC_027423	circular	chloroplast	complete	https://www.ncbi.nlm.nih.gov	131887	82
			Cryptomeria	Cryptomeria_japonica	Cryptomeria_japonica	Cupressaceae_NC990	NC990	NC_010548	circular	chloroplast	complete	https://www.ncbi.nlm.nih.gov	131810	82
			Glyptostrobus	Glyptostrobus_pensilis	Glyptostrobus_pensilis	Cupressaceae_NC995	NC995	NC_031354	circular	chloroplast	complete	https://www.ncbi.nlm.nih.gov	132239	83
			Taxodium	Taxodium_distichum	Taxodium_distichum	Cupressaceae_NC1009	NC1009	NC_034941	circular	chloroplast	complete	https://www.ncbi.nlm.nih.gov	131954	82
			Callitris	Callitris_rhomboidea	Callitris_rhomboidea	Cupressaceae_NC982	NC982	NC_034940	circular	chloroplast	complete	https://www.ncbi.nlm.nih.gov	121117	81
			Thujopsis	Thujopsis_dolabrata	Thujopsis_dolabrata	Cupressaceae_NC1011	NC1011	KX832628	circular	chloroplast	complete	https://www.ncbi.nlm.nih.gov	128291	83
			Thuja	Thuja_standishii	Thuja_standishii	Cupressaceae_NC1010	NC1010	KX832627	circular	chloroplast	complete	https://www.ncbi.nlm.nih.gov	130505	82
			Chamaecyparis	Chamaecyparis_formosensis	Chamaecyparis_formosensis	Cupressaceae_NC987	NC987	NC_034943	circular	chloroplast	complete	https://www.ncbi.nlm.nih.gov	127211	83
				Chamaecyparis_hodginsii	Chamaecyparis_hodginsii	Cupressaceae_NC988	NC988	NC_036996	circular	chloroplast	complete	https://www.ncbi.nlm.nih.gov	127777	83
				Chamaecyparis_lawsoniana	Chamaecyparis_lawsoniana	Cupressaceae_NC989	NC989	KX832622	circular	chloroplast	complete	https://www.ncbi.nlm.nih.gov	127064	83
			Calocedrus	Calocedrus_formosana	Calocedrus_formosana	Cupressaceae_NC985	NC985	NC_023121	circular	chloroplast	complete	https://www.ncbi.nlm.nih.gov	127311	82
				Calocedrus_macrolepis	Calocedrus_macrolepis	Cupressaceae_NC986	NC986	KX832621	circular	chloroplast	complete	https://www.ncbi.nlm.nih.gov	127157	83
			-	Cupressaceae_RL0133	Cupressaceae_RL0133	Cupressaceae_RL0133	RL0133	-	-	-	-	-	128636	55
				Cupressaceae_RL0471	Cupressaceae_RL0471	Cupressaceae_RL0471	RL0471	-	-	-	-	-	128524	56
				Cupressaceae_RL0389	Cupressaceae_RL0389	Cupressaceae_RL0389	RL0389	-	-	-	-	-	128547	56
			Cupressus	Cupressus_sempervirens	Cupressus_sempervirens	Cupressaceae_NC994	NC994	NC_026296	circular	plastid	complete	https://www.ncbi.nlm.nih.gov	129150	82
				Cupressus_gigantea	Cupressus_gigantea	Cupressaceae_NC992	NC992	NC_028155	circular	chloroplast	complete	https://www.ncbi.nlm.nih.gov	128244	82
				Cupressus_jiangeensis	Cupressus_jiangeensis	Cupressaceae_NC993	NC993	NC_036939	circular	chloroplast	complete	https://www.ncbi.nlm.nih.gov	128286	82
				Cupressus_chengiana	Cupressus_chengiana	Cupressaceae_NC991	NC991	NC_034788	circular	chloroplast	complete	https://www.ncbi.nlm.nih.gov	128151	82
			Callitropsis	Callitropsis_vietnamensis	Callitropsis_vietnamensis	Cupressaceae_NC984	NC984	NC_026298	circular	plastid	complete	https://www.ncbi.nlm.nih.gov	127541	82
				Callitropsis_nootkatensis	Callitropsis_nootkatensis	Cupressaceae_NC983	NC983	NC_026295	circular	plastid	complete	https://www.ncbi.nlm.nih.gov	127150	82
			-	Cupressaceae_RL0450	Cupressaceae_RL0450	Cupressaceae_RL0450	RL0450	-	-	-	-	-	128435	56
			Hesperocyparis	Hesperocyparis_glabra	Hesperocyparis_glabra	Cupressaceae_NC996	NC996	NC_026297	circular	plastid	complete	https://www.ncbi.nlm.nih.gov	126993	82
			Juniperus	Juniperus_cedrus	Juniperus_cedrus	Cupressaceae_NC998	NC998	NC_028190	circular	chloroplast	complete	https://www.ncbi.nlm.nih.gov	127126	82
				Juniperus_communis	Juniperus_communis	Cupressaceae_NC999	NC999	NC_035068	circular	chloroplast	complete	https://www.ncbi.nlm.nih.gov	128334	80
				Juniperus_formosana	Juniperus_formosana	Cupressaceae_NC1000	NC1000	KX832625	circular	chloroplast	complete	https://www.ncbi.nlm.nih.gov	128073	83
				Juniperus_monosperma	Juniperus_monosperma	Cupressaceae_NC1002	NC1002	NC_024022	circular	chloroplast	complete	https://www.ncbi.nlm.nih.gov	127744	82
				Juniperus_microsperma	Juniperus_microsperma	Cupressaceae_NC1001	NC1001	MG878380	circular	chloroplast	complete	https://www.ncbi.nlm.nih.gov	127409	82
				Juniperus_bermudiana	Juniperus_bermudiana	Cupressaceae_NC997	NC997	NC_024021	circular	chloroplast	complete	https://www.ncbi.nlm.nih.gov	127659	82
				Juniperus_scopulorum	Juniperus_scopulorum	Cupressaceae_NC1003	NC1003	NC_024023	circular	chloroplast	complete	https://www.ncbi.nlm.nih.gov	127774	82
				Juniperus_virginiana	Juniperus_virginiana	Cupressaceae_NC1004	NC1004	NC_024024	circular	chloroplast	complete	https://www.ncbi.nlm.nih.gov	127770	82
ANA_Grade	Amborellales	Amborellaceae	Amborella	Amborella_trichopoda	Amborella_trichopoda	Amborellaceae_NC51	NC51	NC_005086	circular	chloroplast	complete	https://www.ncbi.nlm.nih.gov	162686	84
	Nymphaeales	Hydatellaceae	Trithuria	Trithuria_inconspicua	Trithuria_inconspicua	Hydatellaceae_NC1353	NC1353	NC_020372	circular	chloroplast	complete	https://www.ncbi.nlm.nih.gov	165389	94
				Trithuria_filamentosa	Trithuria_filamentosa	Hydatellaceae_NC1352	NC1352	KF696682	linear	chloroplast	partial_genome	https://www.ncbi.nlm.nih.gov	180562	111
		Cabombaceae	Brasenia	Brasenia_schreberi	Brasenia_schreberi	Cabombaceae_NC718	NC718	NC_031343	circular	chloroplast	complete	https://www.ncbi.nlm.nih.gov	158951	83
			Cabomba	Cabomba_caroliniana	Cabomba_caroliniana	Cabombaceae_NC719	NC719	NC_031505	circular	chloroplast	complete	https://www.ncbi.nlm.nih.gov	164057	95
		Nymphaeaceae	Nuphar	Nuphar_shimadae	Nuphar_shimadae	Nymphaeaceae_NC1711	NC1711	MH050797	circular	chloroplast	complete	https://www.ncbi.nlm.nih.gov	160645	85
				Nuphar_pumila	Nuphar_pumila	Nymphaeaceae_NC1710	NC1710	MH050796	circular	chloroplast	complete	https://www.ncbi.nlm.nih.gov	160737	84
				Nuphar_advena	Nuphar_advena	Nymphaeaceae_NC1708	NC1708	NC_008788	circular	chloroplast	complete	https://www.ncbi.nlm.nih.gov	160866	85
				Nuphar_longifolia	Nuphar_longifolia	Nymphaeaceae_NC1709	NC1709	MH050795	circular	chloroplast	complete	https://www.ncbi.nlm.nih.gov	160858	85
			Barclaya	Barclaya_kunstleri	Barclaya_kunstleri	Nymphaeaceae_NC1706	NC1706	KY392762	circular	chloroplast	complete	https://www.ncbi.nlm.nih.gov	160051	84
				Barclaya_longifolia	Barclaya_longifolia	Nymphaeaceae_NC1707	NC1707	NC_035633	circular	chloroplast	complete	https://www.ncbi.nlm.nih.gov	158360	85
			Nymphaea	Nymphaea_jamesoniana	Nymphaea_jamesoniana	Nymphaeaceae_NC1713	NC1713	NC_031826	circular	chloroplast	complete	https://www.ncbi.nlm.nih.gov	158830	84
				Nymphaea_ampla	Nymphaea_ampla	Nymphaeaceae_NC4	NC4	NC_035680	circular	chloroplast	complete	https://www.ncbi.nlm.nih.gov	159881	91
				Nymphaea_mexicana	Nymphaea_mexicana	Nymphaeaceae_NC1714	NC1714	NC_024542	circular	chloroplast	complete	https://www.ncbi.nlm.nih.gov	159962	89
				Nymphaea_alba	Nymphaea_alba	Nymphaeaceae_NC1712	NC1712	NC_006050	circular	chloroplast	complete	https://www.ncbi.nlm.nih.gov	159930	85
	Austrobaileyales	Schisandraceae	Schisandra	Schisandra_sphenanthera	Schisandra_sphenanthera	Schisandraceae_NC2710	NC2710	KX638480	circular	chloroplast	complete	https://www.ncbi.nlm.nih.gov	146843	82
				Schisandra_chinensis	Schisandra_chinensis	Schisandraceae_NC2709	NC2709	NC_034908	circular	chloroplast	complete	https://www.ncbi.nlm.nih.gov	146859	81
			Illicium	Illicium_floridanum	Illicium_floridanum	Schisandraceae_NC2705	NC2705	NC_034685	circular	plastid	complete	https://www.ncbi.nlm.nih.gov	143571	79
				Illicium_oligandrum	Illicium_oligandrum	Schisandraceae_NC2707	NC2707	NC_009600	circular	chloroplast	complete	https://www.ncbi.nlm.nih.gov	148553	83
				Illicium_henryi	Illicium_henryi	Schisandraceae_NC2706	NC2706	NC_034699	circular	plastid	complete	https://www.ncbi.nlm.nih.gov	143240	79
				Illicium_verum	Illicium_verum	Schisandraceae_NC2708	NC2708	NC_034689	circular	plastid	complete	https://www.ncbi.nlm.nih.gov	143187	79
				Illicium_anisatum	Illicium_anisatum	Schisandraceae_NC2704	NC2704	NC_034703	circular	plastid	complete	https://www.ncbi.nlm.nih.gov	142723	80
Chloranthales	Chloranthales	Chloranthaceae	Chloranthus	Chloranthus_japonicus	Chloranthus_japonicus	Chloranthaceae_NC870	NC870	NC_026565	circular	chloroplast	complete	https://www.ncbi.nlm.nih.gov	158640	86
				Chloranthus_spicatus	Chloranthus_spicatus	Chloranthaceae_NC871	NC871	NC_009598	circular	chloroplast	complete	https://www.ncbi.nlm.nih.gov	157772	86
Magnoliids	Canellales	Winteraceae	Drimys	Drimys_granadensis	Drimys_granadensis	Winteraceae_NC2897	NC2897	NC_008456	circular	chloroplast	complete	https://www.ncbi.nlm.nih.gov	160604	85
	Piperales	Aristolochiaceae	Asarum	Asarum_sieboldii	Asarum_sieboldii	Aristolochiaceae_NC305	NC305	MG551543	circular	chloroplast	complete	https://www.ncbi.nlm.nih.gov	193356	99
				Asarum_minus	Asarum_minus	Aristolochiaceae_NC304	NC304	MG554423	linear	chloroplast	partial_genome	https://www.ncbi.nlm.nih.gov	134276	73
			-	Aristolochiaceae_RL0610	Aristolochiaceae_RL0610	Aristolochiaceae_RL0610	RL0610	-	-	-	-	-	159376	77
			Aristolochia	Aristolochia_debilis	Aristolochia_debilis	Aristolochiaceae_NC303	NC303	NC_036153	circular	chloroplast	complete	https://www.ncbi.nlm.nih.gov	159793	85
				Aristolochia_contorta	Aristolochia_contorta	Aristolochiaceae_NC302	NC302	NC_036152	circular	chloroplast	complete	https://www.ncbi.nlm.nih.gov	160576	85
		Saururaceae	-	Saururaceae_RL1089	Saururaceae_RL1089	Saururaceae_RL1089	RL1089	-	-	-	-	-	161273	76
		Piperaceae	Piper	Piper_auritum	Piper_auritum	Piperaceae_NC2042	NC2042	NC_034697	circular	plastid	complete	https://www.ncbi.nlm.nih.gov	159909	85
				Piper_cenocladum	Piper_cenocladum	Piperaceae_NC2043	NC2043	NC_008457	circular	chloroplast	complete	https://www.ncbi.nlm.nih.gov	160624	85
			-	Piperaceae_RL0647	Piperaceae_RL0647	Piperaceae_RL0647	RL0647	-	-	-	-	-	161619	75
			Piper	Piper_nigrum	Piper_nigrum	Piperaceae_NC2045	NC2045	NC_034692	circular	plastid	complete	https://www.ncbi.nlm.nih.gov	161523	85
				Piper_kadsura	Piper_kadsura	Piperaceae_NC2044	NC2044	NC_027941	circular	chloroplast	complete	https://www.ncbi.nlm.nih.gov	161486	85
	Laurales	Calycanthaceae	Calycanthus	Calycanthus_chinensis	Calycanthus_chinensis	Calycanthaceae_NC721	NC721	MG561304	circular	chloroplast	complete	https://www.ncbi.nlm.nih.gov	153596	84
				Calycanthus_floridus	Calycanthus_floridus_var._glaucus	Calycanthaceae_NC722	NC722	NC_004993	circular	chloroplast	complete	https://www.ncbi.nlm.nih.gov	153337	86
		Lauraceae	Endiandra	Endiandra_discolor	Endiandra_discolor	Lauraceae_NC1425	NC1425	KT588615	linear	chloroplast	partial_genome	https://www.ncbi.nlm.nih.gov	158507	85
				Endiandra_globosa	Endiandra_globosa	Lauraceae_NC1426	NC1426	KT588614	linear	chloroplast	partial_genome	https://www.ncbi.nlm.nih.gov	158525	85
			Cryptocarya	Cryptocarya_chinensis	Cryptocarya_chinensis	Lauraceae_NC1424	NC1424	NC_036002	circular	chloroplast	complete	https://www.ncbi.nlm.nih.gov	157718	81
			-	Lauraceae_RL0917	Lauraceae_RL0917	Lauraceae_RL0917	RL0917	-	-	-	-	-	153285	77
			Cassytha	Cassytha_filiformis	Cassytha_filiformis	Lauraceae_NC1420	NC1420	NC_036001	circular	chloroplast	complete	https://www.ncbi.nlm.nih.gov	114622	67
			-	Lauraceae_RL0735	Lauraceae_RL0735	Lauraceae_RL0735	RL0735	-	-	-	-	-	150842	52
			Neocinnamomum	Neocinnamomum_delavayi	Neocinnamomum_delavayi	Lauraceae_NC1433	NC1433	NC_036003	circular	chloroplast	complete	https://www.ncbi.nlm.nih.gov	150850	81
			Cinnamomum	Cinnamomum_micranthum	Cinnamomum_micranthum	Lauraceae_NC1422	NC1422	NC_035802	circular	chloroplast	complete	https://www.ncbi.nlm.nih.gov	152675	79
				Cinnamomum_camphora	Cinnamomum_camphora	Lauraceae_NC1421	NC1421	NC_035882	circular	chloroplast	complete	https://www.ncbi.nlm.nih.gov	152570	84
			-	Lauraceae_RL0430	Lauraceae_RL0430	Lauraceae_RL0430	RL0430	-	-	-	-	-	158589	77
			Cinnamomum	Cinnamomum_verum	Cinnamomum_verum	Lauraceae_NC1423	NC1423	NC_035236	circular	chloroplast	complete	https://www.ncbi.nlm.nih.gov	152766	81
			-	Lauraceae_RL0143	Lauraceae_RL0143	Lauraceae_RL0143	RL0143	-	-	-	-	-	158529	77
				Lauraceae_RL0008	Lauraceae_RL0008	Lauraceae_RL0008	RL0008	-	-	-	-	-	158670	77
				Lauraceae_RL0152	Lauraceae_RL0152	Lauraceae_RL0152	RL0152	-	-	-	-	-	158627	77
			Laurus	Laurus_nobilis	Laurus_nobilis	Lauraceae_NC1427	NC1427	NC_034700	circular	plastid	complete	https://www.ncbi.nlm.nih.gov	152750	80
			Litsea	Litsea_glutinosa	Litsea_glutinosa	Lauraceae_NC1428	NC1428	KU382356	circular	chloroplast	complete	https://www.ncbi.nlm.nih.gov	152618	81
			Machilus	Machilus_thunbergii	Machilus_thunbergii	Lauraceae_NC1431	NC1431	NC_035319	circular	chloroplast	complete	https://www.ncbi.nlm.nih.gov	152741	84
				Machilus_pauhoi	Machilus_pauhoi	Lauraceae_NC1430	NC1430	NC_035318	circular	chloroplast	complete	https://www.ncbi.nlm.nih.gov	152741	84
			Alseodaphne	Alseodaphne_semecarpifolia	Alseodaphne_semecarpifolia	Lauraceae_NC1419	NC1419	MG407595	circular	chloroplast	complete	https://www.ncbi.nlm.nih.gov	153051	81
				Alseodaphne_gracilis	Alseodaphne_gracilis	Lauraceae_NC1417	NC1417	MG407593	circular	chloroplast	complete	https://www.ncbi.nlm.nih.gov	153099	81
				Alseodaphne_huanglianshanensis	Alseodaphne_huanglianshanensis	Lauraceae_NC1418	NC1418	MG407594	circular	chloroplast	complete	https://www.ncbi.nlm.nih.gov	153070	81
			-	Lauraceae_RL0266	Lauraceae_RL0266	Lauraceae_RL0266	RL0266	-	-	-	-	-	158526	77
			Persea	Persea_americana	Persea_americana	Lauraceae_NC1434	NC1434	NC_031189	circular	chloroplast	complete	https://www.ncbi.nlm.nih.gov	152723	81
			Machilus	Machilus_yunnanensis	Machilus_yunnanensis	Lauraceae_NC1432	NC1432	NC_028073	circular	chloroplast	complete	https://www.ncbi.nlm.nih.gov	152622	81
				Machilus_balansae	Machilus_balansae	Lauraceae_NC1429	NC1429	NC_028074	circular	chloroplast	complete	https://www.ncbi.nlm.nih.gov	152721	80
			Phoebe	Phoebe_omeiensis	Phoebe_omeiensis	Lauraceae_NC1437	NC1437	NC_031190	circular	chloroplast	complete	https://www.ncbi.nlm.nih.gov	152855	81
				Phoebe_sheareri	Phoebe_sheareri	Lauraceae_NC1438	NC1438	NC_031191	circular	chloroplast	complete	https://www.ncbi.nlm.nih.gov	152876	81
				Phoebe_chekiangensis	Phoebe_chekiangensis	Lauraceae_NC1436	NC1436	NC_034925	circular	chloroplast	complete	https://www.ncbi.nlm.nih.gov	152849	81
			-	Lauraceae_RL0282	Lauraceae_RL0282	Lauraceae_RL0282	RL0282	-	-	-	-	-	152855	77
			Phoebe	Phoebe_bournei	Phoebe_bournei	Lauraceae_NC1435	NC1435	NC_034926	circular	chloroplast	complete	https://www.ncbi.nlm.nih.gov	152853	81
				Phoebe_zhennan	Phoebe_zhennan	Lauraceae_NC1439	NC1439	NC_036143	circular	chloroplast	complete	https://www.ncbi.nlm.nih.gov	152831	81
	Magnoliales	Myristicaceae	-	Myristicaceae_RL0963	Myristicaceae_RL0963	Myristicaceae_RL0963	RL0963	-	-	-	-	-	160489	76
		Annonaceae		Annonaceae_RL0949	Annonaceae_RL0949	Annonaceae_RL0949	RL0949	-	-	-	-	-	161671	74
				Annonaceae_RL0164	Annonaceae_RL0164	Annonaceae_RL0164	RL0164	-	-	-	-	-	161983	74
				Annonaceae_RL0273	Annonaceae_RL0273	Annonaceae_RL0273	RL0273	-	-	-	-	-	162413	75
				Annonaceae_RL0964	Annonaceae_RL0964	Annonaceae_RL0964	RL0964	-	-	-	-	-	161718	74
				Annonaceae_RL0301	Annonaceae_RL0301	Annonaceae_RL0301	RL0301	-	-	-	-	-	161868	73
				Annonaceae_RL0591	Annonaceae_RL0591	Annonaceae_RL0591	RL0591	-	-	-	-	-	162051	71
			Annona	Annona_cherimola	Annona_cherimola	Annonaceae_NC62	NC62	NC_030166	circular	plastid	complete	https://www.ncbi.nlm.nih.gov	201723	114
			-	Annonaceae_RL0384	Annonaceae_RL0384	Annonaceae_RL0384	RL0384	-	-	-	-	-	161954	73
				Annonaceae_RL0725	Annonaceae_RL0725	Annonaceae_RL0725	RL0725	-	-	-	-	-	162037	73
		Magnoliaceae	Liriodendron	Liriodendron_tulipifera	Liriodendron_tulipifera	Magnoliaceae_NC1529	NC1529	NC_008326	circular	chloroplast	complete	https://www.ncbi.nlm.nih.gov	159886	84
				Liriodendron_chinense	Liriodendron_chinense	Magnoliaceae_NC1528	NC1528	NC_030504	circular	chloroplast	complete	https://www.ncbi.nlm.nih.gov	159429	86
			Magnolia	Magnolia_pyramidata	Magnolia_pyramidata	Magnoliaceae_NC1551	NC1551	NC_023236	circular	chloroplast	complete	https://www.ncbi.nlm.nih.gov	160025	86
				Magnolia_macrophylla	Magnolia_macrophylla_var._dealbata	Magnoliaceae_NC1548	NC1548	NC_023235	circular	chloroplast	complete	https://www.ncbi.nlm.nih.gov	160002	86
				Magnolia_grandiflora	Magnolia_grandiflora	Magnoliaceae_NC1541	NC1541	NC_020318	circular	chloroplast	complete	https://www.ncbi.nlm.nih.gov	159623	84
				Magnolia_officinalis	Magnolia_officinalis_subsp._biloba	Magnoliaceae_NC1550	NC1550	NC_020317	circular	chloroplast	complete	https://www.ncbi.nlm.nih.gov	160105	84
				Magnolia_tripetala	Magnolia_tripetala	Magnoliaceae_NC1555	NC1555	NC_024027	circular	plastid	complete	https://www.ncbi.nlm.nih.gov	160037	87
				Magnolia_duclouxii	Magnolia_duclouxii	Magnoliaceae_NC1538	NC1538	NC_037002	circular	chloroplast	complete	https://www.ncbi.nlm.nih.gov	160055	86
				Magnolia_dandyi	Magnolia_dandyi	Magnoliaceae_NC1536	NC1536	NC_037004	circular	chloroplast	complete	https://www.ncbi.nlm.nih.gov	160077	86
				Magnolia_conifera	Magnolia_conifera	Magnoliaceae_NC1535	NC1535	NC_037001	circular	chloroplast	complete	https://www.ncbi.nlm.nih.gov	159973	86
				Magnolia_glaucifolia	Magnolia_glaucifolia	Magnoliaceae_NC1540	NC1540	NC_037003	circular	chloroplast	complete	https://www.ncbi.nlm.nih.gov	160059	86
				Magnolia_aromatica	Magnolia_aromatica	Magnoliaceae_NC1532	NC1532	NC_037000	circular	chloroplast	complete	https://www.ncbi.nlm.nih.gov	160062	86
				Magnolia_fordiana	Magnolia_fordiana_var._calcarea	Magnoliaceae_NC1539	NC1539	MF990562	circular	chloroplast	complete	https://www.ncbi.nlm.nih.gov	160027	86
				Magnolia_kwangsiensis	Magnolia_kwangsiensis	Magnoliaceae_NC1544	NC1544	NC_015892	circular	chloroplast	complete	https://www.ncbi.nlm.nih.gov	159667	84
				Magnolia_yunnanensis	Magnolia_yunnanensis	Magnoliaceae_NC1556	NC1556	NC_024545	circular	chloroplast	complete	https://www.ncbi.nlm.nih.gov	160085	91
				Magnolia_sinica	Magnolia_sinica	Magnoliaceae_NC1553	NC1553	NC_023241	circular	chloroplast	complete	https://www.ncbi.nlm.nih.gov	160044	86
			-	Magnoliaceae_RL0333	Magnoliaceae_RL0333	Magnoliaceae_RL0333	RL0333	-	-	-	-	-	154096	77
			Magnolia	Magnolia_acuminata	Magnolia_acuminata_var._acuminata	Magnoliaceae_NC1530	NC1530	JX280391	circular	chloroplast	complete	https://www.ncbi.nlm.nih.gov	159812	86
				Magnolia_salicifolia	Magnolia_salicifolia	Magnoliaceae_NC1552	NC1552	NC_023240	circular	chloroplast	complete	https://www.ncbi.nlm.nih.gov	160093	86
				Magnolia_biondii	Magnolia_biondii	Magnoliaceae_NC1533	NC1533	NC_034687	circular	plastid	complete	https://www.ncbi.nlm.nih.gov	160002	84
				Magnolia_kobus	Magnolia_kobus	Magnoliaceae_NC1543	NC1543	NC_023237	circular	chloroplast	complete	https://www.ncbi.nlm.nih.gov	159443	86
				Magnolia_sprengeri	Magnolia_sprengeri	Magnoliaceae_NC1554	NC1554	NC_023242	circular	chloroplast	complete	https://www.ncbi.nlm.nih.gov	160033	86
				Magnolia_denudata	Magnolia_denudata	Magnoliaceae_NC1537	NC1537	NC_018357	circular	chloroplast	complete	https://www.ncbi.nlm.nih.gov	160053	84
				Magnolia_liliiflora	Magnolia_liliiflora	Magnoliaceae_NC1547	NC1547	JN867576	circular	chloroplast	complete	https://www.ncbi.nlm.nih.gov	160033	83
				Magnolia_alba	Magnolia_alba	Magnoliaceae_NC1531	NC1531	NC_037005	circular	chloroplast	complete	https://www.ncbi.nlm.nih.gov	160106	86
				Magnolia_liliifera	Magnolia_liliifera	Magnoliaceae_NC1546	NC1546	NC_023238	circular	chloroplast	complete	https://www.ncbi.nlm.nih.gov	158177	86
				Magnolia_cathcartii	Magnolia_cathcartii	Magnoliaceae_NC1534	NC1534	NC_023234	circular	chloroplast	complete	https://www.ncbi.nlm.nih.gov	159950	86
			-	Magnoliaceae_RL0332	Magnoliaceae_RL0332	Magnoliaceae_RL0332	RL0332	-	-	-	-	-	158852	77
			Magnolia	Magnolia_laevifolia	Magnolia_laevifolia	Magnoliaceae_NC1545	NC1545	NC_035956	circular	chloroplast	complete	https://www.ncbi.nlm.nih.gov	160120	86
				Magnolia_odora	Magnolia_odora	Magnoliaceae_NC1549	NC1549	NC_023239	circular	chloroplast	complete	https://www.ncbi.nlm.nih.gov	160070	86
				Magnolia_insignis	Magnolia_insignis	Magnoliaceae_NC1542	NC1542	NC_035657	circular	chloroplast	complete	https://www.ncbi.nlm.nih.gov	160117	86
			-	Magnoliaceae_RL0290	Magnoliaceae_RL0290	Magnoliaceae_RL0290	RL0290	-	-	-	-	-	154114	76
				Magnoliaceae_RL0085	Magnoliaceae_RL0085	Magnoliaceae_RL0085	RL0085	-	-	-	-	-	154199	77
				Magnoliaceae_RL0048	Magnoliaceae_RL0048	Magnoliaceae_RL0048	RL0048	-	-	-	-	-	154126	78
				Magnoliaceae_RL0272	Magnoliaceae_RL0272	Magnoliaceae_RL0272	RL0272	-	-	-	-	-	154251	78
				Magnoliaceae_RL0270	Magnoliaceae_RL0270	Magnoliaceae_RL0270	RL0270	-	-	-	-	-	159173	76
				Magnoliaceae_RL1016	Magnoliaceae_RL1016	Magnoliaceae_RL1016	RL1016	-	-	-	-	-	158863	77
Monocots	Acorales	Acoraceae	Acorus	Acorus_gramineus	Acorus_gramineus	Acoraceae_NC14	NC14	NC_026299	circular	plastid	complete	https://www.ncbi.nlm.nih.gov	152849	84
				Acorus_calamus	Acorus_calamus	Acoraceae_NC13	NC13	NC_007407	circular	plastid	complete	https://www.ncbi.nlm.nih.gov	153821	84
				Acorus_americanus	Acorus_americanus	Acoraceae_NC12	NC12	NC_010093	circular	chloroplast	complete	https://www.ncbi.nlm.nih.gov	153819	84
	Alismatales	Tofieldiaceae	Tofieldia	Tofieldia_thibetica	Tofieldia_thibetica	Tofieldiaceae_NC2864	NC2864	NC_029813	circular	plastid	complete	https://www.ncbi.nlm.nih.gov	155512	85
		Hydrocharitaceae	Elodea	Elodea_canadensis	Elodea_canadensis	Hydrocharitaceae_NC1361	NC1361	NC_018541	circular	chloroplast	complete	https://www.ncbi.nlm.nih.gov	156700	85
			Najas	Najas_flexilis	Najas_flexilis	Hydrocharitaceae_NC1362	NC1362	NC_021936	circular	chloroplast	complete	https://www.ncbi.nlm.nih.gov	156366	74
		Zosteraceae	Zostera	Zostera_marina	Zostera_marina	Zosteraceae_NC2910	NC2910	NC_036014	circular	chloroplast	complete	https://www.ncbi.nlm.nih.gov	143877	78
		Potamogetonaceae	Potamogeton	Potamogeton_perfoliatus	Potamogeton_perfoliatus	Potamogetonaceae_NC2494	NC2494	NC_029814	circular	plastid	complete	https://www.ncbi.nlm.nih.gov	156226	85
		Araceae	Symplocarpus	Symplocarpus_renifolius	Symplocarpus_renifolius	Araceae_NC227	NC227	NC_033970	circular	chloroplast	complete	https://www.ncbi.nlm.nih.gov	158521	85
			Spirodela	Spirodela_polyrhiza	Spirodela_polyrhiza	Araceae_NC226	NC226	NC_015891	circular	chloroplast	complete	https://www.ncbi.nlm.nih.gov	168788	87
			Lemna	Lemna_minor	Lemna_minor	Araceae_NC223	NC223	NC_010109	circular	chloroplast	complete	https://www.ncbi.nlm.nih.gov	165955	85
			Landoltia	Landoltia_punctata	Landoltia_punctata	Araceae_NC222	NC222	KY993962	circular	chloroplast	complete	https://www.ncbi.nlm.nih.gov	171013	88
			Wolffiella	Wolffiella_lingulata	Wolffiella_lingulata	Araceae_NC229	NC229	NC_015894	circular	chloroplast	complete	https://www.ncbi.nlm.nih.gov	169337	83
			Wolffia	Wolffia_australiana	Wolffia_australiana	Araceae_NC228	NC228	NC_015899	circular	chloroplast	complete	https://www.ncbi.nlm.nih.gov	168704	83
			Spathiphyllum	Spathiphyllum_kochii	Spathiphyllum_kochii	Araceae_NC225	NC225	NC_030371	circular	chloroplast	complete	https://www.ncbi.nlm.nih.gov	163368	86
			Zantedeschia	Zantedeschia_aethiopica	Zantedeschia_aethiopica	Araceae_NC230	NC230	NC_035499	circular	chloroplast	complete	https://www.ncbi.nlm.nih.gov	164488	86
			-	Araceae_RL1035	Araceae_RL1035	Araceae_RL1035	RL1035	-	-	-	-	-	156098	75
				Araceae_RL0911	Araceae_RL0911	Araceae_RL0911	RL0911	-	-	-	-	-	156082	76
				Araceae_RL0453	Araceae_RL0453	Araceae_RL0453	RL0453	-	-	-	-	-	155949	77
			Dieffenbachia	Dieffenbachia_seguine	Dieffenbachia_seguine	Araceae_NC220	NC220	NC_027272	circular	chloroplast	complete	https://www.ncbi.nlm.nih.gov	163699	86
			Epipremnum	Epipremnum_aureum	Epipremnum_aureum	Araceae_NC221	NC221	NC_027954	circular	chloroplast	complete	https://www.ncbi.nlm.nih.gov	164831	86
			-	Araceae_RL0948	Araceae_RL0948	Araceae_RL0948	RL0948	-	-	-	-	-	157108	76
				Araceae_RL0023	Araceae_RL0023	Araceae_RL0023	RL0023	-	-	-	-	-	155819	76
				Araceae_RL0998	Araceae_RL0998	Araceae_RL0998	RL0998	-	-	-	-	-	156414	75
				Araceae_RL0066	Araceae_RL0066	Araceae_RL0066	RL0066	-	-	-	-	-	156090	75
				Araceae_RL0556	Araceae_RL0556	Araceae_RL0556	RL0556	-	-	-	-	-	155672	52
			Pinellia	Pinellia_ternata	Pinellia_ternata	Araceae_NC224	NC224	NC_027681	circular	chloroplast	complete	https://www.ncbi.nlm.nih.gov	164013	86
			-	Araceae_RL0708	Araceae_RL0708	Araceae_RL0708	RL0708	-	-	-	-	-	155658	76
				Araceae_RL0385	Araceae_RL0385	Araceae_RL0385	RL0385	-	-	-	-	-	155619	76
				Araceae_RL0161	Araceae_RL0161	Araceae_RL0161	RL0161	-	-	-	-	-	155759	76
	Petrosaviales	Petrosaviaceae	Petrosavia	Petrosavia_stellaris	Petrosavia_stellaris	Petrosaviaceae_NC1928	NC1928	NC_023356	circular	plastid	complete	https://www.ncbi.nlm.nih.gov	103835	41
			Japonolirion	Japonolirion_osense	Japonolirion_osense	Petrosaviaceae_NC1927	NC1927	NC_036154	circular	chloroplast	complete	https://www.ncbi.nlm.nih.gov	158020	86
	Pandanales	Stemonaceae	-	Stemonaceae_RL0583	Stemonaceae_RL0583	Stemonaceae_RL0583	RL0583	-	-	-	-	-	159569	76
		Cyclanthaceae	Carludovica	Carludovica_palmata	Carludovica_palmata	Cyclanthaceae_NC1018	NC1018	NC_026786	circular	chloroplast	complete	https://www.ncbi.nlm.nih.gov	158545	86
		Pandanaceae	-	Pandanaceae_RL0150	Pandanaceae_RL0150	Pandanaceae_RL0150	RL0150	-	-	-	-	-	159326	76
				Pandanaceae_RL0165	Pandanaceae_RL0165	Pandanaceae_RL0165	RL0165	-	-	-	-	-	159489	77
	Dioscoreales	Nartheciaceae	Metanarthecium	Metanarthecium_luteoviride	Metanarthecium_luteoviride	Nartheciaceae_NC1703	NC1703	NC_029214	circular	chloroplast	complete	https://www.ncbi.nlm.nih.gov	153777	84
			Aletris	Aletris_spicata	Aletris_spicata	Nartheciaceae_NC1702	NC1702	NC_033411	circular	chloroplast	complete	https://www.ncbi.nlm.nih.gov	154999	85
				Aletris_fauriei	Aletris_fauriei	Nartheciaceae_NC1701	NC1701	NC_033412	circular	chloroplast	complete	https://www.ncbi.nlm.nih.gov	154440	84
		Burmanniaceae	Burmannia	Burmannia_disticha	Burmannia_disticha	Burmanniaceae_NC713	NC713	NC_036661	circular	chloroplast	complete	https://www.ncbi.nlm.nih.gov	156422	85
				Burmannia_coelestis	Burmannia_coelestis	Burmanniaceae_NC712	NC712	NC_036660	circular	chloroplast	complete	https://www.ncbi.nlm.nih.gov	156223	84
		Dioscoreaceae	-	Dioscoreaceae_RL0912	Dioscoreaceae_RL0912	Dioscoreaceae_RL0912	RL0912	-	-	-	-	-	155480	74
			Tacca	Tacca_leontopetaloides	Tacca_leontopetaloides	Dioscoreaceae_NC1036	NC1036	NC_036658	circular	chloroplast	complete	https://www.ncbi.nlm.nih.gov	162477	86
			Dioscorea	Dioscorea_collettii	Dioscorea_collettii	Dioscoreaceae_NC1030	NC1030	KY996495	circular	chloroplast	complete	https://www.ncbi.nlm.nih.gov	153870	87
				Dioscorea_villosa	Dioscorea_villosa	Dioscoreaceae_NC1034	NC1034	NC_034686	circular	plastid	complete	https://www.ncbi.nlm.nih.gov	153974	84
				Dioscorea_zingiberensis	Dioscorea_zingiberensis	Dioscoreaceae_NC1035	NC1035	NC_027090	circular	chloroplast	complete	https://www.ncbi.nlm.nih.gov	153970	86
				Dioscorea_elephantipes	Dioscorea_elephantipes	Dioscoreaceae_NC1031	NC1031	NC_009601	circular	chloroplast	complete	https://www.ncbi.nlm.nih.gov	152609	84
				Dioscorea_rotundata	Dioscorea_rotundata	Dioscoreaceae_NC1033	NC1033	NC_024170	circular	plastid	complete	https://www.ncbi.nlm.nih.gov	155406	84
				Dioscorea_polystachya	Dioscorea_polystachya	Dioscoreaceae_NC1032	NC1032	KY996494	circular	chloroplast	complete	https://www.ncbi.nlm.nih.gov	152963	86
	Liliales	Campynemataceae	Campynema	Campynema_lineare	Campynema_lineare	Campynemataceae_NC837	NC837	NC_026785	circular	chloroplast	complete	https://www.ncbi.nlm.nih.gov	156261	84
		Melanthiaceae	Veratrum	Veratrum_patulum	Veratrum_patulum	Melanthiaceae_NC1628	NC1628	NC_022715	circular	chloroplast	complete	https://www.ncbi.nlm.nih.gov	153699	83
			Heloniopsis	Heloniopsis_tubiflora	Heloniopsis_tubiflora	Melanthiaceae_NC1613	NC1613	NC_027159	circular	chloroplast	complete	https://www.ncbi.nlm.nih.gov	158229	87
			Chionographis	Chionographis_japonica	Chionographis_japonica	Melanthiaceae_NC1609	NC1609	KF951065	circular	chloroplast	partial_genome	https://www.ncbi.nlm.nih.gov	154646	87
			Paris	Paris_quadrifolia	Paris_quadrifolia	Melanthiaceae_NC1621	NC1621	NC_033520	circular	chloroplast	complete	https://www.ncbi.nlm.nih.gov	157907	86
				Paris_verticillata	Paris_verticillata	Melanthiaceae_NC1622	NC1622	NC_024560	circular	plastid	complete	https://www.ncbi.nlm.nih.gov	157379	86
			Trillium	Trillium_tschonoskii	Trillium_tschonoskii	Melanthiaceae_NC1627	NC1627	NC_027739	circular	plastid	complete	https://www.ncbi.nlm.nih.gov	156852	84
				Trillium_decumbens	Trillium_decumbens	Melanthiaceae_NC1625	NC1625	NC_027282	circular	plastid	complete	https://www.ncbi.nlm.nih.gov	158552	86
				Trillium_cuneatum	Trillium_cuneatum	Melanthiaceae_NC1624	NC1624	NC_027185	circular	plastid	complete	https://www.ncbi.nlm.nih.gov	156610	84
				Trillium_maculatum	Trillium_maculatum	Melanthiaceae_NC1626	NC1626	NC_027738	circular	plastid	complete	https://www.ncbi.nlm.nih.gov	157359	83
			Daiswa	Daiswa_yunnanensis	Daiswa_yunnanensis	Melanthiaceae_NC1612	NC1612	NC_033518	circular	chloroplast	complete	https://www.ncbi.nlm.nih.gov	156737	84
			-	Melanthiaceae_RL0639	Melanthiaceae_RL0639	Melanthiaceae_RL0639	RL0639	-	-	-	-	-	157764	75
			Paris	Paris_marmorata	Paris_marmorata	Melanthiaceae_NC1619	NC1619	NC_033516	circular	chloroplast	complete	https://www.ncbi.nlm.nih.gov	156755	84
				Paris_luquanensis	Paris_luquanensis	Melanthiaceae_NC1617	NC1617	NC_033514	circular	chloroplast	complete	https://www.ncbi.nlm.nih.gov	157594	84
				Paris_fargesii	Paris_fargesii	Melanthiaceae_NC1616	NC1616	KX784044	circular	chloroplast	complete	https://www.ncbi.nlm.nih.gov	157533	84
				Paris_mairei	Paris_mairei	Melanthiaceae_NC1618	NC1618	NC_033515	circular	chloroplast	complete	https://www.ncbi.nlm.nih.gov	157079	84
			Daiswa	Daiswa_fargesii	Daiswa_fargesii	Melanthiaceae_NC1611	NC1611	NC_033513	circular	chloroplast	complete	https://www.ncbi.nlm.nih.gov	157518	86
			Paris	Paris_vietnamensis	Paris_vietnamensis	Melanthiaceae_NC1623	NC1623	NC_033519	circular	chloroplast	complete	https://www.ncbi.nlm.nih.gov	158224	86
				Paris_cronquistii	Paris_cronquistii	Melanthiaceae_NC1614	NC1614	NC_033511	circular	chloroplast	complete	https://www.ncbi.nlm.nih.gov	156896	84
				Paris_polyphylla	Paris_polyphylla_var._chinensis	Melanthiaceae_NC1620	NC1620	NC_033517	circular	chloroplast	complete	https://www.ncbi.nlm.nih.gov	157847	84
			Daiswa	Daiswa_dunniana	Daiswa_dunniana	Melanthiaceae_NC1610	NC1610	NC_033512	circular	chloroplast	complete	https://www.ncbi.nlm.nih.gov	157174	82
			Paris	Paris_dunniana	Paris_dunniana	Melanthiaceae_NC1615	NC1615	KX784042	circular	chloroplast	complete	https://www.ncbi.nlm.nih.gov	157174	82
		Colchicaceae	-	Colchicaceae_RL0660	Colchicaceae_RL0660	Colchicaceae_RL0660	RL0660	-	-	-	-	-	157121	76
			Gloriosa	Gloriosa_superba	Gloriosa_superba	Colchicaceae_NC922	NC922	NC_030065	circular	chloroplast	complete	https://www.ncbi.nlm.nih.gov	157924	84
			Colchicum	Colchicum_autumnale	Colchicum_autumnale	Colchicaceae_NC921	NC921	NC_030064	circular	chloroplast	complete	https://www.ncbi.nlm.nih.gov	156462	86
		Alstroemeriaceae	Luzuriaga	Luzuriaga_radicans	Luzuriaga_radicans	Alstroemeriaceae_NC32	NC32	NC_025333	circular	chloroplast	complete	https://www.ncbi.nlm.nih.gov	157885	84
			Bomarea	Bomarea_edulis	Bomarea_edulis	Alstroemeriaceae_NC31	NC31	NC_025306	circular	plastid	complete	https://www.ncbi.nlm.nih.gov	154925	84
			Alstroemeria	Alstroemeria_aurea	Alstroemeria_aurea	Alstroemeriaceae_NC30	NC30	KC968976	circular	chloroplast	complete	https://www.ncbi.nlm.nih.gov	155510	84
		Smilacaceae	-	Smilacaceae_RL0866	Smilacaceae_RL0866	Smilacaceae_RL0866	RL0866	-	-	-	-	-	153899	77
				Smilacaceae_RL0746	Smilacaceae_RL0746	Smilacaceae_RL0746	RL0746	-	-	-	-	-	153988	76
				Smilacaceae_RL0503	Smilacaceae_RL0503	Smilacaceae_RL0503	RL0503	-	-	-	-	-	153133	76
				Smilacaceae_RL0749	Smilacaceae_RL0749	Smilacaceae_RL0749	RL0749	-	-	-	-	-	154054	76
		Liliaceae	Erythronium	Erythronium_sibiricum	Erythronium_sibiricum	Liliaceae_NC1477	NC1477	NC_035681	circular	plastid	complete	https://www.ncbi.nlm.nih.gov	151034	83
			Cardiocrinum	Cardiocrinum_giganteum	Cardiocrinum_giganteum	Liliaceae_NC1476	NC1476	NC_033896	circular	plastid	complete	https://www.ncbi.nlm.nih.gov	152653	82
				Cardiocrinum_cathayanum	Cardiocrinum_cathayanum	Liliaceae_NC1474	NC1474	NC_033897	circular	plastid	complete	https://www.ncbi.nlm.nih.gov	152416	81
				Cardiocrinum_cordatum	Cardiocrinum_cordatum	Liliaceae_NC1475	NC1475	NC_033898	circular	plastid	complete	https://www.ncbi.nlm.nih.gov	152410	82
			Lilium	Lilium_brownii	Lilium_brownii	Liliaceae_NC1495	NC1495	NC_035588	circular	chloroplast	complete	https://www.ncbi.nlm.nih.gov	152677	84
				Lilium_longiflorum	Lilium_longiflorum	Liliaceae_NC1506	NC1506	KC968977	circular	chloroplast	complete	https://www.ncbi.nlm.nih.gov	152793	84
				Lilium_bulbiferum	Lilium_bulbiferum	Liliaceae_NC1496	NC1496	MG574829	circular	chloroplast	complete	https://www.ncbi.nlm.nih.gov	152686	82
				Lilium_lancifolium	Lilium_lancifolium	Liliaceae_NC1504	NC1504	NC_035589	circular	chloroplast	complete	https://www.ncbi.nlm.nih.gov	152574	85
				Lilium_amabile	Lilium_amabile	Liliaceae_NC1493	NC1493	NC_035988	circular	chloroplast	complete	https://www.ncbi.nlm.nih.gov	152567	83
				Lilium_callosum	Lilium_callosum	Liliaceae_NC1497	NC1497	NC_035989	circular	chloroplast	complete	https://www.ncbi.nlm.nih.gov	152626	83
				Lilium_cernuum	Lilium_cernuum	Liliaceae_NC1498	NC1498	NC_034840	circular	chloroplast	complete	https://www.ncbi.nlm.nih.gov	152604	84
				Lilium_hansonii	Lilium_hansonii	Liliaceae_NC1502	NC1502	NC_027674	circular	chloroplast	complete	https://www.ncbi.nlm.nih.gov	152655	83
				Lilium_tsingtauense	Lilium_tsingtauense	Liliaceae_NC1512	NC1512	NC_027675	circular	chloroplast	complete	https://www.ncbi.nlm.nih.gov	152710	84
				Lilium_sp.	Lilium_sp._KHK-2014	Liliaceae_NC1509	NC1509	NC_027679	circular	chloroplast	complete	https://www.ncbi.nlm.nih.gov	152715	83
				Lilium_washingtonianum	Lilium_washingtonianum	Liliaceae_NC1513	NC1513	MG590100	circular	chloroplast	complete	https://www.ncbi.nlm.nih.gov	151967	82
				Lilium_superbum	Lilium_superbum	Liliaceae_NC1510	NC1510	NC_026787	circular	chloroplast	complete	https://www.ncbi.nlm.nih.gov	152069	83
				Lilium_duchartrei	Lilium_duchartrei	Liliaceae_NC1500	NC1500	NC_035591	circular	chloroplast	complete	https://www.ncbi.nlm.nih.gov	152287	83
				Lilium_fargesii	Lilium_fargesii	Liliaceae_NC1501	NC1501	NC_033908	circular	chloroplast	complete	https://www.ncbi.nlm.nih.gov	153235	85
				Lilium_philadelphicum	Lilium_philadelphicum	Liliaceae_NC1507	NC1507	NC_035990	circular	chloroplast	complete	https://www.ncbi.nlm.nih.gov	152175	83
				Lilium_distichum	Lilium_distichum	Liliaceae_NC1499	NC1499	NC_029937	circular	chloroplast	complete	https://www.ncbi.nlm.nih.gov	152598	85
				Lilium_henryi	Lilium_henryi	Liliaceae_NC1503	NC1503	NC_035570	circular	chloroplast	complete	https://www.ncbi.nlm.nih.gov	153119	83
				Lilium_leucanthum	Lilium_leucanthum	Liliaceae_NC1505	NC1505	NC_035590	circular	chloroplast	complete	https://www.ncbi.nlm.nih.gov	152935	85
				Lilium_bakerianum	Lilium_bakerianum	Liliaceae_NC1494	NC1494	NC_035592	circular	chloroplast	complete	https://www.ncbi.nlm.nih.gov	151655	84
				Lilium_taliense	Lilium_taliense	Liliaceae_NC1511	NC1511	NC_034370	circular	chloroplast	complete	https://www.ncbi.nlm.nih.gov	153055	83
				Lilium_primulinum	Lilium_primulinum_var._ochraceum	Liliaceae_NC1508	NC1508	KY748298	circular	chloroplast	complete	https://www.ncbi.nlm.nih.gov	152306	83
			Fritillaria	Fritillaria_karelinii	Fritillaria_karelinii	Liliaceae_NC1481	NC1481	MG211818	circular	chloroplast	complete	https://www.ncbi.nlm.nih.gov	152112	83
				Fritillaria_ussuriensis	Fritillaria_ussuriensis	Liliaceae_NC1489	NC1489	NC_034369	circular	chloroplast	complete	https://www.ncbi.nlm.nih.gov	151524	84
				Fritillaria_meleagroides	Fritillaria_meleagroides	Liliaceae_NC1482	NC1482	NC_037040	circular	chloroplast	complete	https://www.ncbi.nlm.nih.gov	151846	85
				Fritillaria_persica	Fritillaria_persica	Liliaceae_NC1484	NC1484	NC_037039	circular	chloroplast	complete	https://www.ncbi.nlm.nih.gov	151803	85
				Fritillaria_eduardii	Fritillaria_eduardii	Liliaceae_NC1479	NC1479	NC_037038	circular	chloroplast	complete	https://www.ncbi.nlm.nih.gov	152224	85
				Fritillaria_thunbergii	Fritillaria_thunbergii	Liliaceae_NC1486	NC1486	NC_034368	circular	chloroplast	complete	https://www.ncbi.nlm.nih.gov	152155	85
				Fritillaria_hupehensis	Fritillaria_hupehensis	Liliaceae_NC1480	NC1480	NC_024736	circular	chloroplast	complete	https://www.ncbi.nlm.nih.gov	152145	82
				Fritillaria_cirrhosa	Fritillaria_cirrhosa	Liliaceae_NC1478	NC1478	NC_024728	circular	chloroplast	complete	https://www.ncbi.nlm.nih.gov	151991	84
				Fritillaria_taipaiensis	Fritillaria_taipaiensis	Liliaceae_NC1485	NC1485	NC_023247	circular	chloroplast	complete	https://www.ncbi.nlm.nih.gov	151693	84
				Fritillaria_unibracteata	Fritillaria_unibracteata_var._wabuensis	Liliaceae_NC1488	NC1488	KF769142	circular	chloroplast	complete	https://www.ncbi.nlm.nih.gov	151009	84
				Fritillaria_walujewii	Fritillaria_walujewii	Liliaceae_NC1491	NC1491	MG211820	circular	chloroplast	complete	https://www.ncbi.nlm.nih.gov	151920	83
				Fritillaria_pallidiflora	Fritillaria_pallidiflora	Liliaceae_NC1483	NC1483	MG211822	circular	chloroplast	complete	https://www.ncbi.nlm.nih.gov	152078	83
				Fritillaria_yuminensis	Fritillaria_yuminensis	Liliaceae_NC1492	NC1492	MG200070	circular	chloroplast	complete	https://www.ncbi.nlm.nih.gov	151813	83
				Fritillaria_tortifolia	Fritillaria_tortifolia	Liliaceae_NC1487	NC1487	MG211819	circular	chloroplast	complete	https://www.ncbi.nlm.nih.gov	152005	83
				Fritillaria_verticillata	Fritillaria_verticillata	Liliaceae_NC1490	NC1490	MG211823	circular	chloroplast	complete	https://www.ncbi.nlm.nih.gov	151959	83
	Asparagales	Hypoxidaceae	-	Hypoxidaceae_RL0582	Hypoxidaceae_RL0582	Hypoxidaceae_RL0582	RL0582	-	-	-	-	-	160027	76
		Iridaceae		Iridaceae_RL0981	Iridaceae_RL0981	Iridaceae_RL0981	RL0981	-	-	-	-	-	153960	75
		Asphodelaceae	Aloe	Aloe_vera	Aloe_vera	Asphodelaceae_NC344	NC344	NC_035506	circular	chloroplast	complete	https://www.ncbi.nlm.nih.gov	152875	85
				Aloe_maculata	Aloe_maculata	Asphodelaceae_NC343	NC343	NC_035505	circular	chloroplast	complete	https://www.ncbi.nlm.nih.gov	153175	85
			Xanthorrhoea	Xanthorrhoea_preissii	Xanthorrhoea_preissii	Asphodelaceae_NC347	NC347	NC_035996	circular	chloroplast	complete	https://www.ncbi.nlm.nih.gov	158116	86
			-	Asphodelaceae_RL0498	Asphodelaceae_RL0498	Asphodelaceae_RL0498	RL0498	-	-	-	-	-	159631	76
		Amaryllidaceae	Agapanthus	Agapanthus_coddii	Agapanthus_coddii	Amaryllidaceae_NC45	NC45	NC_035971	circular	chloroplast	complete	https://www.ncbi.nlm.nih.gov	157055	86
			Allium	Allium_victorialis	Allium_victorialis	Amaryllidaceae_NC49	NC49	MF687749	circular	chloroplast	complete	https://www.ncbi.nlm.nih.gov	154074	85
				Allium_prattii	Allium_prattii	Amaryllidaceae_NC48	NC48	MG739457	circular	chloroplast	complete	https://www.ncbi.nlm.nih.gov	154482	85
				Allium_sativum	Allium_sativum	Amaryllidaceae_NC1	NC1	NC_031829	circular	chloroplast	complete	https://www.ncbi.nlm.nih.gov	153172	85
				Allium_cepa	Allium_cepa	Amaryllidaceae_NC46	NC46	NC_024813	circular	chloroplast	complete	https://www.ncbi.nlm.nih.gov	153538	83
				Allium_obliquum	Allium_obliquum	Amaryllidaceae_NC47	NC47	MG670111	circular	chloroplast	complete	https://www.ncbi.nlm.nih.gov	152387	84
			-	Amaryllidaceae_RL0081	Amaryllidaceae_RL0081	Amaryllidaceae_RL0081	RL0081	-	-	-	-	-	158027	76
				Amaryllidaceae_RL0672	Amaryllidaceae_RL0672	Amaryllidaceae_RL0672	RL0672	-	-	-	-	-	158335	76
				Amaryllidaceae_RL0383	Amaryllidaceae_RL0383	Amaryllidaceae_RL0383	RL0383	-	-	-	-	-	158041	76
				Amaryllidaceae_RL0677	Amaryllidaceae_RL0677	Amaryllidaceae_RL0677	RL0677	-	-	-	-	-	157816	75
		Asparagaceae	Eustrephus	Eustrephus_latifolius	Eustrephus_latifolius	Asparagaceae_NC323	NC323	NC_025305	circular	plastid	complete	https://www.ncbi.nlm.nih.gov	159736	83
			Cordyline	Cordyline_indivisa	Cordyline_indivisa	Asparagaceae_NC321	NC321	NC_035998	circular	chloroplast	complete	https://www.ncbi.nlm.nih.gov	155196	84
			-	Asparagaceae_RL0006	Asparagaceae_RL0006	Asparagaceae_RL0006	RL0006	-	-	-	-	-	158485	74
				Asparagaceae_RL0134	Asparagaceae_RL0134	Asparagaceae_RL0134	RL0134	-	-	-	-	-	158867	75
			Asparagus	Asparagus_schoberioides	Asparagus_schoberioides	Asparagaceae_NC314	NC314	NC_035969	circular	chloroplast	complete	https://www.ncbi.nlm.nih.gov	156875	86
				Asparagus_officinalis	Asparagus_officinalis	Asparagaceae_NC313	NC313	NC_034777	circular	chloroplast	complete	https://www.ncbi.nlm.nih.gov	156699	83
			-	Asparagaceae_RL0414	Asparagaceae_RL0414	Asparagaceae_RL0414	RL0414	-	-	-	-	-	155049	76
				Asparagaceae_RL0659	Asparagaceae_RL0659	Asparagaceae_RL0659	RL0659	-	-	-	-	-	157044	76
				Asparagaceae_RL0959	Asparagaceae_RL0959	Asparagaceae_RL0959	RL0959	-	-	-	-	-	156887	76
				Asparagaceae_RL0387	Asparagaceae_RL0387	Asparagaceae_RL0387	RL0387	-	-	-	-	-	153586	76
				Asparagaceae_RL0882	Asparagaceae_RL0882	Asparagaceae_RL0882	RL0882	-	-	-	-	-	153539	76
			Nolina	Nolina_atopocarpa	Nolina_atopocarpa	Asparagaceae_NC331	NC331	NC_032708	circular	chloroplast	complete	https://www.ncbi.nlm.nih.gov	156792	85
			Maianthemum	Maianthemum_bicolor	Maianthemum_bicolor	Asparagaceae_NC328	NC328	NC_035970	circular	chloroplast	complete	https://www.ncbi.nlm.nih.gov	157176	86
			-	Asparagaceae_RL0674	Asparagaceae_RL0674	Asparagaceae_RL0674	RL0674	-	-	-	-	-	153488	76
			Polygonatum	Polygonatum_stenophyllum	Polygonatum_stenophyllum	Asparagaceae_NC336	NC336	NC_035995	circular	chloroplast	complete	https://www.ncbi.nlm.nih.gov	156028	85
				Polygonatum_cyrtonema	Polygonatum_cyrtonema	Asparagaceae_NC334	NC334	NC_028429	circular	chloroplast	complete	https://www.ncbi.nlm.nih.gov	153503	83
				Polygonatum_verticillatum	Polygonatum_verticillatum	Asparagaceae_NC337	NC337	NC_028523	circular	chloroplast	complete	https://www.ncbi.nlm.nih.gov	154639	84
				Polygonatum_sibiricum	Polygonatum_sibiricum	Asparagaceae_NC335	NC335	NC_029485	circular	chloroplast	complete	https://www.ncbi.nlm.nih.gov	152960	84
			Milla	Milla_biflora	Milla_biflora	Asparagaceae_NC330	NC330	NC_036000	circular	chloroplast	complete	https://www.ncbi.nlm.nih.gov	156684	85
			Oziroe	Oziroe_biflora	Oziroe_biflora	Asparagaceae_NC332	NC332	NC_032709	circular	chloroplast	complete	https://www.ncbi.nlm.nih.gov	155633	86
			Albuca	Albuca_kirkii	Albuca_kirkii	Asparagaceae_NC309	NC309	NC_032697	circular	chloroplast	complete	https://www.ncbi.nlm.nih.gov	156401	85
			Barnardia	Barnardia_japonica	Barnardia_japonica	Asparagaceae_NC315	NC315	NC_035997	circular	chloroplast	complete	https://www.ncbi.nlm.nih.gov	156079	84
			Aphyllanthes	Aphyllanthes_monspeliensis	Aphyllanthes_monspeliensis	Asparagaceae_NC312	NC312	NC_035968	circular	chloroplast	complete	https://www.ncbi.nlm.nih.gov	157009	85
			Anemarrhena	Anemarrhena_asphodeloides	Anemarrhena_asphodeloides	Asparagaceae_NC310	NC310	NC_032698	circular	chloroplast	complete	https://www.ncbi.nlm.nih.gov	156867	86
			Behnia	Behnia_reticulata	Behnia_reticulata	Asparagaceae_NC316	NC316	KX931450	linear	chloroplast	partial_genome	https://www.ncbi.nlm.nih.gov	158066	83
			Anthericum	Anthericum_ramosum	Anthericum_ramosum	Asparagaceae_NC311	NC311	NC_035972	circular	chloroplast	complete	https://www.ncbi.nlm.nih.gov	155812	82
			-	Asparagaceae_RL0435	Asparagaceae_RL0435	Asparagaceae_RL0435	RL0435	-	-	-	-	-	154782	75
			Echeandia	Echeandia_sp.	Echeandia_sp._Steele_1101	Asparagaceae_NC322	NC322	KX931455	circular	chloroplast	complete	https://www.ncbi.nlm.nih.gov	154356	83
			Chlorophytum	Chlorophytum_rhizopendulum	Chlorophytum_rhizopendulum	Asparagaceae_NC320	NC320	KX931454	linear	chloroplast	partial_genome	https://www.ncbi.nlm.nih.gov	153594	82
			Hosta	Hosta_minor	Hosta_minor	Asparagaceae_NC326	NC326	NC_035999	circular	chloroplast	complete	https://www.ncbi.nlm.nih.gov	156674	84
				Hosta_ventricosa	Hosta_ventricosa	Asparagaceae_NC327	NC327	NC_032706	circular	chloroplast	complete	https://www.ncbi.nlm.nih.gov	156577	82
			Schoenolirion	Schoenolirion_croceum	Schoenolirion_croceum	Asparagaceae_NC338	NC338	NC_032710	circular	chloroplast	complete	https://www.ncbi.nlm.nih.gov	156605	84
			Hesperoyucca	Hesperoyucca_whipplei	Hesperoyucca_whipplei	Asparagaceae_NC325	NC325	NC_032705	circular	chloroplast	complete	https://www.ncbi.nlm.nih.gov	157832	86
			Hesperocallis	Hesperocallis_undulata	Hesperocallis_undulata	Asparagaceae_NC324	NC324	NC_032704	circular	chloroplast	complete	https://www.ncbi.nlm.nih.gov	157143	83
			Chlorogalum	Chlorogalum_pomeridianum	Chlorogalum_pomeridianum	Asparagaceae_NC319	NC319	NC_032701	circular	chloroplast	complete	https://www.ncbi.nlm.nih.gov	157288	84
			Camassia	Camassia_scilloides	Camassia_scilloides	Asparagaceae_NC318	NC318	NC_032700	circular	chloroplast	complete	https://www.ncbi.nlm.nih.gov	155453	83
			Yucca	Yucca_schidigera	Yucca_schidigera	Asparagaceae_NC342	NC342	NC_032714	circular	chloroplast	complete	https://www.ncbi.nlm.nih.gov	156158	83
				Yucca_queretaroensis	Yucca_queretaroensis	Asparagaceae_NC341	NC341	NC_032713	circular	chloroplast	complete	https://www.ncbi.nlm.nih.gov	157814	85
				Yucca_brevifolia	Yucca_brevifolia	Asparagaceae_NC339	NC339	NC_032711	circular	chloroplast	complete	https://www.ncbi.nlm.nih.gov	158008	85
				Yucca_filamentosa	Yucca_filamentosa	Asparagaceae_NC340	NC340	NC_032712	circular	chloroplast	complete	https://www.ncbi.nlm.nih.gov	157785	85
			Beschorneria	Beschorneria_septentrionalis	Beschorneria_septentrionalis	Asparagaceae_NC317	NC317	NC_032699	circular	chloroplast	complete	https://www.ncbi.nlm.nih.gov	157043	85
			Manfreda	Manfreda_virginica	Manfreda_virginica	Asparagaceae_NC329	NC329	NC_032707	circular	chloroplast	complete	https://www.ncbi.nlm.nih.gov	157308	86
			Agave	Agave_attenuata	Agave_attenuata	Asparagaceae_NC308	NC308	NC_032696	circular	chloroplast	complete	https://www.ncbi.nlm.nih.gov	157451	86
			-	Asparagaceae_RL1063	Asparagaceae_RL1063	Asparagaceae_RL1063	RL1063	-	-	-	-	-	156080	77
			Polianthes	Polianthes_sp.	Polianthes_sp._Pires_2011	Asparagaceae_NC333	NC333	KX931464	circular	chloroplast	complete	https://www.ncbi.nlm.nih.gov	157337	86
			-	Asparagaceae_RL0181	Asparagaceae_RL0181	Asparagaceae_RL0181	RL0181	-	-	-	-	-	155968	77
			Agave	Agave_americana	Agave_americana	Asparagaceae_NC307	NC307	NC_032053	circular	chloroplast	complete	https://www.ncbi.nlm.nih.gov	157274	83
		Orchidaceae	Neuwiedia	Neuwiedia_zollingeri	Neuwiedia_zollingeri_var._singapureana	Orchidaceae_NC1847	NC1847	KM244735	circular	chloroplast	complete	https://www.ncbi.nlm.nih.gov	162174	85
			Apostasia	Apostasia_odorata	Apostasia_odorata	Orchidaceae_NC1760	NC1760	NC_030722	circular	chloroplast	complete	https://www.ncbi.nlm.nih.gov	159285	86
				Apostasia_wallichii	Apostasia_wallichii	Orchidaceae_NC1761	NC1761	NC_036260	circular	chloroplast	complete	https://www.ncbi.nlm.nih.gov	156126	71
			Vanilla	Vanilla_aphylla	Vanilla_aphylla	Orchidaceae_NC1866	NC1866	NC_035320	circular	chloroplast	complete	https://www.ncbi.nlm.nih.gov	150165	64
				Vanilla_pompona	Vanilla_pompona	Orchidaceae_NC1868	NC1868	NC_036809	circular	chloroplast	complete	https://www.ncbi.nlm.nih.gov	148009	76
				Vanilla_planifolia	Vanilla_planifolia	Orchidaceae_NC1867	NC1867	NC_026778	circular	chloroplast	complete	https://www.ncbi.nlm.nih.gov	148011	75
			Cypripedium	Cypripedium_japonicum	Cypripedium_japonicum	Orchidaceae_NC1788	NC1788	NC_027227	circular	plastid	complete	https://www.ncbi.nlm.nih.gov	174417	85
				Cypripedium_formosanum	Cypripedium_formosanum	Orchidaceae_NC1787	NC1787	NC_026772	circular	chloroplast	complete	https://www.ncbi.nlm.nih.gov	178131	87
			Phragmipedium	Phragmipedium_longifolium	Phragmipedium_longifolium	Orchidaceae_NC1859	NC1859	NC_028149	circular	chloroplast	complete	https://www.ncbi.nlm.nih.gov	151157	73
			Paphiopedilum	Paphiopedilum_armeniacum	Paphiopedilum_armeniacum	Orchidaceae_NC1851	NC1851	NC_026779	circular	chloroplast	complete	https://www.ncbi.nlm.nih.gov	162682	77
				Paphiopedilum_niveum	Paphiopedilum_niveum	Orchidaceae_NC1853	NC1853	NC_026776	circular	chloroplast	complete	https://www.ncbi.nlm.nih.gov	159108	74
				Paphiopedilum_dianthum	Paphiopedilum_dianthum	Orchidaceae_NC1852	NC1852	NC_036958	circular	chloroplast	complete	https://www.ncbi.nlm.nih.gov	154699	76
			Platanthera	Platanthera_japonica	Platanthera_japonica	Orchidaceae_NC1860	NC1860	MG925368	circular	chloroplast	complete	https://www.ncbi.nlm.nih.gov	154995	85
			Habenaria	Habenaria_pantlingiana	Habenaria_pantlingiana	Orchidaceae_NC1837	NC1837	NC_026775	circular	chloroplast	complete	https://www.ncbi.nlm.nih.gov	153951	87
				Habenaria_radiata	Habenaria_radiata	Orchidaceae_NC1838	NC1838	NC_035834	circular	chloroplast	complete	https://www.ncbi.nlm.nih.gov	155353	86
			Goodyera	Goodyera_fumata	Goodyera_fumata	Orchidaceae_NC1833	NC1833	NC_026773	circular	chloroplast	complete	https://www.ncbi.nlm.nih.gov	155643	87
				Goodyera_schlechtendaliana	Goodyera_schlechtendaliana	Orchidaceae_NC1835	NC1835	NC_029364	circular	chloroplast	complete	https://www.ncbi.nlm.nih.gov	154348	81
				Goodyera_procera	Goodyera_procera	Orchidaceae_NC1834	NC1834	NC_029363	circular	chloroplast	complete	https://www.ncbi.nlm.nih.gov	153240	80
			-	Orchidaceae_RL0637	Orchidaceae_RL0637	Orchidaceae_RL0637	RL0637	-	-	-	-	-	153732	68
				Orchidaceae_RL1041	Orchidaceae_RL1041	Orchidaceae_RL1041	RL1041	-	-	-	-	-	153617	75
			Goodyera	Goodyera_velutina	Goodyera_velutina	Orchidaceae_NC1836	NC1836	NC_029365	circular	chloroplast	complete	https://www.ncbi.nlm.nih.gov	152692	79
			Anoectochilus	Anoectochilus_emeiensis	Anoectochilus_emeiensis	Orchidaceae_NC1757	NC1757	NC_033895	circular	chloroplast	complete	https://www.ncbi.nlm.nih.gov	152650	81
			Ludisia	Ludisia_discolor	Ludisia_discolor	Orchidaceae_NC1840	NC1840	NC_030540	circular	chloroplast	complete	https://www.ncbi.nlm.nih.gov	153054	86
			Epipactis	Epipactis_mairei	Epipactis_mairei	Orchidaceae_NC1825	NC1825	NC_030705	circular	chloroplast	complete	https://www.ncbi.nlm.nih.gov	159019	86
				Epipactis_veratrifolia	Epipactis_veratrifolia	Orchidaceae_NC1826	NC1826	NC_030708	circular	chloroplast	complete	https://www.ncbi.nlm.nih.gov	159719	87
			Cephalanthera	Cephalanthera_humilis	Cephalanthera_humilis	Orchidaceae_NC1767	NC1767	NC_030706	circular	plastid	complete	https://www.ncbi.nlm.nih.gov	157011	73
				Cephalanthera_longifolia	Cephalanthera_longifolia	Orchidaceae_NC1768	NC1768	NC_030704	circular	chloroplast	complete	https://www.ncbi.nlm.nih.gov	161877	86
			Neottia	Neottia_ovata	Neottia_ovata	Orchidaceae_NC1845	NC1845	NC_030712	circular	chloroplast	complete	https://www.ncbi.nlm.nih.gov	156978	88
			Listera	Listera_fugongensis	Listera_fugongensis	Orchidaceae_NC1839	NC1839	NC_030711	circular	chloroplast	complete	https://www.ncbi.nlm.nih.gov	156536	86
			Neottia	Neottia_pinetorum	Neottia_pinetorum	Orchidaceae_NC1846	NC1846	NC_030710	circular	chloroplast	complete	https://www.ncbi.nlm.nih.gov	155959	85
			Elleanthus	Elleanthus_sodiroi	Elleanthus_sodiroi	Orchidaceae_NC1824	NC1824	NC_027266	circular	chloroplast	complete	https://www.ncbi.nlm.nih.gov	161511	86
			Sobralia	Sobralia_callosa	Sobralia_callosa	Orchidaceae_NC1864	NC1864	NC_028147	circular	chloroplast	complete	https://www.ncbi.nlm.nih.gov	161430	86
				Sobralia_aff.	Sobralia_aff._bouchei_HTK-2015	Orchidaceae_NC1863	NC1863	NC_028209	circular	chloroplast	complete	https://www.ncbi.nlm.nih.gov	161543	86
			-	Orchidaceae_RL0304	Orchidaceae_RL0304	Orchidaceae_RL0304	RL0304	-	-	-	-	-	157708	75
			Bletilla	Bletilla_ochracea	Bletilla_ochracea	Orchidaceae_NC1762	NC1762	NC_029483	circular	chloroplast	complete	https://www.ncbi.nlm.nih.gov	157431	78
			Pleione	Pleione_bulbocodioides	Pleione_bulbocodioides	Orchidaceae_NC1861	NC1861	NC_036342	circular	chloroplast	complete	https://www.ncbi.nlm.nih.gov	159269	89
			Dendrobium	Dendrobium_chrysotoxum	Dendrobium_chrysotoxum	Orchidaceae_NC1795	NC1795	NC_028549	circular	chloroplast	complete	https://www.ncbi.nlm.nih.gov	153953	63
			-	Orchidaceae_RL0662	Orchidaceae_RL0662	Orchidaceae_RL0662	RL0662	-	-	-	-	-	159554	75
				Orchidaceae_RL0508	Orchidaceae_RL0508	Orchidaceae_RL0508	RL0508	-	-	-	-	-	159434	75
				Orchidaceae_RL0858	Orchidaceae_RL0858	Orchidaceae_RL0858	RL0858	-	-	-	-	-	159406	75
			Calanthe	Calanthe_davidii	Calanthe_davidii	Orchidaceae_NC1763	NC1763	MG925365	circular	chloroplast	complete	https://www.ncbi.nlm.nih.gov	153629	88
				Calanthe_triplicata	Calanthe_triplicata	Orchidaceae_NC1764	NC1764	NC_024544	circular	chloroplast	complete	https://www.ncbi.nlm.nih.gov	158759	88
			Masdevallia	Masdevallia_picturata	Masdevallia_picturata	Orchidaceae_NC1842	NC1842	NC_026777	circular	chloroplast	complete	https://www.ncbi.nlm.nih.gov	156045	88
				Masdevallia_coccinea	Masdevallia_coccinea	Orchidaceae_NC1841	NC1841	NC_026541	circular	chloroplast	complete	https://www.ncbi.nlm.nih.gov	157423	86
			Cattleya	Cattleya_liliputana	Cattleya_liliputana	Orchidaceae_NC1766	NC1766	NC_032083	circular	chloroplast	complete	https://www.ncbi.nlm.nih.gov	147092	78
				Cattleya_crispata	Cattleya_crispata	Orchidaceae_NC1765	NC1765	NC_026568	circular	chloroplast	complete	https://www.ncbi.nlm.nih.gov	148343	78
			Cremastra	Cremastra_appendiculata	Cremastra_appendiculata	Orchidaceae_NC1776	NC1776	MG925366	circular	chloroplast	complete	https://www.ncbi.nlm.nih.gov	155320	78
			Corallorhiza	Corallorhiza_striata	Corallorhiza_striata_var._vreelandii	Orchidaceae_NC1773	NC1773	JX087681	circular	chloroplast	complete	https://www.ncbi.nlm.nih.gov	137505	48
				Corallorhiza_trifida	Corallorhiza_trifida	Orchidaceae_NC1774	NC1774	NC_025662	circular	plastid	complete	https://www.ncbi.nlm.nih.gov	149384	74
				Corallorhiza_wisteriana	Corallorhiza_wisteriana	Orchidaceae_NC1775	NC1775	NC_025663	circular	plastid	complete	https://www.ncbi.nlm.nih.gov	146437	73
				Corallorhiza_odontorhiza	Corallorhiza_odontorhiza	Orchidaceae_NC1772	NC1772	NC_025664	circular	plastid	complete	https://www.ncbi.nlm.nih.gov	147317	73
				Corallorhiza_bulbosa	Corallorhiza_bulbosa	Orchidaceae_NC1769	NC1769	NC_025659	circular	plastid	complete	https://www.ncbi.nlm.nih.gov	148643	74
				Corallorhiza_macrantha	Corallorhiza_macrantha	Orchidaceae_NC1770	NC1770	NC_025660	circular	plastid	complete	https://www.ncbi.nlm.nih.gov	151031	72
				Corallorhiza_mertensiana	Corallorhiza_mertensiana	Orchidaceae_NC1771	NC1771	NC_025661	circular	plastid	complete	https://www.ncbi.nlm.nih.gov	147941	60
			Phalaenopsis	Phalaenopsis_pulcherrima	Phalaenopsis_pulcherrima	Orchidaceae_NC1858	NC1858	MG459020	circular	chloroplast	partial_genome	https://www.ncbi.nlm.nih.gov	149272	71
				Phalaenopsis_equestris	Phalaenopsis_equestris	Orchidaceae_NC1856	NC1856	NC_017609	circular	chloroplast	complete	https://www.ncbi.nlm.nih.gov	148959	73
				Phalaenopsis_aphrodite	Phalaenopsis_aphrodite_subsp._formosana	Orchidaceae_NC1855	NC1855	NC_007499	circular	chloroplast	complete	https://www.ncbi.nlm.nih.gov	148964	95
				Phalaenopsis_hybrid	Phalaenopsis_hybrid_cultivar	Orchidaceae_NC1857	NC1857	NC_025593	circular	chloroplast	complete	https://www.ncbi.nlm.nih.gov	148918	73
			Thrixspermum	Thrixspermum_japonicum	Thrixspermum_japonicum	Orchidaceae_NC1865	NC1865	NC_035831	circular	chloroplast	complete	https://www.ncbi.nlm.nih.gov	149221	73
			Pelatantheria	Pelatantheria_scolopendrifolia	Pelatantheria_scolopendrifolia	Orchidaceae_NC1854	NC1854	NC_035829	circular	chloroplast	complete	https://www.ncbi.nlm.nih.gov	146860	74
			Gastrochilus	Gastrochilus_japonicus	Gastrochilus_japonicus	Orchidaceae_NC1832	NC1832	NC_035833	circular	chloroplast	complete	https://www.ncbi.nlm.nih.gov	147697	74
				Gastrochilus_fuscopunctatus	Gastrochilus_fuscopunctatus	Orchidaceae_NC1831	NC1831	NC_035830	circular	chloroplast	complete	https://www.ncbi.nlm.nih.gov	146183	74
			-	Orchidaceae_RL0413	Orchidaceae_RL0413	Orchidaceae_RL0413	RL0413	-	-	-	-	-	147746	67
				Orchidaceae_RL0443	Orchidaceae_RL0443	Orchidaceae_RL0443	RL0443	-	-	-	-	-	149205	67
			Neofinetia	Neofinetia_falcata	Neofinetia_falcata	Orchidaceae_NC1843	NC1843	NC_036372	circular	chloroplast	complete	https://www.ncbi.nlm.nih.gov	146497	74
				Neofinetia_richardsiana	Neofinetia_richardsiana	Orchidaceae_NC1844	NC1844	NC_036373	circular	chloroplast	complete	https://www.ncbi.nlm.nih.gov	146498	74
			Eulophia	Eulophia_zollingeri	Eulophia_zollingeri	Orchidaceae_NC1830	NC1830	MG181954	circular	chloroplast	complete	https://www.ncbi.nlm.nih.gov	145201	76
			Erycina	Erycina_pusilla	Erycina_pusilla	Orchidaceae_NC1829	NC1829	NC_018114	circular	chloroplast	complete	https://www.ncbi.nlm.nih.gov	143164	73
			Oncidium	Oncidium_hybrid	Oncidium_hybrid_cultivar	Orchidaceae_NC1849	NC1849	NC_014056	circular	chloroplast	complete	https://www.ncbi.nlm.nih.gov	146484	74
				Oncidium_sphacelatum	Oncidium_sphacelatum	Orchidaceae_NC1850	NC1850	NC_028148	circular	plastid	complete	https://www.ncbi.nlm.nih.gov	147761	75
			Cymbidium	Cymbidium_mannii	Cymbidium_mannii	Orchidaceae_NC1783	NC1783	NC_021433	circular	chloroplast	complete	https://www.ncbi.nlm.nih.gov	155308	78
			-	Orchidaceae_RL0411	Orchidaceae_RL0411	Orchidaceae_RL0411	RL0411	-	-	-	-	-	156524	73
			Cymbidium	Cymbidium_aloifolium	Cymbidium_aloifolium	Orchidaceae_NC1777	NC1777	NC_021429	circular	chloroplast	complete	https://www.ncbi.nlm.nih.gov	156904	78
				Cymbidium_tracyanum	Cymbidium_tracyanum	Orchidaceae_NC1786	NC1786	NC_021432	circular	chloroplast	complete	https://www.ncbi.nlm.nih.gov	156286	78
				Cymbidium_macrorhizon	Cymbidium_macrorhizon	Orchidaceae_NC1782	NC1782	NC_029713	circular	chloroplast	complete	https://www.ncbi.nlm.nih.gov	149850	75
			-	Orchidaceae_RL0548	Orchidaceae_RL0548	Orchidaceae_RL0548	RL0548	-	-	-	-	-	150097	49
			Cymbidium	Cymbidium_lancifolium	Cymbidium_lancifolium	Orchidaceae_NC1781	NC1781	NC_029712	circular	chloroplast	complete	https://www.ncbi.nlm.nih.gov	149945	75
				Cymbidium_goeringii	Cymbidium_goeringii	Orchidaceae_NC1779	NC1779	NC_028524	circular	chloroplast	complete	https://www.ncbi.nlm.nih.gov	157192	79
				Cymbidium_faberi	Cymbidium_faberi	Orchidaceae_NC1778	NC1778	NC_027743	circular	chloroplast	complete	https://www.ncbi.nlm.nih.gov	157262	78
			-	Orchidaceae_RL0671	Orchidaceae_RL0671	Orchidaceae_RL0671	RL0671	-	-	-	-	-	150578	72
			Cymbidium	Cymbidium_sinense	Cymbidium_sinense	Orchidaceae_NC1784	NC1784	NC_021430	circular	chloroplast	complete	https://www.ncbi.nlm.nih.gov	155548	78
				Cymbidium_kanran	Cymbidium_kanran	Orchidaceae_NC1780	NC1780	NC_029711	circular	chloroplast	complete	https://www.ncbi.nlm.nih.gov	150217	78
				Cymbidium_tortisepalum	Cymbidium_tortisepalum	Orchidaceae_NC1785	NC1785	NC_021431	circular	chloroplast	complete	https://www.ncbi.nlm.nih.gov	155627	78
			Oberonia	Oberonia_japonica	Oberonia_japonica	Orchidaceae_NC1848	NC1848	NC_035832	circular	chloroplast	complete	https://www.ncbi.nlm.nih.gov	142996	74
			Dendrobium	Dendrobium_salaccense	Dendrobium_salaccense	Orchidaceae_NC1818	NC1818	NC_035332	linear	chloroplast	complete	https://www.ncbi.nlm.nih.gov	151104	72
			-	Orchidaceae_RL1067	Orchidaceae_RL1067	Orchidaceae_RL1067	RL1067	-	-	-	-	-	153743	70
			Dendrobium	Dendrobium_ellipsophyllum	Dendrobium_ellipsophyllum	Orchidaceae_NC1799	NC1799	NC_035340	linear	chloroplast	complete	https://www.ncbi.nlm.nih.gov	152026	72
			Anoectochilus	Anoectochilus_roxburghii	Anoectochilus_roxburghii	Orchidaceae_NC1758	NC1758	KR779936	circular	chloroplast	complete	https://www.ncbi.nlm.nih.gov	156252	87
			Dendrobium	Dendrobium_strongylanthum	Dendrobium_strongylanthum	Orchidaceae_NC1820	NC1820	NC_027691	circular	chloroplast	complete	https://www.ncbi.nlm.nih.gov	153059	77
				Dendrobium_jenkinsii	Dendrobium_jenkinsii	Orchidaceae_NC1808	NC1808	NC_035337	linear	chloroplast	complete	https://www.ncbi.nlm.nih.gov	151717	72
				Dendrobium_exile	Dendrobium_exile	Orchidaceae_NC1800	NC1800	NC_035343	linear	chloroplast	complete	https://www.ncbi.nlm.nih.gov	151294	72
				Dendrobium_spatella	Dendrobium_spatella	Orchidaceae_NC1819	NC1819	NC_035333	linear	chloroplast	complete	https://www.ncbi.nlm.nih.gov	151829	72
				Dendrobium_parciflorum	Dendrobium_parciflorum	Orchidaceae_NC1814	NC1814	NC_035334	linear	chloroplast	complete	https://www.ncbi.nlm.nih.gov	150073	72
			-	Orchidaceae_RL0360	Orchidaceae_RL0360	Orchidaceae_RL0360	RL0360	-	-	-	-	-	153919	69
			Dendrobium	Dendrobium_denneanum	Dendrobium_denneanum	Orchidaceae_NC1797	NC1797	NC_035324	linear	chloroplast	complete	https://www.ncbi.nlm.nih.gov	151565	72
				Dendrobium_fimbriatum	Dendrobium_fimbriatum	Orchidaceae_NC1803	NC1803	NC_035342	linear	chloroplast	complete	https://www.ncbi.nlm.nih.gov	151673	72
			-	Orchidaceae_RL0400	Orchidaceae_RL0400	Orchidaceae_RL0400	RL0400	-	-	-	-	-	159682	75
			Dendrobium	Dendrobium_henryi	Dendrobium_henryi	Orchidaceae_NC1805	NC1805	NC_035335	linear	chloroplast	complete	https://www.ncbi.nlm.nih.gov	151850	72
				Dendrobium_lohohense	Dendrobium_lohohense	Orchidaceae_NC1810	NC1810	NC_035338	linear	chloroplast	complete	https://www.ncbi.nlm.nih.gov	151812	72
				Dendrobium_brymerianum	Dendrobium_brymerianum	Orchidaceae_NC1791	NC1791	NC_035323	linear	chloroplast	complete	https://www.ncbi.nlm.nih.gov	151830	72
				Dendrobium_crepidatum	Dendrobium_crepidatum	Orchidaceae_NC1796	NC1796	NC_035331	linear	chloroplast	complete	https://www.ncbi.nlm.nih.gov	151717	72
				Dendrobium_chrysanthum	Dendrobium_chrysanthum	Orchidaceae_NC1794	NC1794	NC_035336	linear	chloroplast	complete	https://www.ncbi.nlm.nih.gov	151790	72
				Dendrobium_aphyllum	Dendrobium_aphyllum	Orchidaceae_NC1790	NC1790	NC_035322	linear	chloroplast	complete	https://www.ncbi.nlm.nih.gov	151524	72
				Dendrobium_loddigesii	Dendrobium_loddigesii	Orchidaceae_NC1809	NC1809	NC_036355	circular	chloroplast	complete	https://www.ncbi.nlm.nih.gov	152493	68
				Dendrobium_parishii	Dendrobium_parishii	Orchidaceae_NC1815	NC1815	NC_035339	linear	chloroplast	complete	https://www.ncbi.nlm.nih.gov	151689	72
				Dendrobium_primulinum	Dendrobium_primulinum	Orchidaceae_NC1817	NC1817	NC_035321	circular	chloroplast	complete	https://www.ncbi.nlm.nih.gov	150767	72
			-	Orchidaceae_RL0364	Orchidaceae_RL0364	Orchidaceae_RL0364	RL0364	-	-	-	-	-	152366	69
			Dendrobium	Dendrobium_gratiosissimum	Dendrobium_gratiosissimum	Orchidaceae_NC1804	NC1804	NC_035327	linear	chloroplast	complete	https://www.ncbi.nlm.nih.gov	151829	72
				Dendrobium_wardianum	Dendrobium_wardianum	Orchidaceae_NC1821	NC1821	NC_035329	linear	chloroplast	complete	https://www.ncbi.nlm.nih.gov	151788	71
			-	Orchidaceae_RL0401	Orchidaceae_RL0401	Orchidaceae_RL0401	RL0401	-	-	-	-	-	149725	67
			Dendrobium	Dendrobium_devonianum	Dendrobium_devonianum	Orchidaceae_NC1798	NC1798	NC_035325	linear	chloroplast	complete	https://www.ncbi.nlm.nih.gov	151945	72
			-	Orchidaceae_RL0399	Orchidaceae_RL0399	Orchidaceae_RL0399	RL0399	-	-	-	-	-	151306	69
			Dendrobium	Dendrobium_pendulum	Dendrobium_pendulum	Orchidaceae_NC1816	NC1816	NC_029705	circular	chloroplast	complete	https://www.ncbi.nlm.nih.gov	153038	76
				Dendrobium_falconeri	Dendrobium_falconeri	Orchidaceae_NC1801	NC1801	NC_035326	linear	chloroplast	complete	https://www.ncbi.nlm.nih.gov	151890	72
			-	Orchidaceae_RL0359	Orchidaceae_RL0359	Orchidaceae_RL0359	RL0359	-	-	-	-	-	151768	68
			Dendrobium	Dendrobium_candidum	Dendrobium_candidum	Orchidaceae_NC1792	NC1792	NC_035745	circular	plastid	complete	https://www.ncbi.nlm.nih.gov	152094	75
				Dendrobium_catenatum	Dendrobium_catenatum	Orchidaceae_NC1793	NC1793	KX507360	circular	chloroplast	complete	https://www.ncbi.nlm.nih.gov	152185	77
				Dendrobium_officinale	Dendrobium_officinale	Orchidaceae_NC1813	NC1813	NC_024019	circular	chloroplast	complete	https://www.ncbi.nlm.nih.gov	152221	76
			-	Orchidaceae_RL0402	Orchidaceae_RL0402	Orchidaceae_RL0402	RL0402	-	-	-	-	-	153405	48
			Dendrobium	Dendrobium_nobile	Dendrobium_nobile	Orchidaceae_NC1812	NC1812	NC_029456	circular	chloroplast	complete	https://www.ncbi.nlm.nih.gov	153660	77
				Dendrobium_hercoglossum	Dendrobium_hercoglossum	Orchidaceae_NC1806	NC1806	NC_035328	linear	chloroplast	complete	https://www.ncbi.nlm.nih.gov	151939	72
				Dendrobium_huoshanense	Dendrobium_huoshanense	Orchidaceae_NC1807	NC1807	NC_028430	circular	chloroplast	complete	https://www.ncbi.nlm.nih.gov	153188	76
				Dendrobium_wilsonii	Dendrobium_wilsonii	Orchidaceae_NC1822	NC1822	NC_035330	linear	chloroplast	complete	https://www.ncbi.nlm.nih.gov	152080	72
				Dendrobium_moniliforme	Dendrobium_moniliforme	Orchidaceae_NC1811	NC1811	NC_035154	linear	chloroplast	complete	https://www.ncbi.nlm.nih.gov	148778	73
				Dendrobium_xichouense	Dendrobium_xichouense	Orchidaceae_NC1823	NC1823	NC_035341	linear	chloroplast	complete	https://www.ncbi.nlm.nih.gov	152052	72
				Dendrobium_fanjingshanense	Dendrobium_fanjingshanense	Orchidaceae_NC1802	NC1802	NC_035344	linear	chloroplast	complete	https://www.ncbi.nlm.nih.gov	152108	72
	Arecales	Arecaceae	Eugeissona	Eugeissona_tristis	Eugeissona_tristis	Arecaceae_NC282	NC282	NC_029963	circular	plastid	complete	https://www.ncbi.nlm.nih.gov	155304	82
			Eremospatha	Eremospatha_macrocarpa	Eremospatha_macrocarpa	Arecaceae_NC281	NC281	NC_029964	circular	plastid	complete	https://www.ncbi.nlm.nih.gov	154031	86
			-	Arecaceae_RL1034	Arecaceae_RL1034	Arecaceae_RL1034	RL1034	-	-	-	-	-	156942	76
			Salacca	Salacca_ramosiana	Salacca_ramosiana	Arecaceae_NC294	NC294	NC_029954	circular	plastid	complete	https://www.ncbi.nlm.nih.gov	157047	86
			Metroxylon	Metroxylon_warburgii	Metroxylon_warburgii	Arecaceae_NC285	NC285	NC_029959	circular	plastid	complete	https://www.ncbi.nlm.nih.gov	157516	86
			Pigafetta	Pigafetta_elata	Pigafetta_elata	Arecaceae_NC289	NC289	NC_029956	circular	plastid	complete	https://www.ncbi.nlm.nih.gov	157708	87
			-	Arecaceae_RL1026	Arecaceae_RL1026	Arecaceae_RL1026	RL1026	-	-	-	-	-	157590	76
				Arecaceae_RL1025	Arecaceae_RL1025	Arecaceae_RL1025	RL1025	-	-	-	-	-	157913	75
			Nypa	Nypa_fruticans	Nypa_fruticans	Arecaceae_NC286	NC286	NC_029958	circular	plastid	complete	https://www.ncbi.nlm.nih.gov	158391	86
			Tahina	Tahina_spectabilis	Tahina_spectabilis	Arecaceae_NC297	NC297	NC_029952	circular	plastid	complete	https://www.ncbi.nlm.nih.gov	126251	79
			Chuniophoenix	Chuniophoenix_nana	Chuniophoenix_nana	Arecaceae_NC276	NC276	NC_029966	circular	plastid	complete	https://www.ncbi.nlm.nih.gov	153806	86
			-	Arecaceae_RL1058	Arecaceae_RL1058	Arecaceae_RL1058	RL1058	-	-	-	-	-	159129	75
				Arecaceae_RL1014	Arecaceae_RL1014	Arecaceae_RL1014	RL1014	-	-	-	-	-	155330	75
				Arecaceae_RL0179	Arecaceae_RL0179	Arecaceae_RL0179	RL0179	-	-	-	-	-	160070	74
			Caryota	Caryota_mitis	Caryota_mitis	Arecaceae_NC274	NC274	NC_029948	circular	plastid	complete	https://www.ncbi.nlm.nih.gov	159819	86
			Arenga	Arenga_caudata	Arenga_caudata	Arecaceae_NC270	NC270	NC_029971	circular	plastid	complete	https://www.ncbi.nlm.nih.gov	159744	86
			-	Arecaceae_RL1059	Arecaceae_RL1059	Arecaceae_RL1059	RL1059	-	-	-	-	-	159381	75
			Wallichia	Wallichia_densiflora	Wallichia_densiflora	Arecaceae_NC300	NC300	NC_029949	circular	plastid	complete	https://www.ncbi.nlm.nih.gov	159717	85
			-	Arecaceae_RL1027	Arecaceae_RL1027	Arecaceae_RL1027	RL1027	-	-	-	-	-	159982	75
			Corypha	Corypha_lecomtei	Corypha_lecomtei	Arecaceae_NC279	NC279	NC_029965	circular	plastid	complete	https://www.ncbi.nlm.nih.gov	154342	86
			Bismarckia	Bismarckia_nobilis	Bismarckia_nobilis	Arecaceae_NC271	NC271	NC_020366	circular	plastid	complete	https://www.ncbi.nlm.nih.gov	158210	86
			Borassodendron	Borassodendron_machadonis	Borassodendron_machadonis	Arecaceae_NC272	NC272	NC_029969	circular	plastid	complete	https://www.ncbi.nlm.nih.gov	158144	86
			Lodoicea	Lodoicea_maldivica	Lodoicea_maldivica	Arecaceae_NC284	NC284	NC_029960	circular	plastid	complete	https://www.ncbi.nlm.nih.gov	159010	86
			Sabal	Sabal_domingensis	Sabal_domingensis	Arecaceae_NC293	NC293	NC_026444	circular	plastid	complete	https://www.ncbi.nlm.nih.gov	157835	86
			Trithrinax	Trithrinax_brasiliensis	Trithrinax_brasiliensis	Arecaceae_NC298	NC298	NC_029951	circular	plastid	complete	https://www.ncbi.nlm.nih.gov	158487	87
			Leucothrinax	Leucothrinax_morrisii	Leucothrinax_morrisii	Arecaceae_NC283	NC283	NC_029961	circular	plastid	complete	https://www.ncbi.nlm.nih.gov	158452	86
			-	Arecaceae_RL0136	Arecaceae_RL0136	Arecaceae_RL0136	RL0136	-	-	-	-	-	158229	76
			Phoenix	Phoenix_dactylifera	Phoenix_dactylifera	Arecaceae_NC287	NC287	NC_013991	circular	chloroplast	complete	https://www.ncbi.nlm.nih.gov	158462	95
			Colpothrinax	Colpothrinax_cookii	Colpothrinax_cookii	Arecaceae_NC278	NC278	NC_028026	circular	plastid	complete	https://www.ncbi.nlm.nih.gov	157867	86
			Pritchardia	Pritchardia_thurstonii	Pritchardia_thurstonii	Arecaceae_NC291	NC291	NC_029955	circular	plastid	complete	https://www.ncbi.nlm.nih.gov	157909	86
			Washingtonia	Washingtonia_robusta	Washingtonia_robusta	Arecaceae_NC301	NC301	NC_029974	circular	plastid	complete	https://www.ncbi.nlm.nih.gov	157866	86
			Brahea	Brahea_brandegeei	Brahea_brandegeei	Arecaceae_NC273	NC273	NC_029968	circular	plastid	complete	https://www.ncbi.nlm.nih.gov	158733	86
			-	Arecaceae_RL0045	Arecaceae_RL0045	Arecaceae_RL0045	RL0045	-	-	-	-	-	158516	75
			Chamaerops	Chamaerops_humilis	Chamaerops_humilis	Arecaceae_NC275	NC275	NC_029967	circular	plastid	complete	https://www.ncbi.nlm.nih.gov	158653	86
			-	Arecaceae_RL0154	Arecaceae_RL0154	Arecaceae_RL0154	RL0154	-	-	-	-	-	157084	76
			Acoelorraphe	Acoelorraphe_wrightii	Acoelorraphe_wrightii	Arecaceae_NC267	NC267	NC_029973	circular	plastid	complete	https://www.ncbi.nlm.nih.gov	158503	86
			Serenoa	Serenoa_repens	Serenoa_repens	Arecaceae_NC295	NC295	NC_029953	circular	plastid	complete	https://www.ncbi.nlm.nih.gov	158952	86
			Phytelephas	Phytelephas_aequatorialis	Phytelephas_aequatorialis	Arecaceae_NC288	NC288	NC_029957	circular	plastid	complete	https://www.ncbi.nlm.nih.gov	159075	86
			Pseudophoenix	Pseudophoenix_vinifera	Pseudophoenix_vinifera	Arecaceae_NC292	NC292	NC_020364	circular	plastid	complete	https://www.ncbi.nlm.nih.gov	157829	86
			Podococcus	Podococcus_barteri	Podococcus_barteri	Arecaceae_NC290	NC290	NC_027276	circular	chloroplast	complete	https://www.ncbi.nlm.nih.gov	157688	90
			Syagrus	Syagrus_coronata	Syagrus_coronata	Arecaceae_NC296	NC296	NC_029241	circular	chloroplast	complete	https://www.ncbi.nlm.nih.gov	155053	84
			Cocos	Cocos_nucifera	Cocos_nucifera	Arecaceae_NC277	NC277	NC_022417	circular	chloroplast	complete	https://www.ncbi.nlm.nih.gov	154731	85
			Acrocomia	Acrocomia_aculeata	Acrocomia_aculeata	Arecaceae_NC268	NC268	MG020488	circular	chloroplast	complete	https://www.ncbi.nlm.nih.gov	155829	86
			Elaeis	Elaeis_guineensis	Elaeis_guineensis	Arecaceae_NC280	NC280	NC_017602	circular	chloroplast	complete	https://www.ncbi.nlm.nih.gov	156973	86
			-	Arecaceae_RL0881	Arecaceae_RL0881	Arecaceae_RL0881	RL0881	-	-	-	-	-	156995	48
				Arecaceae_RL1062	Arecaceae_RL1062	Arecaceae_RL1062	RL1062	-	-	-	-	-	157676	75
				Arecaceae_RL0586	Arecaceae_RL0586	Arecaceae_RL0586	RL0586	-	-	-	-	-	155513	52
			Areca	Areca_vestiaria	Areca_vestiaria	Arecaceae_NC269	NC269	NC_029972	circular	plastid	complete	https://www.ncbi.nlm.nih.gov	130917	79
			-	Arecaceae_RL0883	Arecaceae_RL0883	Arecaceae_RL0883	RL0883	-	-	-	-	-	157298	75
				Arecaceae_RL0145	Arecaceae_RL0145	Arecaceae_RL0145	RL0145	-	-	-	-	-	158640	76
			Veitchia	Veitchia_arecina	Veitchia_arecina	Arecaceae_NC299	NC299	NC_029950	circular	plastid	complete	https://www.ncbi.nlm.nih.gov	157170	86
			-	Arecaceae_RL1061	Arecaceae_RL1061	Arecaceae_RL1061	RL1061	-	-	-	-	-	159196	76
		Dasypogonaceae	Kingia	Kingia_australis	Kingia_australis	Dasypogonaceae_NC1027	NC1027	JX051651	linear	chloroplast	partial_genome	https://www.ncbi.nlm.nih.gov	159778	86
			Baxteria	Baxteria_australis	Baxteria_australis	Dasypogonaceae_NC1026	NC1026	NC_029970	circular	plastid	complete	https://www.ncbi.nlm.nih.gov	158858	86
	Commelinales	Pontederiaceae	-	Pontederiaceae_RL0554	Pontederiaceae_RL0554	Pontederiaceae_RL0554	RL0554	-	-	-	-	-	156519	49
				Pontederiaceae_RL0915	Pontederiaceae_RL0915	Pontederiaceae_RL0915	RL0915	-	-	-	-	-	158310	75
		Hanguanaceae	Hanguana	Hanguana_malayana	Hanguana_malayana	Hanguanaceae_NC1349	NC1349	NC_029962	circular	plastid	complete	https://www.ncbi.nlm.nih.gov	163231	86
		Commelinaceae	-	Commelinaceae_RL0261	Commelinaceae_RL0261	Commelinaceae_RL0261	RL0261	-	-	-	-	-	159693	74
				Commelinaceae_RL0494	Commelinaceae_RL0494	Commelinaceae_RL0494	RL0494	-	-	-	-	-	157989	75
	Zingiberales	Heliconiaceae	Heliconia	Heliconia_collinsiana	Heliconia_collinsiana	Heliconiaceae_NC1350	NC1350	NC_020362	circular	plastid	complete	https://www.ncbi.nlm.nih.gov	161907	85
		Musaceae	Musella	Musella_lasiocarpa	Musella_lasiocarpa	Musaceae_NC1659	NC1659	NC_035637	circular	chloroplast	complete	https://www.ncbi.nlm.nih.gov	169178	87
			Musa	Musa_acuminata	Musa_acuminata_subsp._malaccensis	Musaceae_NC1655	NC1655	HF677508	circular	chloroplast	complete	https://www.ncbi.nlm.nih.gov	169972	86
				Musa_itinerans	Musa_itinerans	Musaceae_NC1657	NC1657	NC_035723	circular	chloroplast	complete	https://www.ncbi.nlm.nih.gov	168985	88
				Musa_textilis	Musa_textilis	Musaceae_NC1658	NC1658	NC_022926	circular	plastid	complete	https://www.ncbi.nlm.nih.gov	161347	86
				Musa_balbisiana	Musa_balbisiana	Musaceae_NC1656	NC1656	NC_028439	circular	chloroplast	complete	https://www.ncbi.nlm.nih.gov	169503	89
		Strelitziaceae	Ravenala	Ravenala_madagascariensis	Ravenala_madagascariensis	Strelitziaceae_NC2782	NC2782	NC_022927	circular	plastid	complete	https://www.ncbi.nlm.nih.gov	166170	83
		Marantaceae	-	Marantaceae_RL0933	Marantaceae_RL0933	Marantaceae_RL0933	RL0933	-	-	-	-	-	171625	76
		Zingiberaceae	Curcuma	Curcuma_roscoeana	Curcuma_roscoeana	Zingiberaceae_NC2908	NC2908	NC_022928	circular	plastid	complete	https://www.ncbi.nlm.nih.gov	159512	86
				Curcuma_flaviflora	Curcuma_flaviflora	Zingiberaceae_NC2907	NC2907	NC_028729	circular	chloroplast	complete	https://www.ncbi.nlm.nih.gov	160478	86
			-	Zingiberaceae_RL0649	Zingiberaceae_RL0649	Zingiberaceae_RL0649	RL0649	-	-	-	-	-	162461	75
			Zingiber	Zingiber_spectabile	Zingiber_spectabile	Zingiberaceae_NC2909	NC2909	NC_020363	circular	plastid	complete	https://www.ncbi.nlm.nih.gov	155890	85
			-	Zingiberaceae_RL0657	Zingiberaceae_RL0657	Zingiberaceae_RL0657	RL0657	-	-	-	-	-	161233	75
				Zingiberaceae_RL0727	Zingiberaceae_RL0727	Zingiberaceae_RL0727	RL0727	-	-	-	-	-	162509	75
				Zingiberaceae_RL0124	Zingiberaceae_RL0124	Zingiberaceae_RL0124	RL0124	-	-	-	-	-	161325	75
				Zingiberaceae_RL0080	Zingiberaceae_RL0080	Zingiberaceae_RL0080	RL0080	-	-	-	-	-	161854	75
				Zingiberaceae_RL0506	Zingiberaceae_RL0506	Zingiberaceae_RL0506	RL0506	-	-	-	-	-	161630	75
				Zingiberaceae_RL0581	Zingiberaceae_RL0581	Zingiberaceae_RL0581	RL0581	-	-	-	-	-	161472	75
				Zingiberaceae_RL0117	Zingiberaceae_RL0117	Zingiberaceae_RL0117	RL0117	-	-	-	-	-	161601	75
			Amomum	Amomum_compactum	Amomum_compactum	Zingiberaceae_NC2905	NC2905	NC_036992	circular	chloroplast	complete	https://www.ncbi.nlm.nih.gov	163553	87
				Amomum_krervanh	Amomum_krervanh	Zingiberaceae_NC2906	NC2906	NC_036935	circular	chloroplast	complete	https://www.ncbi.nlm.nih.gov	162766	87
	Poales	Bromeliaceae	Tillandsia	Tillandsia_usneoides	Tillandsia_usneoides	Bromeliaceae_NC711	NC711	KY293680	circular	chloroplast	complete	https://www.ncbi.nlm.nih.gov	159657	86
		Typhaceae	-	Typhaceae_RL0375	Typhaceae_RL0375	Typhaceae_RL0375	RL0375	-	-	-	-	-	162669	76
		Bromeliaceae	Ananas	Ananas_comosus	Ananas_comosus	Bromeliaceae_NC710	NC710	NC_026220	circular	chloroplast	complete	https://www.ncbi.nlm.nih.gov	159636	85
		Typhaceae	Typha	Typha_latifolia	Typha_latifolia	Typhaceae_NC2869	NC2869	NC_013823	circular	chloroplast	complete	https://www.ncbi.nlm.nih.gov	161572	86
		Juncaceae	-	Juncaceae_RL0368	Juncaceae_RL0368	Juncaceae_RL0368	RL0368	-	-	-	-	-	161499	50
		Cyperaceae	Hypolytrum	Hypolytrum_nemorum	Hypolytrum_nemorum	Cyperaceae_NC1021	NC1021	NC_036036	circular	chloroplast	complete	https://www.ncbi.nlm.nih.gov	180648	89
			Carex	Carex_siderosticta	Carex_siderosticta	Cyperaceae_NC1020	NC1020	NC_027250	circular	plastid	complete	https://www.ncbi.nlm.nih.gov	195251	82
				Carex_neurocarpa	Carex_neurocarpa	Cyperaceae_NC1019	NC1019	NC_036037	circular	chloroplast	complete	https://www.ncbi.nlm.nih.gov	181397	81
			-	Cyperaceae_RL0534	Cyperaceae_RL0534	Cyperaceae_RL0534	RL0534	-	-	-	-	-	182302	64
				Cyperaceae_RL0635	Cyperaceae_RL0635	Cyperaceae_RL0635	RL0635	-	-	-	-	-	183602	45
				Cyperaceae_RL0568	Cyperaceae_RL0568	Cyperaceae_RL0568	RL0568	-	-	-	-	-	182646	66
				Cyperaceae_RL0553	Cyperaceae_RL0553	Cyperaceae_RL0553	RL0553	-	-	-	-	-	182675	45
				Cyperaceae_RL0425	Cyperaceae_RL0425	Cyperaceae_RL0425	RL0425	-	-	-	-	-	182151	65
				Cyperaceae_RL0472	Cyperaceae_RL0472	Cyperaceae_RL0472	RL0472	-	-	-	-	-	182139	65
		Joinvilleaceae	Joinvillea	Joinvillea_ascendens	Joinvillea_ascendens	Joinvilleaceae_NC1368	NC1368	NC_031427	circular	chloroplast	complete	https://www.ncbi.nlm.nih.gov	149327	78
		Poaceae	Streptochaeta	Streptochaeta_spicata	Streptochaeta_spicata	Poaceae_NC2430	NC2430	NC_033862	circular	chloroplast	complete	https://www.ncbi.nlm.nih.gov	148617	83
			Anomochloa	Anomochloa_marantoidea	Anomochloa_marantoidea	Poaceae_NC2097	NC2097	NC_014062	circular	chloroplast	complete	https://www.ncbi.nlm.nih.gov	138412	85
			Leptaspis	Leptaspis_banksii	Leptaspis_banksii	Poaceae_NC2262	NC2262	NC_033863	circular	chloroplast	complete	https://www.ncbi.nlm.nih.gov	141810	75
				Leptaspis_zeylanica	Leptaspis_zeylanica	Poaceae_NC2263	NC2263	NC_033864	circular	chloroplast	complete	https://www.ncbi.nlm.nih.gov	141946	75
			Puelia	Puelia_olyriformis	Puelia_olyriformis	Poaceae_NC2375	NC2375	NC_023449	circular	chloroplast	complete	https://www.ncbi.nlm.nih.gov	140344	86
			Streptogyna	Streptogyna_americana	Streptogyna_americana	Poaceae_NC2431	NC2431	NC_036683	circular	chloroplast	complete	https://www.ncbi.nlm.nih.gov	140761	81
			Ehrharta	Ehrharta_bulbosa	Ehrharta_bulbosa	Poaceae_NC2186	NC2186	NC_036715	circular	chloroplast	complete	https://www.ncbi.nlm.nih.gov	135137	83
			Humbertochloa	Humbertochloa_bambusiuscula	Humbertochloa_bambusiuscula	Poaceae_NC2242	NC2242	NC_036691	circular	chloroplast	complete	https://www.ncbi.nlm.nih.gov	137797	83
			Phyllorachis	Phyllorachis_sagittata	Phyllorachis_sagittata	Poaceae_NC2352	NC2352	NC_036698	circular	chloroplast	complete	https://www.ncbi.nlm.nih.gov	137864	88
			Chikusichloa	Chikusichloa_aquatica	Chikusichloa_aquatica	Poaceae_NC2146	NC2146	NC_027184	circular	chloroplast	complete	https://www.ncbi.nlm.nih.gov	136563	83
			Rhynchoryza	Rhynchoryza_subulata	Rhynchoryza_subulata	Poaceae_NC2378	NC2378	NC_016718	circular	plastid	complete	https://www.ncbi.nlm.nih.gov	136303	83
			Zizania	Zizania_aquatica	Zizania_aquatica	Poaceae_NC2478	NC2478	NC_026967	circular	plastid	complete	https://www.ncbi.nlm.nih.gov	136364	84
				Zizania_latifolia	Zizania_latifolia	Poaceae_NC2479	NC2479	NC_029401	circular	chloroplast	complete	https://www.ncbi.nlm.nih.gov	136461	83
			Prosphytochloa	Prosphytochloa_prehensilis	Prosphytochloa_prehensilis	Poaceae_NC2367	NC2367	MF460972	circular	chloroplast	complete	https://www.ncbi.nlm.nih.gov	136145	83
			Leersia	Leersia_tisserantii	Leersia_tisserantii	Poaceae_NC2261	NC2261	NC_016677	circular	plastid	complete	https://www.ncbi.nlm.nih.gov	136551	83
				Leersia_japonica	Leersia_japonica	Poaceae_NC2259	NC2259	NC_034766	circular	chloroplast	complete	https://www.ncbi.nlm.nih.gov	134074	87
				Leersia_perrieri	Leersia_perrieri	Poaceae_NC2260	NC2260	KY347906	circular	chloroplast	complete	https://www.ncbi.nlm.nih.gov	136196	83
			Oryza	Oryza_meyeriana	Oryza_meyeriana	Poaceae_NC2319	NC2319	NC_034765	circular	chloroplast	complete	https://www.ncbi.nlm.nih.gov	136133	86
				Oryza_brachyantha	Oryza_brachyantha	Poaceae_NC2309	NC2309	NC_030596	circular	chloroplast	complete	https://www.ncbi.nlm.nih.gov	134604	83
				Oryza_ridleyi	Oryza_ridleyi	Poaceae_NC2325	NC2325	NC_034764	circular	chloroplast	complete	https://www.ncbi.nlm.nih.gov	135731	87
				Oryza_longiglumis	Oryza_longiglumis	Poaceae_NC2316	NC2316	NC_034763	circular	chloroplast	complete	https://www.ncbi.nlm.nih.gov	135641	87
				Oryza_australiensis	Oryza_australiensis	Poaceae_NC2307	NC2307	NC_024608	circular	chloroplast	complete	https://www.ncbi.nlm.nih.gov	135224	83
				Oryza_latifolia	Oryza_latifolia	Poaceae_NC2315	NC2315	NC_034762	circular	chloroplast	complete	https://www.ncbi.nlm.nih.gov	135190	87
				Oryza_alta	Oryza_alta	Poaceae_NC2306	NC2306	NC_034760	circular	chloroplast	complete	https://www.ncbi.nlm.nih.gov	135175	87
				Oryza_grandiglumis	Oryza_grandiglumis	Poaceae_NC2314	NC2314	NC_034761	circular	chloroplast	complete	https://www.ncbi.nlm.nih.gov	135150	87
				Oryza_rhizomatis	Oryza_rhizomatis	Poaceae_NC2324	NC2324	NC_034758	circular	chloroplast	complete	https://www.ncbi.nlm.nih.gov	134796	87
				Oryza_eichingeri	Oryza_eichingeri	Poaceae_NC2311	NC2311	NC_034759	circular	chloroplast	complete	https://www.ncbi.nlm.nih.gov	134821	87
				Oryza_officinalis	Oryza_officinalis	Poaceae_NC2322	NC2322	NC_027463	circular	chloroplast	complete	https://www.ncbi.nlm.nih.gov	134911	83
				Oryza_minuta	Oryza_minuta	Poaceae_NC2320	NC2320	NC_030298	circular	chloroplast	complete	https://www.ncbi.nlm.nih.gov	135094	89
				Oryza_punctata	Oryza_punctata	Poaceae_NC2323	NC2323	NC_027676	circular	chloroplast	complete	https://www.ncbi.nlm.nih.gov	134604	100
				Oryza_glaberrima	Oryza_glaberrima	Poaceae_NC2312	NC2312	NC_024175	circular	plastid	complete	https://www.ncbi.nlm.nih.gov	132629	83
				Oryza_nivara	Oryza_nivara	Poaceae_NC2321	NC2321	NC_005973	circular	chloroplast	complete	https://www.ncbi.nlm.nih.gov	134494	119
				Oryza_rufipogon	Oryza_rufipogon	Poaceae_NC2326	NC2326	NC_017835	circular	chloroplast	complete	https://www.ncbi.nlm.nih.gov	134544	77
				Oryza_sativa	Oryza_sativa	Poaceae_NC2327	NC2327	NC_031333	circular	chloroplast	complete	https://www.ncbi.nlm.nih.gov	134502	100
				Oryza_coarctata	Oryza_coarctata	Poaceae_NC2310	NC2310	NC_036934	circular	chloroplast	complete	https://www.ncbi.nlm.nih.gov	134750	82
				Oryza_barthii	Oryza_barthii	Poaceae_NC2308	NC2308	NC_027460	circular	chloroplast	complete	https://www.ncbi.nlm.nih.gov	134674	82
				Oryza_meridionalis	Oryza_meridionalis	Poaceae_NC2318	NC2318	NC_016927	circular	chloroplast	complete	https://www.ncbi.nlm.nih.gov	134558	75
				Oryza_longistaminata	Oryza_longistaminata	Poaceae_NC2317	NC2317	NC_027462	circular	chloroplast	complete	https://www.ncbi.nlm.nih.gov	134567	83
				Oryza_glumipatula	Oryza_glumipatula	Poaceae_NC2313	NC2313	NC_027461	circular	chloroplast	complete	https://www.ncbi.nlm.nih.gov	134583	83
			Buergersiochloa	Buergersiochloa_bambusoides	Buergersiochloa_bambusoides	Poaceae_NC2135	NC2135	NC_026968	circular	plastid	complete	https://www.ncbi.nlm.nih.gov	138122	83
			Pariana	Pariana_campestris	Pariana_campestris	Poaceae_NC2340	NC2340	NC_027491	circular	plastid	complete	https://www.ncbi.nlm.nih.gov	140120	83
				Pariana_radiciflora	Pariana_radiciflora	Poaceae_NC2341	NC2341	NC_026972	circular	plastid	complete	https://www.ncbi.nlm.nih.gov	140361	80
			Diandrolyra	Diandrolyra_sp.	Diandrolyra_sp._Clark_1301	Poaceae_NC2168	NC2168	NC_026960	circular	plastid	complete	https://www.ncbi.nlm.nih.gov	137469	80
			Raddia	Raddia_brasiliensis	Raddia_brasiliensis	Poaceae_NC2376	NC2376	NC_026966	circular	plastid	complete	https://www.ncbi.nlm.nih.gov	135739	84
			Cryptochloa	Cryptochloa_strictiflora	Cryptochloa_strictiflora	Poaceae_NC2159	NC2159	JX235348	circular	chloroplast	partial_genome	https://www.ncbi.nlm.nih.gov	135033	82
			Lithachne	Lithachne_pauciflora	Lithachne_pauciflora	Poaceae_NC2267	NC2267	NC_026970	circular	plastid	complete	https://www.ncbi.nlm.nih.gov	135362	80
			Chusquea	Chusquea_spectabilis	Chusquea_spectabilis	Poaceae_NC2152	NC2152	NC_026959	circular	plastid	complete	https://www.ncbi.nlm.nih.gov	136848	83
				Chusquea_circinata	Chusquea_circinata	Poaceae_NC2150	NC2150	NC_027490	circular	plastid	complete	https://www.ncbi.nlm.nih.gov	137951	84
				Chusquea_liebmannii	Chusquea_liebmannii	Poaceae_NC2151	NC2151	NC_026969	circular	plastid	complete	https://www.ncbi.nlm.nih.gov	138001	82
			Rhipidocladum	Rhipidocladum_pittieri	Rhipidocladum_pittieri	Poaceae_NC2377	NC2377	NC_036700	circular	chloroplast	complete	https://www.ncbi.nlm.nih.gov	136314	86
			Merostachys	Merostachys_sp.	Merostachys_sp._Greco_18	Poaceae_NC2279	NC2279	KT373815	circular	chloroplast	complete	https://www.ncbi.nlm.nih.gov	136334	86
			Olmeca	Olmeca_reflexa	Olmeca_reflexa	Poaceae_NC2302	NC2302	NC_026965	circular	plastid	complete	https://www.ncbi.nlm.nih.gov	136213	83
			Otatea	Otatea_acuminata	Otatea_acuminata	Poaceae_NC2330	NC2330	NC_026971	circular	plastid	complete	https://www.ncbi.nlm.nih.gov	136351	83
				Otatea_glauca	Otatea_glauca	Poaceae_NC2331	NC2331	NC_028631	circular	plastid	complete	https://www.ncbi.nlm.nih.gov	136377	84
			Guadua	Guadua_angustifolia	Guadua_angustifolia	Poaceae_NC2225	NC2225	NC_029749	circular	chloroplast	complete	https://www.ncbi.nlm.nih.gov	135331	85
				Guadua_chacoensis	Guadua_chacoensis	Poaceae_NC2226	NC2226	NC_029232	circular	chloroplast	complete	https://www.ncbi.nlm.nih.gov	135403	85
				Guadua_weberbaueri	Guadua_weberbaueri	Poaceae_NC2227	NC2227	NC_026991	circular	plastid	complete	https://www.ncbi.nlm.nih.gov	135324	81
			-	Poaceae_RL1043	Poaceae_RL1043	Poaceae_RL1043	RL1043	-	-	-	-	-	137830	72
				Poaceae_RL1044	Poaceae_RL1044	Poaceae_RL1044	RL1044	-	-	-	-	-	135573	72
				Poaceae_RL1051	Poaceae_RL1051	Poaceae_RL1051	RL1051	-	-	-	-	-	137842	72
			Hickelia	Hickelia_madagascariensis	Hickelia_madagascariensis	Poaceae_NC2233	NC2233	NC_026962	circular	plastid	complete	https://www.ncbi.nlm.nih.gov	138276	83
			Neololeba	Neololeba_atra	Neololeba_atra	Poaceae_NC2295	NC2295	NC_026964	circular	plastid	complete	https://www.ncbi.nlm.nih.gov	139395	83
			Greslania	Greslania_sp.	Greslania_sp._McPherson_19217	Poaceae_NC2224	NC2224	NC_026961	circular	plastid	complete	https://www.ncbi.nlm.nih.gov	139351	83
			Bambusa	Bambusa_bambos	Bambusa_bambos	Poaceae_NC2121	NC2121	NC_026957	circular	plastid	complete	https://www.ncbi.nlm.nih.gov	139606	83
			-	Poaceae_RL1050	Poaceae_RL1050	Poaceae_RL1050	RL1050	-	-	-	-	-	139465	72
				Poaceae_RL0077	Poaceae_RL0077	Poaceae_RL0077	RL0077	-	-	-	-	-	135675	72
			Bambusa	Bambusa_arnhemica	Bambusa_arnhemica	Poaceae_NC2120	NC2120	NC_026958	circular	plastid	complete	https://www.ncbi.nlm.nih.gov	139289	83
			-	Poaceae_RL0149	Poaceae_RL0149	Poaceae_RL0149	RL0149	-	-	-	-	-	137766	72
				Poaceae_RL1072	Poaceae_RL1072	Poaceae_RL1072	RL1072	-	-	-	-	-	137558	72
				Poaceae_RL0070	Poaceae_RL0070	Poaceae_RL0070	RL0070	-	-	-	-	-	139528	72
				Poaceae_RL0071	Poaceae_RL0071	Poaceae_RL0071	RL0071	-	-	-	-	-	139528	72
			Bambusa	Bambusa_multiplex	Bambusa_multiplex	Poaceae_NC2123	NC2123	NC_024668	circular	chloroplast	complete	https://www.ncbi.nlm.nih.gov	139394	85
			-	Poaceae_RL1070	Poaceae_RL1070	Poaceae_RL1070	RL1070	-	-	-	-	-	135700	72
				Poaceae_RL0074	Poaceae_RL0074	Poaceae_RL0074	RL0074	-	-	-	-	-	135651	72
				Poaceae_RL1073	Poaceae_RL1073	Poaceae_RL1073	RL1073	-	-	-	-	-	135569	72
			Bambusa	Bambusa_oldhamii	Bambusa_oldhamii	Poaceae_NC5	NC5	NC_012927	circular	chloroplast	complete	https://www.ncbi.nlm.nih.gov	139350	85
			-	Poaceae_RL1081	Poaceae_RL1081	Poaceae_RL1081	RL1081	-	-	-	-	-	134879	68
			Bambusa	Bambusa_emeiensis	Bambusa_emeiensis	Poaceae_NC2122	NC2122	NC_015830	circular	chloroplast	complete	https://www.ncbi.nlm.nih.gov	139493	84
			-	Poaceae_RL1045	Poaceae_RL1045	Poaceae_RL1045	RL1045	-	-	-	-	-	135648	72
				Poaceae_RL1071	Poaceae_RL1071	Poaceae_RL1071	RL1071	-	-	-	-	-	135657	72
				Poaceae_RL0170	Poaceae_RL0170	Poaceae_RL0170	RL0170	-	-	-	-	-	135724	72
				Poaceae_RL1053	Poaceae_RL1053	Poaceae_RL1053	RL1053	-	-	-	-	-	139350	72
				Poaceae_RL1075	Poaceae_RL1075	Poaceae_RL1075	RL1075	-	-	-	-	-	135735	72
				Poaceae_RL1087	Poaceae_RL1087	Poaceae_RL1087	RL1087	-	-	-	-	-	138094	72
				Poaceae_RL1049	Poaceae_RL1049	Poaceae_RL1049	RL1049	-	-	-	-	-	135637	72
			Dendrocalamus	Dendrocalamus_latiflorus	Dendrocalamus_latiflorus	Poaceae_NC2166	NC2166	NC_013088	circular	chloroplast	complete	https://www.ncbi.nlm.nih.gov	139394	85
			-	Poaceae_RL1085	Poaceae_RL1085	Poaceae_RL1085	RL1085	-	-	-	-	-	137944	72
			Neohouzeaua	Neohouzeaua_sp.	Neohouzeaua_sp._Clark_&_Attigala_1712	Poaceae_NC2294	NC2294	NC_026963	circular	plastid	complete	https://www.ncbi.nlm.nih.gov	139458	83
			-	Poaceae_RL1047	Poaceae_RL1047	Poaceae_RL1047	RL1047	-	-	-	-	-	135852	72
			Arundinaria	Arundinaria_gigantea	Arundinaria_gigantea	Poaceae_NC2110	NC2110	NC_020341	circular	chloroplast	complete	https://www.ncbi.nlm.nih.gov	138935	83
				Arundinaria_appalachiana	Arundinaria_appalachiana	Poaceae_NC2108	NC2108	NC_023934	circular	chloroplast	complete	https://www.ncbi.nlm.nih.gov	139547	83
				Arundinaria_tecta	Arundinaria_tecta	Poaceae_NC2111	NC2111	NC_023935	circular	chloroplast	complete	https://www.ncbi.nlm.nih.gov	139499	82
			-	Poaceae_RL1084	Poaceae_RL1084	Poaceae_RL1084	RL1084	-	-	-	-	-	138158	72
			Pseudosasa	Pseudosasa_japonica	Pseudosasa_japonica	Poaceae_NC2372	NC2372	NC_028328	circular	chloroplast	complete	https://www.ncbi.nlm.nih.gov	139641	77
			Acidosasa	Acidosasa_purpurea	Acidosasa_purpurea	Poaceae_NC2054	NC2054	NC_015820	circular	chloroplast	complete	https://www.ncbi.nlm.nih.gov	139697	82
			-	Poaceae_RL1086	Poaceae_RL1086	Poaceae_RL1086	RL1086	-	-	-	-	-	137940	72
				Poaceae_RL1079	Poaceae_RL1079	Poaceae_RL1079	RL1079	-	-	-	-	-	137881	72
			Indosasa	Indosasa_sinica	Indosasa_sinica	Poaceae_NC2249	NC2249	NC_024721	circular	chloroplast	complete	https://www.ncbi.nlm.nih.gov	139660	82
			Pleioblastus	Pleioblastus_maculatus	Pleioblastus_maculatus	Poaceae_NC2360	NC2360	NC_024723	circular	chloroplast	complete	https://www.ncbi.nlm.nih.gov	139720	82
			Indosasa	Indosasa_shibataeoides	Indosasa_shibataeoides	Poaceae_NC2248	NC2248	NC_036820	circular	plastid	complete	https://www.ncbi.nlm.nih.gov	139711	82
			Pseudosasa	Pseudosasa_cantorii	Pseudosasa_cantorii	Poaceae_NC2371	NC2371	NC_036824	circular	plastid	complete	https://www.ncbi.nlm.nih.gov	139689	82
			Oligostachyum	Oligostachyum_shiuyingianum	Oligostachyum_shiuyingianum	Poaceae_NC2301	NC2301	NC_024722	circular	chloroplast	complete	https://www.ncbi.nlm.nih.gov	139647	82
			Indocalamus	Indocalamus_wilsonii	Indocalamus_wilsonii	Poaceae_NC2247	NC2247	NC_024720	circular	chloroplast	complete	https://www.ncbi.nlm.nih.gov	139962	83
			Sasa	Sasa_longiligulata	Sasa_longiligulata	Poaceae_NC2392	NC2392	NC_036825	circular	plastid	complete	https://www.ncbi.nlm.nih.gov	139928	83
			Ferrocalamus	Ferrocalamus_rimosivaginus	Ferrocalamus_rimosivaginus	Poaceae_NC2214	NC2214	NC_015831	circular	plastid	complete	https://www.ncbi.nlm.nih.gov	139467	84
			Gelidocalamus	Gelidocalamus_tessellatus	Gelidocalamus_tessellatus	Poaceae_NC2222	NC2222	NC_024719	circular	chloroplast	complete	https://www.ncbi.nlm.nih.gov	139712	83
			Shibataea	Shibataea_chiangshanensis	Shibataea_chiangshanensis	Poaceae_NC2403	NC2403	NC_036826	circular	plastid	complete	https://www.ncbi.nlm.nih.gov	139737	83
			Ampelocalamus	Ampelocalamus_calcareus	Ampelocalamus_calcareus	Poaceae_NC2088	NC2088	NC_024731	circular	plastid	complete	https://www.ncbi.nlm.nih.gov	139689	83
			Bergbambos	Bergbambos_tessellata	Bergbambos_tessellata	Poaceae_NC2124	NC2124	NC_036816	circular	plastid	complete	https://www.ncbi.nlm.nih.gov	139564	82
			Indocalamus	Indocalamus_sinicus	Indocalamus_sinicus	Poaceae_NC2246	NC2246	NC_036819	circular	plastid	complete	https://www.ncbi.nlm.nih.gov	139619	83
			Gaoligongshania	Gaoligongshania_megalothyrsa	Gaoligongshania_megalothyrsa	Poaceae_NC2219	NC2219	NC_024718	circular	chloroplast	complete	https://www.ncbi.nlm.nih.gov	140064	83
			Kuruna	Kuruna_debilis	Kuruna_debilis	Poaceae_NC2255	NC2255	NC_036822	circular	plastid	complete	https://www.ncbi.nlm.nih.gov	139971	82
			Chimonocalamus	Chimonocalamus_longiusculus	Chimonocalamus_longiusculus	Poaceae_NC2148	NC2148	NC_024714	circular	chloroplast	complete	https://www.ncbi.nlm.nih.gov	139821	82
			Ampelocalamus	Ampelocalamus_actinotrichus	Ampelocalamus_actinotrichus	Poaceae_NC2087	NC2087	NC_036815	circular	plastid	complete	https://www.ncbi.nlm.nih.gov	139774	82
				Ampelocalamus_naibunensis	Ampelocalamus_naibunensis	Poaceae_NC2089	NC2089	NC_030767	circular	chloroplast	complete	https://www.ncbi.nlm.nih.gov	139860	82
			Oldeania	Oldeania_alpina	Oldeania_alpina	Poaceae_NC2296	NC2296	NC_036813	circular	plastid	complete	https://www.ncbi.nlm.nih.gov	139599	83
				Oldeania_humbertii	Oldeania_humbertii	Poaceae_NC2298	NC2298	NC_036817	circular	plastid	complete	https://www.ncbi.nlm.nih.gov	140047	83
				Oldeania_cf.	Oldeania_cf._madagascariensis_PFM-2018	Poaceae_NC2297	NC2297	NC_036823	circular	plastid	complete	https://www.ncbi.nlm.nih.gov	139649	83
				Oldeania_itremoensis	Oldeania_itremoensis	Poaceae_NC2300	NC2300	NC_036821	circular	plastid	complete	https://www.ncbi.nlm.nih.gov	139751	83
				Oldeania_ibityensis	Oldeania_ibityensis	Poaceae_NC2299	NC2299	NC_036818	circular	plastid	complete	https://www.ncbi.nlm.nih.gov	139130	83
			Thamnocalamus	Thamnocalamus_spathiflorus	Thamnocalamus_spathiflorus	Poaceae_NC2436	NC2436	NC_024724	circular	chloroplast	complete	https://www.ncbi.nlm.nih.gov	139778	83
			Sarocalamus	Sarocalamus_faberi	Sarocalamus_faberi	Poaceae_NC2388	NC2388	NC_024713	circular	chloroplast	complete	https://www.ncbi.nlm.nih.gov	139629	84
			-	Poaceae_RL1080	Poaceae_RL1080	Poaceae_RL1080	RL1080	-	-	-	-	-	137911	72
				Poaceae_RL1074	Poaceae_RL1074	Poaceae_RL1074	RL1074	-	-	-	-	-	137997	72
			Chimonobambusa	Chimonobambusa_tumidissinoda	Chimonobambusa_tumidissinoda	Poaceae_NC2147	NC2147	NC_036814	circular	plastid	complete	https://www.ncbi.nlm.nih.gov	139502	83
			Indocalamus	Indocalamus_longiauritus	Indocalamus_longiauritus	Poaceae_NC2245	NC2245	NC_015803	circular	plastid	complete	https://www.ncbi.nlm.nih.gov	139668	82
			Fargesia	Fargesia_yunnanensis	Fargesia_yunnanensis	Poaceae_NC2213	NC2213	NC_024717	circular	chloroplast	complete	https://www.ncbi.nlm.nih.gov	139609	83
			Yushania	Yushania_levigata	Yushania_levigata	Poaceae_NC2470	NC2470	NC_024725	circular	chloroplast	complete	https://www.ncbi.nlm.nih.gov	139633	83
			Drepanostachyum	Drepanostachyum_falcatum	Drepanostachyum_falcatum	Poaceae_NC2178	NC2178	MF460981	circular	chloroplast	complete	https://www.ncbi.nlm.nih.gov	139596	85
			Arundinaria	Arundinaria_fargesii	Arundinaria_fargesii	Poaceae_NC2109	NC2109	NC_024712	circular	chloroplast	complete	https://www.ncbi.nlm.nih.gov	139696	83
			Fargesia	Fargesia_spathacea	Fargesia_spathacea	Poaceae_NC2212	NC2212	NC_024716	circular	chloroplast	complete	https://www.ncbi.nlm.nih.gov	139767	83
				Fargesia_nitida	Fargesia_nitida	Poaceae_NC2211	NC2211	NC_024715	circular	chloroplast	complete	https://www.ncbi.nlm.nih.gov	139535	83
				Fargesia_denudata	Fargesia_denudata	Poaceae_NC2210	NC2210	NC_034747	circular	chloroplast	complete	https://www.ncbi.nlm.nih.gov	133730	81
			Phyllostachys	Phyllostachys_propinqua	Phyllostachys_propinqua	Poaceae_NC2355	NC2355	NC_016699	circular	chloroplast	complete	https://www.ncbi.nlm.nih.gov	139704	83
				Phyllostachys_edulis	Phyllostachys_edulis	Poaceae_NC2353	NC2353	NC_015817	circular	chloroplast	complete	https://www.ncbi.nlm.nih.gov	139679	84
				Phyllostachys_nigra	Phyllostachys_nigra_var._henonis	Poaceae_NC2354	NC2354	NC_015826	circular	chloroplast	complete	https://www.ncbi.nlm.nih.gov	139839	84
				Phyllostachys_sulphurea	Phyllostachys_sulphurea	Poaceae_NC2356	NC2356	NC_024669	circular	chloroplast	complete	https://www.ncbi.nlm.nih.gov	139731	85
			Brachyelytrum	Brachyelytrum_aristosum	Brachyelytrum_aristosum	Poaceae_NC2129	NC2129	NC_027470	circular	plastid	complete	https://www.ncbi.nlm.nih.gov	137399	84
			Nardus	Nardus_stricta	Nardus_stricta	Poaceae_NC2290	NC2290	NC_036695	circular	chloroplast	complete	https://www.ncbi.nlm.nih.gov	135523	84
			Lygeum	Lygeum_spartum	Lygeum_spartum	Poaceae_NC2274	NC2274	NC_036693	circular	chloroplast	complete	https://www.ncbi.nlm.nih.gov	137039	84
			Phaenosperma	Phaenosperma_globosum	Phaenosperma_globosum	Poaceae_NC2348	NC2348	NC_027480	circular	plastid	complete	https://www.ncbi.nlm.nih.gov	137897	84
			Melica	Melica_mutica	Melica_mutica	Poaceae_NC2277	NC2277	NC_027477	circular	plastid	complete	https://www.ncbi.nlm.nih.gov	134710	83
				Melica_subulata	Melica_subulata	Poaceae_NC2278	NC2278	NC_027478	circular	plastid	complete	https://www.ncbi.nlm.nih.gov	134765	83
			Piptatherum	Piptatherum_songaricum	Piptatherum_songaricum	Poaceae_NC2357	NC2357	NC_036699	circular	chloroplast	complete	https://www.ncbi.nlm.nih.gov	136908	83
			Stipa	Stipa_hymenoides	Stipa_hymenoides	Poaceae_NC2419	NC2419	NC_027464	circular	plastid	complete	https://www.ncbi.nlm.nih.gov	137742	84
			Nassella	Nassella_hyalina	Nassella_hyalina	Poaceae_NC2291	NC2291	NC_036696	circular	chloroplast	complete	https://www.ncbi.nlm.nih.gov	137710	84
				Nassella_neesiana	Nassella_neesiana	Poaceae_NC2292	NC2292	MF480752	circular	chloroplast	complete	https://www.ncbi.nlm.nih.gov	137700	84
			Piptochaetium	Piptochaetium_avenaceum	Piptochaetium_avenaceum	Poaceae_NC2358	NC2358	NC_027483	circular	plastid	complete	https://www.ncbi.nlm.nih.gov	137701	83
			Ampelodesmos	Ampelodesmos_mauritanicus	Ampelodesmos_mauritanicus	Poaceae_NC2090	NC2090	NC_027466	circular	plastid	complete	https://www.ncbi.nlm.nih.gov	136937	83
			Oryzopsis	Oryzopsis_asperifolia	Oryzopsis_asperifolia	Poaceae_NC2328	NC2328	NC_027479	circular	plastid	complete	https://www.ncbi.nlm.nih.gov	134281	84
			Stipa	Stipa_purpurea	Stipa_purpurea	Poaceae_NC2427	NC2427	NC_029390	circular	chloroplast	complete	https://www.ncbi.nlm.nih.gov	137370	84
				Stipa_capillata	Stipa_capillata	Poaceae_NC2414	NC2414	NC_037026	circular	plastid	complete	https://www.ncbi.nlm.nih.gov	137830	81
				Stipa_borysthenica	Stipa_borysthenica	Poaceae_NC2413	NC2413	NC_037025	circular	plastid	complete	https://www.ncbi.nlm.nih.gov	137825	81
				Stipa_zalesskii	Stipa_zalesskii	Poaceae_NC2429	NC2429	NC_037037	circular	plastid	complete	https://www.ncbi.nlm.nih.gov	137836	81
				Stipa_arabica	Stipa_arabica	Poaceae_NC2412	NC2412	NC_037024	circular	plastid	complete	https://www.ncbi.nlm.nih.gov	137757	81
				Stipa_hohenackeriana	Stipa_hohenackeriana	Poaceae_NC2418	NC2418	NC_037028	circular	plastid	complete	https://www.ncbi.nlm.nih.gov	137753	81
				Stipa_orientalis	Stipa_orientalis	Poaceae_NC2425	NC2425	NC_037033	circular	plastid	complete	https://www.ncbi.nlm.nih.gov	137822	81
				Stipa_lessingiana	Stipa_lessingiana	Poaceae_NC2421	NC2421	NC_037030	circular	plastid	complete	https://www.ncbi.nlm.nih.gov	137829	81
				Stipa_jagnobica	Stipa_jagnobica	Poaceae_NC2420	NC2420	NC_037029	circular	plastid	complete	https://www.ncbi.nlm.nih.gov	137827	81
				Stipa_ovczinnikovii	Stipa_ovczinnikovii	Poaceae_NC2426	NC2426	NC_037034	circular	plastid	complete	https://www.ncbi.nlm.nih.gov	137874	81
				Stipa_magnifica	Stipa_magnifica	Poaceae_NC2423	NC2423	NC_037031	circular	plastid	complete	https://www.ncbi.nlm.nih.gov	137848	81
				Stipa_caucasica	Stipa_caucasica	Poaceae_NC2415	NC2415	NC_037027	circular	plastid	complete	https://www.ncbi.nlm.nih.gov	137798	81
				Stipa_x	Stipa_x_brevicallosa	Poaceae_NC2428	NC2428	NC_037036	circular	plastid	complete	https://www.ncbi.nlm.nih.gov	137850	81
				Stipa_narynica	Stipa_narynica	Poaceae_NC2424	NC2424	NC_037032	circular	plastid	complete	https://www.ncbi.nlm.nih.gov	137854	81
				Stipa_lipskyi	Stipa_lipskyi	Poaceae_NC2422	NC2422	NC_028444	circular	chloroplast	complete	https://www.ncbi.nlm.nih.gov	137854	81
			Diarrhena	Diarrhena_obovata	Diarrhena_obovata	Poaceae_NC2169	NC2169	NC_027474	circular	plastid	complete	https://www.ncbi.nlm.nih.gov	137421	83
			Brachypodium	Brachypodium_distachyon	Brachypodium_distachyon	Poaceae_NC2130	NC2130	NC_011032	circular	chloroplast	complete	https://www.ncbi.nlm.nih.gov	135199	81
				Brachypodium_stacei	Brachypodium_stacei	Poaceae_NC2132	NC2132	NC_036837	circular	chloroplast	NaN	https://www.ncbi.nlm.nih.gov	136330	82
				Brachypodium_hybridum	Brachypodium_hybridum	Poaceae_NC2131	NC2131	NC_036836	circular	chloroplast	complete	https://www.ncbi.nlm.nih.gov	136327	82
			Torreyochloa	Torreyochloa_pallida	Torreyochloa_pallida	Poaceae_NC2447	NC2447	NC_027486	circular	plastid	complete	https://www.ncbi.nlm.nih.gov	136104	84
			Phalaris	Phalaris_arundinacea	Phalaris_arundinacea	Poaceae_NC2349	NC2349	NC_027481	circular	plastid	complete	https://www.ncbi.nlm.nih.gov	135753	83
			Trisetum	Trisetum_cernuum	Trisetum_cernuum	Poaceae_NC2452	NC2452	NC_027487	circular	plastid	complete	https://www.ncbi.nlm.nih.gov	135539	84
			Avena	Avena_sativa	Avena_sativa	Poaceae_NC2116	NC2116	NC_027468	circular	plastid	complete	https://www.ncbi.nlm.nih.gov	135890	84
				Avena_sterilis	Avena_sterilis	Poaceae_NC2117	NC2117	NC_031650	circular	chloroplast	complete	https://www.ncbi.nlm.nih.gov	135887	84
			Anthoxanthum	Anthoxanthum_nitens	Anthoxanthum_nitens	Poaceae_NC2098	NC2098	NC_027475	circular	plastid	complete	https://www.ncbi.nlm.nih.gov	136395	84
				Anthoxanthum_odoratum	Anthoxanthum_odoratum	Poaceae_NC2099	NC2099	NC_027467	circular	plastid	complete	https://www.ncbi.nlm.nih.gov	135551	83
			Briza	Briza_maxima	Briza_maxima	Poaceae_NC2133	NC2133	NC_027471	circular	plastid	complete	https://www.ncbi.nlm.nih.gov	136823	84
			Ammophila	Ammophila_breviligulata	Ammophila_breviligulata	Poaceae_NC2086	NC2086	NC_027465	circular	plastid	complete	https://www.ncbi.nlm.nih.gov	136726	84
			Agrostis	Agrostis_gigantea	Agrostis_gigantea	Poaceae_NC2076	NC2076	MF460976	circular	chloroplast	complete	https://www.ncbi.nlm.nih.gov	136705	84
				Agrostis_stolonifera	Agrostis_stolonifera	Poaceae_NC2077	NC2077	NC_008591	circular	chloroplast	complete	https://www.ncbi.nlm.nih.gov	136584	85
			Zingeria	Zingeria_biebersteiniana	Zingeria_biebersteiniana	Poaceae_NC2477	NC2477	MF460984	circular	chloroplast	complete	https://www.ncbi.nlm.nih.gov	135493	84
			Puccinellia	Puccinellia_nuttalliana	Puccinellia_nuttalliana	Poaceae_NC2374	NC2374	NC_027485	circular	plastid	complete	https://www.ncbi.nlm.nih.gov	135353	84
			Phleum	Phleum_alpinum	Phleum_alpinum	Poaceae_NC2351	NC2351	NC_027482	circular	plastid	complete	https://www.ncbi.nlm.nih.gov	135568	84
			Alopecurus	Alopecurus_arundinaceus	Alopecurus_arundinaceus	Poaceae_NC2085	NC2085	MF460977	circular	chloroplast	complete	https://www.ncbi.nlm.nih.gov	136189	83
			Poa	Poa_annua	Poa_annua	Poaceae_NC2361	NC2361	NC_036973	circular	plastid	complete	https://www.ncbi.nlm.nih.gov	135653	87
				Poa_trivialis	Poa_trivialis	Poaceae_NC2364	NC2364	NC_036975	circular	plastid	complete	https://www.ncbi.nlm.nih.gov	135208	87
				Poa_nemoralis	Poa_nemoralis	Poaceae_NC2362	NC2362	NC_036974	circular	plastid	complete	https://www.ncbi.nlm.nih.gov	135845	87
				Poa_palustris	Poa_palustris	Poaceae_NC2363	NC2363	NC_027484	circular	plastid	complete	https://www.ncbi.nlm.nih.gov	135446	84
			Helictochloa	Helictochloa_hookeri	Helictochloa_hookeri	Poaceae_NC2231	NC2231	NC_027469	circular	plastid	complete	https://www.ncbi.nlm.nih.gov	134975	83
			Holcus	Holcus_lanatus	Holcus_lanatus	Poaceae_NC2237	NC2237	NC_036689	circular	chloroplast	complete	https://www.ncbi.nlm.nih.gov	135668	84
			Cynosurus	Cynosurus_cristatus	Cynosurus_cristatus	Poaceae_NC2161	NC2161	NC_036713	circular	chloroplast	complete	https://www.ncbi.nlm.nih.gov	134799	83
			Catapodium	Catapodium_rigidum	Catapodium_rigidum	Poaceae_NC2137	NC2137	NC_036711	circular	chloroplast	complete	https://www.ncbi.nlm.nih.gov	134338	83
			Dactylis	Dactylis_glomerata	Dactylis_glomerata	Poaceae_NC2162	NC2162	NC_027473	circular	plastid	complete	https://www.ncbi.nlm.nih.gov	134737	84
			Lamarckia	Lamarckia_aurea	Lamarckia_aurea	Poaceae_NC2256	NC2256	MF460982	circular	chloroplast	complete	https://www.ncbi.nlm.nih.gov	134854	84
			Deschampsia	Deschampsia_antarctica	Deschampsia_antarctica	Poaceae_NC2167	NC2167	NC_023533	circular	plastid	complete	https://www.ncbi.nlm.nih.gov	135362	86
			Festuca	Festuca_ovina	Festuca_ovina	Poaceae_NC2217	NC2217	NC_019649	circular	plastid	complete	https://www.ncbi.nlm.nih.gov	133165	86
				Festuca_altissima	Festuca_altissima	Poaceae_NC2215	NC2215	NC_019648	circular	plastid	complete	https://www.ncbi.nlm.nih.gov	135272	86
				Festuca_arundinacea	Festuca_arundinacea	Poaceae_NC2216	NC2216	NC_011713	circular	chloroplast	complete	https://www.ncbi.nlm.nih.gov	136048	80
				Festuca_pratensis	Festuca_pratensis	Poaceae_NC2218	NC2218	NC_019650	circular	plastid	complete	https://www.ncbi.nlm.nih.gov	135291	86
			Lolium	Lolium_multiflorum	Lolium_multiflorum	Poaceae_NC2271	NC2271	NC_019651	circular	plastid	complete	https://www.ncbi.nlm.nih.gov	135175	86
			-	Poaceae_RL0264	Poaceae_RL0264	Poaceae_RL0264	RL0264	-	-	-	-	-	136707	73
			Littledalea	Littledalea_racemosa	Littledalea_racemosa	Poaceae_NC2270	NC2270	NC_036350	circular	chloroplast	complete	https://www.ncbi.nlm.nih.gov	136852	82
				Littledalea_alaica	Littledalea_alaica	Poaceae_NC2268	NC2268	MG570144	circular	chloroplast	complete	https://www.ncbi.nlm.nih.gov	136840	81
				Littledalea_przevalskyi	Littledalea_przevalskyi	Poaceae_NC2269	NC2269	MG463107	circular	chloroplast	complete	https://www.ncbi.nlm.nih.gov	136862	84
			Bromus	Bromus_vulgaris	Bromus_vulgaris	Poaceae_NC2134	NC2134	NC_027472	circular	plastid	complete	https://www.ncbi.nlm.nih.gov	136934	82
			Hordeum	Hordeum_jubatum	Hordeum_jubatum	Poaceae_NC2240	NC2240	NC_027476	circular	plastid	complete	https://www.ncbi.nlm.nih.gov	136826	82
				Hordeum_vulgare	Hordeum_vulgare_subsp._vulgare	Poaceae_NC2241	NC2241	NC_008590	circular	chloroplast	complete	https://www.ncbi.nlm.nih.gov	136462	83
			Eremopyrum	Eremopyrum_triticeum	Eremopyrum_triticeum	Poaceae_NC2201	NC2201	KY636095	linear	chloroplast	partial_genome	https://www.ncbi.nlm.nih.gov	112539	76
				Eremopyrum_bonaepartis	Eremopyrum_bonaepartis	Poaceae_NC2200	NC2200	KY636092	linear	chloroplast	partial_genome	https://www.ncbi.nlm.nih.gov	112810	76
			Pseudoroegneria	Pseudoroegneria_spicata	Pseudoroegneria_spicata	Poaceae_NC2369	NC2369	KY636118	linear	chloroplast	partial_genome	https://www.ncbi.nlm.nih.gov	114165	78
			Connorochloa	Connorochloa_tenuis	Connorochloa_tenuis	Poaceae_NC2155	NC2155	MF460979	circular	chloroplast	complete	https://www.ncbi.nlm.nih.gov	134985	84
			Thinopyrum	Thinopyrum_bessarabicum	Thinopyrum_bessarabicum	Poaceae_NC2442	NC2442	KY636145	linear	chloroplast	partial_genome	https://www.ncbi.nlm.nih.gov	113480	78
			Elymus	Elymus_tauri	Elymus_tauri	Poaceae_NC2189	NC2189	KY636128	linear	chloroplast	partial_genome	https://www.ncbi.nlm.nih.gov	113829	74
				Elymus_cognatus	Elymus_cognatus	Poaceae_NC2187	NC2187	KY636117	linear	chloroplast	partial_genome	https://www.ncbi.nlm.nih.gov	113480	78
				Elymus_stipifolius	Elymus_stipifolius	Poaceae_NC2188	NC2188	KY636121	linear	chloroplast	partial_genome	https://www.ncbi.nlm.nih.gov	113450	78
			Thinopyrum	Thinopyrum_distichum	Thinopyrum_distichum	Poaceae_NC2443	NC2443	KY636146	linear	chloroplast	partial_genome	https://www.ncbi.nlm.nih.gov	114324	78
			Secale	Secale_strictum	Secale_strictum	Poaceae_NC2402	NC2402	KY636137	linear	chloroplast	partial_genome	https://www.ncbi.nlm.nih.gov	115069	78
				Secale_cereale	Secale_cereale	Poaceae_NC2401	NC2401	NC_021761	circular	chloroplast	complete	https://www.ncbi.nlm.nih.gov	114843	77
			Triticum	Triticum_aestivum	Triticum_aestivum	Poaceae_NC2455	NC2455	NC_002762	circular	chloroplast	complete	https://www.ncbi.nlm.nih.gov	134545	83
			Taeniatherum	Taeniatherum_caput-medusae	Taeniatherum_caput-medusae	Poaceae_NC2434	NC2434	MF460974	circular	chloroplast	complete	https://www.ncbi.nlm.nih.gov	136827	84
			Triticum	Triticum_urartu	Triticum_urartu	Poaceae_NC2461	NC2461	NC_021762	circular	chloroplast	complete	https://www.ncbi.nlm.nih.gov	115773	60
				Triticum_monococcum	Triticum_monococcum	Poaceae_NC2458	NC2458	NC_021760	circular	chloroplast	complete	https://www.ncbi.nlm.nih.gov	116399	79
			Aegilops	Aegilops_ventricosa	Aegilops_ventricosa	Poaceae_NC2075	NC2075	KY636063	linear	chloroplast	partial_genome	https://www.ncbi.nlm.nih.gov	113859	78
				Aegilops_cylindrica	Aegilops_cylindrica	Poaceae_NC2060	NC2060	NC_023096	circular	chloroplast	complete	https://www.ncbi.nlm.nih.gov	113490	77
				Aegilops_tauschii	Aegilops_tauschii	Poaceae_NC2071	NC2071	NC_022133	circular	chloroplast	complete	https://www.ncbi.nlm.nih.gov	114112	80
				Aegilops_crassa	Aegilops_crassa	Poaceae_NC2059	NC2059	KY636013	linear	chloroplast	partial_genome	https://www.ncbi.nlm.nih.gov	114828	76
				Aegilops_columnaris	Aegilops_columnaris	Poaceae_NC2057	NC2057	KY636008	linear	chloroplast	partial_genome	https://www.ncbi.nlm.nih.gov	114855	76
				Aegilops_umbellulata	Aegilops_umbellulata	Poaceae_NC2073	NC2073	KY636056	linear	chloroplast	partial_genome	https://www.ncbi.nlm.nih.gov	114852	77
				Aegilops_triuncialis	Aegilops_triuncialis	Poaceae_NC2072	NC2072	KY636054	linear	chloroplast	partial_genome	https://www.ncbi.nlm.nih.gov	114845	78
				Aegilops_markgrafii	Aegilops_markgrafii	Poaceae_NC2065	NC2065	KY636033	linear	chloroplast	partial_genome	https://www.ncbi.nlm.nih.gov	114884	78
				Aegilops_geniculata	Aegilops_geniculata	Poaceae_NC2061	NC2061	NC_023097	circular	chloroplast	complete	https://www.ncbi.nlm.nih.gov	113893	79
				Aegilops_biuncialis	Aegilops_biuncialis	Poaceae_NC2056	NC2056	KY636005	linear	chloroplast	partial_genome	https://www.ncbi.nlm.nih.gov	114916	78
				Aegilops_speltoides	Aegilops_speltoides	Poaceae_NC2070	NC2070	NC_022135	circular	chloroplast	complete	https://www.ncbi.nlm.nih.gov	113536	77
			Triticum	Triticum_timopheevii	Triticum_timopheevii	Poaceae_NC2459	NC2459	NC_024764	circular	chloroplast	complete	https://www.ncbi.nlm.nih.gov	136157	82
				Triticum_turgidum	Triticum_turgidum	Poaceae_NC2460	NC2460	NC_024814	circular	chloroplast	complete	https://www.ncbi.nlm.nih.gov	135835	82
				Triticum_carthlicum	Triticum_carthlicum_var._rubiginosum	Poaceae_NC2456	NC2456	LC376795	circular	chloroplast	complete	https://www.ncbi.nlm.nih.gov	135898	82
				Triticum_macha	Triticum_macha	Poaceae_NC2457	NC2457	NC_025955	circular	chloroplast	complete	https://www.ncbi.nlm.nih.gov	135899	72
			Aegilops	Aegilops_comosa	Aegilops_comosa	Poaceae_NC2058	NC2058	KY636010	linear	chloroplast	partial_genome	https://www.ncbi.nlm.nih.gov	114379	78
				Aegilops_uniaristata	Aegilops_uniaristata	Poaceae_NC2074	NC2074	KY636060	linear	chloroplast	partial_genome	https://www.ncbi.nlm.nih.gov	113842	74
				Aegilops_bicornis	Aegilops_bicornis	Poaceae_NC2055	NC2055	NC_024831	circular	chloroplast	complete	https://www.ncbi.nlm.nih.gov	136861	82
				Aegilops_searsii	Aegilops_searsii	Poaceae_NC2068	NC2068	NC_024815	circular	chloroplast	complete	https://www.ncbi.nlm.nih.gov	136863	82
				Aegilops_kotschyi	Aegilops_kotschyi	Poaceae_NC2063	NC2063	NC_024832	circular	chloroplast	complete	https://www.ncbi.nlm.nih.gov	136868	82
				Aegilops_sharonensis	Aegilops_sharonensis	Poaceae_NC2069	NC2069	NC_024816	circular	chloroplast	complete	https://www.ncbi.nlm.nih.gov	136867	82
				Aegilops_longissima	Aegilops_longissima	Poaceae_NC2064	NC2064	NC_024830	circular	chloroplast	complete	https://www.ncbi.nlm.nih.gov	136875	82
			Aristida	Aristida_rufescens	Aristida_rufescens	Poaceae_NC2102	NC2102	NC_036130	circular	chloroplast	complete	https://www.ncbi.nlm.nih.gov	137659	82
				Aristida_purpurea	Aristida_purpurea	Poaceae_NC2101	NC2101	NC_025228	circular	plastid	complete	https://www.ncbi.nlm.nih.gov	138423	85
				Aristida_ternipes	Aristida_ternipes	Poaceae_NC2103	NC2103	MF460978	circular	chloroplast	complete	https://www.ncbi.nlm.nih.gov	136231	83
			Stipagrostis	Stipagrostis_uniplumis	Stipagrostis_uniplumis_var._uniplumis	Poaceae_NC2417	NC2417	MF460973	circular	chloroplast	complete	https://www.ncbi.nlm.nih.gov	138019	83
				Stipagrostis_hirtigluma	Stipagrostis_hirtigluma	Poaceae_NC2416	NC2416	NC_036112	circular	chloroplast	complete	https://www.ncbi.nlm.nih.gov	138026	82
			Sartidia	Sartidia_isaloensis	Sartidia_isaloensis	Poaceae_NC2390	NC2390	NC_036117	circular	chloroplast	complete	https://www.ncbi.nlm.nih.gov	138607	82
				Sartidia_dewinteri	Sartidia_dewinteri	Poaceae_NC2389	NC2389	NC_027147	circular	chloroplast	complete	https://www.ncbi.nlm.nih.gov	138074	83
				Sartidia_perrieri	Sartidia_perrieri	Poaceae_NC2391	NC2391	NC_027146	circular	chloroplast	complete	https://www.ncbi.nlm.nih.gov	138471	83
			Coelachne	Coelachne_africana	Coelachne_africana	Poaceae_NC2153	NC2153	NC_035732	circular	chloroplast	complete	https://www.ncbi.nlm.nih.gov	135041	82
			Isachne	Isachne_distichophylla	Isachne_distichophylla	Poaceae_NC2251	NC2251	NC_025236	circular	plastid	complete	https://www.ncbi.nlm.nih.gov	135782	83
				Isachne_albens	Isachne_albens	Poaceae_NC2250	NC2250	NC_035530	circular	chloroplast	complete	https://www.ncbi.nlm.nih.gov	135867	83
			Limnopoa	Limnopoa_meeboldii	Limnopoa_meeboldii	Poaceae_NC2266	NC2266	NC_035531	circular	chloroplast	complete	https://www.ncbi.nlm.nih.gov	134724	83
			Eriachne	Eriachne_mucronata	Eriachne_mucronata	Poaceae_NC2203	NC2203	NC_035529	circular	chloroplast	complete	https://www.ncbi.nlm.nih.gov	135115	83
			Pheidochloa	Pheidochloa_gracilis	Pheidochloa_gracilis	Poaceae_NC2350	NC2350	NC_035534	circular	chloroplast	complete	https://www.ncbi.nlm.nih.gov	134979	83
			Eriachne	Eriachne_stipacea	Eriachne_stipacea	Poaceae_NC2204	NC2204	NC_025234	circular	plastid	complete	https://www.ncbi.nlm.nih.gov	134746	83
				Eriachne_armittii	Eriachne_armittii	Poaceae_NC2202	NC2202	NC_034791	circular	chloroplast	complete	https://www.ncbi.nlm.nih.gov	134864	83
			Arundo	Arundo_plinii	Arundo_plinii	Poaceae_NC2114	NC2114	NC_034652	circular	chloroplast	complete	https://www.ncbi.nlm.nih.gov	137128	97
				Arundo_donax	Arundo_donax	Poaceae_NC2113	NC2113	MF035971	circular	chloroplast	complete	https://www.ncbi.nlm.nih.gov	137172	83
			Dregeochloa	Dregeochloa_pumilla	Dregeochloa_pumilla	Poaceae_NC2177	NC2177	NC_035526	circular	chloroplast	complete	https://www.ncbi.nlm.nih.gov	136746	83
			Monachather	Monachather_paradoxus	Monachather_paradoxus	Poaceae_NC2289	NC2289	NC_025237	circular	plastid	complete	https://www.ncbi.nlm.nih.gov	137625	83
			-	Poaceae_RL0243	Poaceae_RL0243	Poaceae_RL0243	RL0243	-	-	-	-	-	136294	72
			Hakonechloa	Hakonechloa_macra	Hakonechloa_macra	Poaceae_NC2229	NC2229	NC_025235	circular	plastid	complete	https://www.ncbi.nlm.nih.gov	133960	81
			Molinia	Molinia_caerulea	Molinia_caerulea	Poaceae_NC2288	NC2288	NC_033980	circular	plastid	complete	https://www.ncbi.nlm.nih.gov	137574	81
			Eragrostis	Eragrostis_walteri	Eragrostis_walteri	Poaceae_NC2196	NC2196	NC_035528	circular	chloroplast	complete	https://www.ncbi.nlm.nih.gov	137056	83
			Elytrophorus	Elytrophorus_spicatus	Elytrophorus_spicatus	Poaceae_NC2191	NC2191	NC_025233	circular	plastid	complete	https://www.ncbi.nlm.nih.gov	136346	83
				Elytrophorus_globularis	Elytrophorus_globularis	Poaceae_NC2190	NC2190	NC_035527	circular	chloroplast	complete	https://www.ncbi.nlm.nih.gov	136403	83
			Styppeiochloa	Styppeiochloa_gynoglossa	Styppeiochloa_gynoglossa	Poaceae_NC2433	NC2433	NC_035535	circular	chloroplast	complete	https://www.ncbi.nlm.nih.gov	137458	83
			Crinipes	Crinipes_longifolius	Crinipes_longifolius	Poaceae_NC2158	NC2158	NC_035524	circular	chloroplast	complete	https://www.ncbi.nlm.nih.gov	138030	83
				Crinipes_abyssinicus	Crinipes_abyssinicus	Poaceae_NC2157	NC2157	NC_035523	circular	chloroplast	complete	https://www.ncbi.nlm.nih.gov	137909	83
			Merxmuellera	Merxmuellera_tsaratananensis	Merxmuellera_tsaratananensis	Poaceae_NC2280	NC2280	NC_036122	circular	chloroplast	complete	https://www.ncbi.nlm.nih.gov	136522	82
			Chionochloa	Chionochloa_macra	Chionochloa_macra	Poaceae_NC2149	NC2149	NC_025230	circular	plastid	complete	https://www.ncbi.nlm.nih.gov	135720	85
			Cortaderia	Cortaderia_selloana	Cortaderia_selloana	Poaceae_NC2156	NC2156	NC_036681	circular	plastid	complete	https://www.ncbi.nlm.nih.gov	133885	85
			Danthonia	Danthonia_californica	Danthonia_californica	Poaceae_NC2164	NC2164	NC_025232	circular	plastid	complete	https://www.ncbi.nlm.nih.gov	134191	85
			Phaenanthoecium	Phaenanthoecium_koestlinii	Phaenanthoecium_koestlinii	Poaceae_NC2347	NC2347	NC_035533	circular	chloroplast	complete	https://www.ncbi.nlm.nih.gov	133327	83
			Schismus	Schismus_arabicus	Schismus_arabicus	Poaceae_NC2393	NC2393	NC_036703	circular	chloroplast	complete	https://www.ncbi.nlm.nih.gov	132811	85
			Tribolium	Tribolium_hispidum	Tribolium_hispidum	Poaceae_NC2448	NC2448	NC_036705	circular	chloroplast	complete	https://www.ncbi.nlm.nih.gov	132449	85
			Tenaxia	Tenaxia_guillarmodiae	Tenaxia_guillarmodiae	Poaceae_NC2435	NC2435	NC_029897	circular	plastid	complete	https://www.ncbi.nlm.nih.gov	132895	85
			Rytidosperma	Rytidosperma_pallidum	Rytidosperma_pallidum	Poaceae_NC2380	NC2380	MF460980	circular	chloroplast	complete	https://www.ncbi.nlm.nih.gov	132765	83
				Rytidosperma_semiannulare	Rytidosperma_semiannulare	Poaceae_NC2381	NC2381	NC_036701	circular	chloroplast	complete	https://www.ncbi.nlm.nih.gov	129095	82
			Centropodia	Centropodia_glauca	Centropodia_glauca	Poaceae_NC2141	NC2141	NC_029411	circular	plastid	complete	https://www.ncbi.nlm.nih.gov	134565	85
			-	Poaceae_RL0200	Poaceae_RL0200	Poaceae_RL0200	RL0200	-	-	-	-	-	136017	54
			Nematopoa	Nematopoa_longipes	Nematopoa_longipes	Poaceae_NC2293	NC2293	NC_035532	circular	chloroplast	complete	https://www.ncbi.nlm.nih.gov	134459	83
			Enneapogon	Enneapogon_oblongus	Enneapogon_oblongus	Poaceae_NC2192	NC2192	NC_036682	circular	chloroplast	complete	https://www.ncbi.nlm.nih.gov	133433	85
			Uniola	Uniola_paniculata	Uniola_paniculata	Poaceae_NC2462	NC2462	NC_036709	circular	chloroplast	complete	https://www.ncbi.nlm.nih.gov	135322	83
			Eragrostis	Eragrostis_tef	Eragrostis_tef	Poaceae_NC2195	NC2195	NC_029413	circular	plastid	complete	https://www.ncbi.nlm.nih.gov	134435	85
				Eragrostis_minor	Eragrostis_minor	Poaceae_NC2194	NC2194	NC_029412	circular	plastid	complete	https://www.ncbi.nlm.nih.gov	135023	85
			Zoysia	Zoysia_macrantha	Zoysia_macrantha	Poaceae_NC2481	NC2481	NC_029418	circular	plastid	complete	https://www.ncbi.nlm.nih.gov	135845	85
				Zoysia_japonica	Zoysia_japonica	Poaceae_NC2480	NC2480	NC_036827	circular	plastid	complete	https://www.ncbi.nlm.nih.gov	136200	83
			Sporobolus	Sporobolus_heterolepis	Sporobolus_heterolepis	Poaceae_NC2407	NC2407	NC_029417	circular	plastid	complete	https://www.ncbi.nlm.nih.gov	135097	85
				Sporobolus_michauxianus	Sporobolus_michauxianus	Poaceae_NC2409	NC2409	NC_029416	circular	plastid	complete	https://www.ncbi.nlm.nih.gov	135617	85
				Sporobolus_maritimus	Sporobolus_maritimus	Poaceae_NC2408	NC2408	NC_027650	circular	chloroplast	complete	https://www.ncbi.nlm.nih.gov	135592	83
			Hilaria	Hilaria_rigida	Hilaria_rigida	Poaceae_NC2235	NC2235	NC_029896	circular	plastid	complete	https://www.ncbi.nlm.nih.gov	135318	83
				Hilaria_cenchroides	Hilaria_cenchroides	Poaceae_NC2234	NC2234	NC_029415	circular	plastid	complete	https://www.ncbi.nlm.nih.gov	134824	85
			Distichlis	Distichlis_bajaensis	Distichlis_bajaensis	Poaceae_NC2175	NC2175	NC_029894	circular	plastid	complete	https://www.ncbi.nlm.nih.gov	135452	82
				Distichlis_spicata	Distichlis_spicata	Poaceae_NC2176	NC2176	NC_029895	circular	plastid	complete	https://www.ncbi.nlm.nih.gov	138504	85
			Bouteloua	Bouteloua_gracilis	Bouteloua_gracilis	Poaceae_NC2127	NC2127	NC_029892	circular	plastid	complete	https://www.ncbi.nlm.nih.gov	133742	85
				Bouteloua_curtipendula	Bouteloua_curtipendula	Poaceae_NC2126	NC2126	NC_029414	circular	plastid	complete	https://www.ncbi.nlm.nih.gov	133865	85
			Halopyrum	Halopyrum_mucronatum	Halopyrum_mucronatum	Poaceae_NC2230	NC2230	NC_036688	circular	chloroplast	complete	https://www.ncbi.nlm.nih.gov	135815	85
			Oropetium	Oropetium_aristatum	Oropetium_aristatum	Poaceae_NC2305	NC2305	NC_036697	circular	chloroplast	complete	https://www.ncbi.nlm.nih.gov	133880	85
			Melanocenchris	Melanocenchris_abyssinica	Melanocenchris_abyssinica	Poaceae_NC2276	NC2276	NC_036694	circular	chloroplast	complete	https://www.ncbi.nlm.nih.gov	134878	83
			Dactyloctenium	Dactyloctenium_aegyptium	Dactyloctenium_aegyptium	Poaceae_NC2163	NC2163	NC_036714	circular	chloroplast	complete	https://www.ncbi.nlm.nih.gov	134889	85
			Trichoneura	Trichoneura_grandiglumis	Trichoneura_grandiglumis	Poaceae_NC2450	NC2450	NC_036707	circular	chloroplast	complete	https://www.ncbi.nlm.nih.gov	134286	85
			Vaseyochloa	Vaseyochloa_multinervosa	Vaseyochloa_multinervosa	Poaceae_NC2468	NC2468	NC_036710	circular	chloroplast	complete	https://www.ncbi.nlm.nih.gov	134891	85
			-	Poaceae_RL0262	Poaceae_RL0262	Poaceae_RL0262	RL0262	-	-	-	-	-	134941	72
			Astrebla	Astrebla_pectinata	Astrebla_pectinata	Poaceae_NC2115	NC2115	NC_029891	circular	plastid	complete	https://www.ncbi.nlm.nih.gov	135737	85
			Leptochloa	Leptochloa_pluriflora	Leptochloa_pluriflora	Poaceae_NC2264	NC2264	MF460983	circular	chloroplast	complete	https://www.ncbi.nlm.nih.gov	134507	85
				Leptochloa_virgata	Leptochloa_virgata	Poaceae_NC2265	NC2265	NC_036692	circular	chloroplast	complete	https://www.ncbi.nlm.nih.gov	134500	83
			-	Poaceae_RL0230	Poaceae_RL0230	Poaceae_RL0230	RL0230	-	-	-	-	-	135700	72
			Oxychloris	Oxychloris_scariosa	Oxychloris_scariosa	Poaceae_NC2332	NC2332	MF460971	circular	chloroplast	complete	https://www.ncbi.nlm.nih.gov	134963	85
			Eustachys	Eustachys_glauca	Eustachys_glauca	Poaceae_NC2209	NC2209	NC_036685	circular	chloroplast	complete	https://www.ncbi.nlm.nih.gov	135053	85
			Dichaetaria	Dichaetaria_wightii	Dichaetaria_wightii	Poaceae_NC2170	NC2170	NC_035525	circular	chloroplast	complete	https://www.ncbi.nlm.nih.gov	135248	83
			Alloeochaete	Alloeochaete_oreogena	Alloeochaete_oreogena	Poaceae_NC2079	NC2079	NC_035518	circular	chloroplast	complete	https://www.ncbi.nlm.nih.gov	136079	83
				Alloeochaete_uluguruensis	Alloeochaete_uluguruensis	Poaceae_NC2080	NC2080	NC_035519	circular	chloroplast	complete	https://www.ncbi.nlm.nih.gov	139395	83
				Alloeochaete_namuliensis	Alloeochaete_namuliensis	Poaceae_NC2078	NC2078	NC_035517	circular	chloroplast	complete	https://www.ncbi.nlm.nih.gov	139190	83
			Thysanolaena	Thysanolaena_latifolia	Thysanolaena_latifolia	Poaceae_NC2446	NC2446	NC_025238	circular	plastid	complete	https://www.ncbi.nlm.nih.gov	140097	85
			Centotheca	Centotheca_lappacea	Centotheca_lappacea	Poaceae_NC2140	NC2140	NC_025229	circular	plastid	complete	https://www.ncbi.nlm.nih.gov	139464	85
			Danthoniopsis	Danthoniopsis_dinteri	Danthoniopsis_dinteri	Poaceae_NC2165	NC2165	NC_030502	circular	chloroplast	complete	https://www.ncbi.nlm.nih.gov	139169	83
			Loudetia	Loudetia_simplex	Loudetia_simplex	Poaceae_NC2272	NC2272	NC_036113	circular	chloroplast	complete	https://www.ncbi.nlm.nih.gov	138600	82
			Loudetiopsis	Loudetiopsis_kerstingii	Loudetiopsis_kerstingii	Poaceae_NC2273	NC2273	NC_030612	circular	chloroplast	complete	https://www.ncbi.nlm.nih.gov	138377	83
			Tristachya	Tristachya_humbertii	Tristachya_humbertii	Poaceae_NC2453	NC2453	NC_036115	circular	chloroplast	complete	https://www.ncbi.nlm.nih.gov	139098	82
				Tristachya_leucothrix	Tristachya_leucothrix	Poaceae_NC2454	NC2454	NC_036708	circular	chloroplast	complete	https://www.ncbi.nlm.nih.gov	138918	83
			Zeugites	Zeugites_pittieri	Zeugites_pittieri	Poaceae_NC2476	NC2476	NC_030500	circular	chloroplast	complete	https://www.ncbi.nlm.nih.gov	139738	83
			Chasmanthium	Chasmanthium_laxum	Chasmanthium_laxum	Poaceae_NC2145	NC2145	NC_035522	circular	chloroplast	complete	https://www.ncbi.nlm.nih.gov	141203	83
			Gynerium	Gynerium_sagittatum	Gynerium_sagittatum	Poaceae_NC2228	NC2228	NC_036687	circular	chloroplast	complete	https://www.ncbi.nlm.nih.gov	140453	85
			Lecomtella	Lecomtella_madagascariensis	Lecomtella_madagascariensis	Poaceae_NC2258	NC2258	NC_024106	circular	chloroplast	complete	https://www.ncbi.nlm.nih.gov	139073	84
			Echinochloa	Echinochloa_crus-galli	Echinochloa_crus-galli	Poaceae_NC2180	NC2180	NC_028719	circular	chloroplast	complete	https://www.ncbi.nlm.nih.gov	139857	122
				Echinochloa_esculenta	Echinochloa_esculenta	Poaceae_NC2181	NC2181	NC_032379	circular	chloroplast	complete	https://www.ncbi.nlm.nih.gov	139851	83
				Echinochloa_oryzicola	Echinochloa_oryzicola	Poaceae_NC2183	NC2183	NC_024643	circular	chloroplast	complete	https://www.ncbi.nlm.nih.gov	139891	82
				Echinochloa_stagnina	Echinochloa_stagnina	Poaceae_NC2184	NC2184	NC_036128	circular	chloroplast	complete	https://www.ncbi.nlm.nih.gov	139886	82
				Echinochloa_ugandensis	Echinochloa_ugandensis	Poaceae_NC2185	NC2185	NC_036127	circular	chloroplast	complete	https://www.ncbi.nlm.nih.gov	139592	82
				Echinochloa_colona	Echinochloa_colona	Poaceae_NC2179	NC2179	NC_032383	circular	chloroplast	complete	https://www.ncbi.nlm.nih.gov	139719	87
				Echinochloa_frumentacea	Echinochloa_frumentacea	Poaceae_NC2182	NC2182	NC_029827	circular	chloroplast	complete	https://www.ncbi.nlm.nih.gov	139593	87
			Alloteropsis	Alloteropsis_cimicina	Alloteropsis_cimicina	Poaceae_NC2082	NC2082	NC_027952	circular	chloroplast	complete	https://www.ncbi.nlm.nih.gov	139317	83
				Alloteropsis_paniculata	Alloteropsis_paniculata	Poaceae_NC2083	NC2083	NC_032078	circular	chloroplast	complete	https://www.ncbi.nlm.nih.gov	139586	83
				Alloteropsis_semialata	Alloteropsis_semialata	Poaceae_NC2084	NC2084	NC_027824	circular	chloroplast	complete	https://www.ncbi.nlm.nih.gov	138209	83
				Alloteropsis_angusta	Alloteropsis_angusta	Poaceae_NC2081	NC2081	NC_027951	circular	chloroplast	complete	https://www.ncbi.nlm.nih.gov	140709	84
			Panicum	Panicum_pygmaeum	Panicum_pygmaeum	Poaceae_NC2336	NC2336	NC_036120	circular	chloroplast	complete	https://www.ncbi.nlm.nih.gov	140996	82
			Amphicarpum	Amphicarpum_muhlenbergianum	Amphicarpum_muhlenbergianum	Poaceae_NC2091	NC2091	NC_030619	circular	chloroplast	complete	https://www.ncbi.nlm.nih.gov	140810	83
			Entolasia	Entolasia_imbricata	Entolasia_imbricata	Poaceae_NC2193	NC2193	NC_036126	circular	chloroplast	complete	https://www.ncbi.nlm.nih.gov	140721	82
			Brachiaria	Brachiaria_fragrans	Brachiaria_fragrans	Poaceae_NC2128	NC2128	NC_033879	circular	chloroplast	complete	https://www.ncbi.nlm.nih.gov	139753	82
			Chasechloa	Chasechloa_madagascariensis	Chasechloa_madagascariensis	Poaceae_NC2144	NC2144	NC_033880	circular	chloroplast	complete	https://www.ncbi.nlm.nih.gov	137987	81
				Chasechloa_egregia	Chasechloa_egregia	Poaceae_NC2143	NC2143	NC_031299	circular	chloroplast	complete	https://www.ncbi.nlm.nih.gov	140371	82
			Panicum	Panicum_lycopodioides	Panicum_lycopodioides	Poaceae_NC2334	NC2334	NC_036121	circular	chloroplast	complete	https://www.ncbi.nlm.nih.gov	138954	82
			Lasiacis	Lasiacis_nigra	Lasiacis_nigra	Poaceae_NC2257	NC2257	NC_036123	circular	chloroplast	complete	https://www.ncbi.nlm.nih.gov	140431	82
			Pseudolasiacis	Pseudolasiacis_leptolomoides	Pseudolasiacis_leptolomoides	Poaceae_NC2368	NC2368	NC_036119	circular	chloroplast	complete	https://www.ncbi.nlm.nih.gov	140480	82
			Oplismenus	Oplismenus_hirtellus	Oplismenus_hirtellus	Poaceae_NC2304	NC2304	NC_030491	circular	chloroplast	complete	https://www.ncbi.nlm.nih.gov	137424	83
			Sacciolepis	Sacciolepis_indica	Sacciolepis_indica	Poaceae_NC2387	NC2387	NC_036702	circular	chloroplast	complete	https://www.ncbi.nlm.nih.gov	140118	85
			Dichanthelium	Dichanthelium_acuminatum	Dichanthelium_acuminatum	Poaceae_NC2171	NC2171	NC_030623	circular	chloroplast	complete	https://www.ncbi.nlm.nih.gov	140122	83
			Thyridolepis	Thyridolepis_xerophila	Thyridolepis_xerophila	Poaceae_NC2445	NC2445	NC_030616	circular	chloroplast	complete	https://www.ncbi.nlm.nih.gov	140644	83
			Panicum	Panicum_virgatum	Panicum_virgatum	Poaceae_NC2338	NC2338	NC_015990	circular	chloroplast	complete	https://www.ncbi.nlm.nih.gov	139619	85
				Panicum_capillare	Panicum_capillare	Poaceae_NC2333	NC2333	NC_030493	circular	chloroplast	complete	https://www.ncbi.nlm.nih.gov	134520	83
				Panicum_miliaceum	Panicum_miliaceum	Poaceae_NC2335	NC2335	NC_029732	circular	plastid	complete	https://www.ncbi.nlm.nih.gov	139826	87
				Panicum_sumatrense	Panicum_sumatrense	Poaceae_NC2337	NC2337	NC_032378	circular	chloroplast	complete	https://www.ncbi.nlm.nih.gov	139384	85
			Whiteochloa	Whiteochloa_capillipes	Whiteochloa_capillipes	Poaceae_NC2469	NC2469	NC_030618	circular	chloroplast	complete	https://www.ncbi.nlm.nih.gov	139177	83
			Paspalidium	Paspalidium_geminatum	Paspalidium_geminatum	Poaceae_NC2342	NC2342	NC_030494	circular	chloroplast	complete	https://www.ncbi.nlm.nih.gov	139142	83
			Stenotaphrum	Stenotaphrum_secundatum	Stenotaphrum_secundatum	Poaceae_NC2411	NC2411	NC_036704	circular	chloroplast	complete	https://www.ncbi.nlm.nih.gov	138907	85
			-	Poaceae_RL1082	Poaceae_RL1082	Poaceae_RL1082	RL1082	-	-	-	-	-	134959	72
				Poaceae_RL0519	Poaceae_RL0519	Poaceae_RL0519	RL0519	-	-	-	-	-	139400	52
			Cenchrus	Cenchrus_americanus	Cenchrus_americanus	Poaceae_NC2138	NC2138	NC_024171	circular	plastid	complete	https://www.ncbi.nlm.nih.gov	140718	88
				Cenchrus_purpureus	Cenchrus_purpureus	Poaceae_NC2139	NC2139	NC_036384	circular	chloroplast	complete	https://www.ncbi.nlm.nih.gov	138199	88
			-	Poaceae_RL0669	Poaceae_RL0669	Poaceae_RL0669	RL0669	-	-	-	-	-	138615	72
			Tricholaena	Tricholaena_monachne	Tricholaena_monachne	Poaceae_NC2449	NC2449	NC_036706	circular	chloroplast	complete	https://www.ncbi.nlm.nih.gov	139570	83
			Megathyrsus	Megathyrsus_maximus	Megathyrsus_maximus	Poaceae_NC2275	NC2275	NC_030489	circular	chloroplast	complete	https://www.ncbi.nlm.nih.gov	138994	83
			Urochloa	Urochloa_humidicola	Urochloa_humidicola	Poaceae_NC2465	NC2465	NC_030069	circular	chloroplast	complete	https://www.ncbi.nlm.nih.gov	138976	83
			Eriochloa	Eriochloa_meyeriana	Eriochloa_meyeriana	Poaceae_NC2205	NC2205	NC_030624	circular	chloroplast	complete	https://www.ncbi.nlm.nih.gov	139890	83
			Urochloa	Urochloa_reptans	Urochloa_reptans	Poaceae_NC2466	NC2466	NC_030617	circular	chloroplast	complete	https://www.ncbi.nlm.nih.gov	140177	83
			Chaetium	Chaetium_bromoides	Chaetium_bromoides	Poaceae_NC2142	NC2142	NC_036712	circular	chloroplast	complete	https://www.ncbi.nlm.nih.gov	139257	85
			Urochloa	Urochloa_ruziziensis	Urochloa_ruziziensis	Poaceae_NC2467	NC2467	NC_030068	circular	chloroplast	complete	https://www.ncbi.nlm.nih.gov	138765	83
				Urochloa_brizantha	Urochloa_brizantha	Poaceae_NC2463	NC2463	NC_030067	circular	chloroplast	complete	https://www.ncbi.nlm.nih.gov	138946	83
				Urochloa_decumbens	Urochloa_decumbens	Poaceae_NC2464	NC2464	NC_030066	circular	chloroplast	complete	https://www.ncbi.nlm.nih.gov	138945	83
			Plagiantha	Plagiantha_tenella	Plagiantha_tenella	Poaceae_NC2359	NC2359	NC_030497	circular	chloroplast	complete	https://www.ncbi.nlm.nih.gov	139722	83
			Steinchisma	Steinchisma_laxum	Steinchisma_laxum	Poaceae_NC2410	NC2410	NC_030499	circular	chloroplast	complete	https://www.ncbi.nlm.nih.gov	139902	83
			Otachyrium	Otachyrium_versicolor	Otachyrium_versicolor	Poaceae_NC2329	NC2329	NC_030492	circular	chloroplast	complete	https://www.ncbi.nlm.nih.gov	140081	83
			Coleataenia	Coleataenia_prionitis	Coleataenia_prionitis	Poaceae_NC2154	NC2154	NC_025231	circular	plastid	complete	https://www.ncbi.nlm.nih.gov	139897	85
			Oncorachis	Oncorachis_ramosa	Oncorachis_ramosa	Poaceae_NC2303	NC2303	NC_030490	circular	chloroplast	complete	https://www.ncbi.nlm.nih.gov	139873	83
			Homolepis	Homolepis_isocalycia	Homolepis_isocalycia	Poaceae_NC2239	NC2239	NC_036690	circular	chloroplast	complete	https://www.ncbi.nlm.nih.gov	138875	85
				Homolepis_aturensis	Homolepis_aturensis	Poaceae_NC2238	NC2238	NC_036125	circular	chloroplast	complete	https://www.ncbi.nlm.nih.gov	138757	82
			Hildaea	Hildaea_pallens	Hildaea_pallens	Poaceae_NC2236	NC2236	NC_036124	circular	chloroplast	complete	https://www.ncbi.nlm.nih.gov	139145	82
			Streptostachys	Streptostachys_asperifolia	Streptostachys_asperifolia	Poaceae_NC2432	NC2432	NC_036116	circular	chloroplast	complete	https://www.ncbi.nlm.nih.gov	140576	82
			Axonopus	Axonopus_fissifolius	Axonopus_fissifolius	Poaceae_NC2118	NC2118	NC_030501	circular	chloroplast	complete	https://www.ncbi.nlm.nih.gov	139250	83
				Axonopus_ramosus	Axonopus_ramosus	Poaceae_NC2119	NC2119	NC_036129	circular	chloroplast	complete	https://www.ncbi.nlm.nih.gov	139596	82
			-	Poaceae_RL1083	Poaceae_RL1083	Poaceae_RL1083	RL1083	-	-	-	-	-	139372	71
			Paspalum	Paspalum_glaziovii	Paspalum_glaziovii	Poaceae_NC2345	NC2345	NC_030496	circular	chloroplast	complete	https://www.ncbi.nlm.nih.gov	139255	83
			-	Poaceae_RL0244	Poaceae_RL0244	Poaceae_RL0244	RL0244	-	-	-	-	-	135125	72
				Poaceae_RL0459	Poaceae_RL0459	Poaceae_RL0459	RL0459	-	-	-	-	-	135201	72
			Paspalum	Paspalum_fimbriatum	Paspalum_fimbriatum	Poaceae_NC2344	NC2344	NC_030495	circular	chloroplast	complete	https://www.ncbi.nlm.nih.gov	140804	83
				Paspalum_dilatatum	Paspalum_dilatatum	Poaceae_NC2343	NC2343	NC_030614	circular	chloroplast	complete	https://www.ncbi.nlm.nih.gov	135950	83
				Paspalum_paniculatum	Paspalum_paniculatum	Poaceae_NC2346	NC2346	NC_036114	circular	chloroplast	complete	https://www.ncbi.nlm.nih.gov	157507	82
			Arundinella	Arundinella_deppeana	Arundinella_deppeana	Poaceae_NC2112	NC2112	NC_030620	circular	chloroplast	complete	https://www.ncbi.nlm.nih.gov	140804	83
			Garnotia	Garnotia_thailandica	Garnotia_thailandica	Poaceae_NC2221	NC2221	NC_035042	circular	chloroplast	complete	https://www.ncbi.nlm.nih.gov	139668	82
				Garnotia_tenella	Garnotia_tenella	Poaceae_NC2220	NC2220	NC_035051	circular	chloroplast	complete	https://www.ncbi.nlm.nih.gov	139629	81
			Arthraxon	Arthraxon_microphyllus	Arthraxon_microphyllus	Poaceae_NC2106	NC2106	NC_035050	circular	chloroplast	complete	https://www.ncbi.nlm.nih.gov	139858	82
				Arthraxon_hispidus	Arthraxon_hispidus	Poaceae_NC2104	NC2104	NC_035048	circular	chloroplast	complete	https://www.ncbi.nlm.nih.gov	140507	82
				Arthraxon_lanceolatus	Arthraxon_lanceolatus	Poaceae_NC2105	NC2105	NC_035017	circular	chloroplast	complete	https://www.ncbi.nlm.nih.gov	140381	82
				Arthraxon_prionodes	Arthraxon_prionodes	Poaceae_NC2107	NC2107	NC_030613	circular	chloroplast	complete	https://www.ncbi.nlm.nih.gov	140486	83
			Tripsacum	Tripsacum_dactyloides	Tripsacum_dactyloides	Poaceae_NC2451	NC2451	MG386499	circular	chloroplast	complete	https://www.ncbi.nlm.nih.gov	141050	74
			Zea	Zea_mays	Zea_mays	Poaceae_NC2473	NC2473	NC_001666	circular	chloroplast	complete	https://www.ncbi.nlm.nih.gov	140384	111
				Zea_diploperennis	Zea_diploperennis	Poaceae_NC2471	NC2471	NC_030377	circular	plastid	complete	https://www.ncbi.nlm.nih.gov	140608	82
				Zea_perennis	Zea_perennis	Poaceae_NC2475	NC2475	NC_030300	circular	plastid	complete	https://www.ncbi.nlm.nih.gov	140647	83
				Zea_luxurians	Zea_luxurians	Poaceae_NC2472	NC2472	NC_030301	circular	plastid	complete	https://www.ncbi.nlm.nih.gov	140710	83
				Zea_nicaraguensis	Zea_nicaraguensis	Poaceae_NC2474	NC2474	KU291447	circular	chloroplast	complete	https://www.ncbi.nlm.nih.gov	140465	82
			Polytoca	Polytoca_digitata	Polytoca_digitata	Poaceae_NC2366	NC2366	NC_035044	circular	chloroplast	complete	https://www.ncbi.nlm.nih.gov	140892	82
			Andropogon	Andropogon_burmanicus	Andropogon_burmanicus	Poaceae_NC2093	NC2093	NC_035038	circular	chloroplast	complete	https://www.ncbi.nlm.nih.gov	140898	83
			Parahyparrhenia	Parahyparrhenia_siamensis	Parahyparrhenia_siamensis	Poaceae_NC2339	NC2339	NC_035033	circular	chloroplast	complete	https://www.ncbi.nlm.nih.gov	140355	83
			Eriochrysis	Eriochrysis_laxa	Eriochrysis_laxa	Poaceae_NC2207	NC2207	NC_029883	circular	chloroplast	complete	https://www.ncbi.nlm.nih.gov	140135	85
				Eriochrysis_cf.	Eriochrysis_cf._cayennensis_365-2	Poaceae_NC2206	NC2206	NC_029882	circular	chloroplast	complete	https://www.ncbi.nlm.nih.gov	140426	85
			Ischaemum	Ischaemum_afrum	Ischaemum_afrum	Poaceae_NC2252	NC2252	NC_030488	circular	chloroplast	complete	https://www.ncbi.nlm.nih.gov	141097	83
			Rottboellia	Rottboellia_cochinchinensis	Rottboellia_cochinchinensis	Poaceae_NC2379	NC2379	NC_030615	circular	chloroplast	complete	https://www.ncbi.nlm.nih.gov	140336	83
			-	Poaceae_RL0539	Poaceae_RL0539	Poaceae_RL0539	RL0539	-	-	-	-	-	139636	48
			Mnesithea	Mnesithea_helferi	Mnesithea_helferi	Poaceae_NC2287	NC2287	NC_035036	circular	chloroplast	complete	https://www.ncbi.nlm.nih.gov	140801	83
			Eremochloa	Eremochloa_ophiuroides	Eremochloa_ophiuroides	Poaceae_NC2199	NC2199	NC_036716	circular	chloroplast	complete	https://www.ncbi.nlm.nih.gov	139061	83
				Eremochloa_ciliaris	Eremochloa_ciliaris	Poaceae_NC2197	NC2197	NC_035028	circular	chloroplast	complete	https://www.ncbi.nlm.nih.gov	138970	83
				Eremochloa_eriopoda	Eremochloa_eriopoda	Poaceae_NC2198	NC2198	NC_035023	circular	chloroplast	complete	https://www.ncbi.nlm.nih.gov	138995	83
			Kerriochloa	Kerriochloa_siamensis	Kerriochloa_siamensis	Poaceae_NC2254	NC2254	NC_035009	circular	chloroplast	complete	https://www.ncbi.nlm.nih.gov	138335	82
			Saccharum	Saccharum_arundinaceum	Saccharum_arundinaceum	Poaceae_NC2382	NC2382	NC_030777	circular	chloroplast	complete	https://www.ncbi.nlm.nih.gov	141210	85
			Eulaliopsis	Eulaliopsis_binata	Eulaliopsis_binata	Poaceae_NC2208	NC2208	NC_035049	circular	chloroplast	complete	https://www.ncbi.nlm.nih.gov	141091	83
			Dimeria	Dimeria_ornithopoda	Dimeria_ornithopoda	Poaceae_NC2174	NC2174	NC_035020	circular	chloroplast	complete	https://www.ncbi.nlm.nih.gov	140629	83
			-	Poaceae_RL0552	Poaceae_RL0552	Poaceae_RL0552	RL0552	-	-	-	-	-	139678	50
			Pogonatherum	Pogonatherum_paniceum	Pogonatherum_paniceum	Poaceae_NC2365	NC2365	NC_029881	circular	chloroplast	complete	https://www.ncbi.nlm.nih.gov	139205	83
			Germainia	Germainia_capitata	Germainia_capitata	Poaceae_NC2223	NC2223	NC_035046	circular	chloroplast	complete	https://www.ncbi.nlm.nih.gov	139817	83
			Sorghum	Sorghum_timorense	Sorghum_timorense	Poaceae_NC2406	NC2406	NC_023800	circular	chloroplast	complete	https://www.ncbi.nlm.nih.gov	140629	84
			Saccharum	Saccharum_hildebrandtii	Saccharum_hildebrandtii	Poaceae_NC2383	NC2383	NC_036118	circular	chloroplast	complete	https://www.ncbi.nlm.nih.gov	140901	82
			Hemisorghum	Hemisorghum_mekongense	Hemisorghum_mekongense	Poaceae_NC2232	NC2232	NC_035022	circular	chloroplast	complete	https://www.ncbi.nlm.nih.gov	140765	83
			Sorghum	Sorghum_bicolor	Sorghum_bicolor	Poaceae_NC2405	NC2405	NC_008602	circular	chloroplast	complete	https://www.ncbi.nlm.nih.gov	140754	84
			Pseudosorghum	Pseudosorghum_fasciculare	Pseudosorghum_fasciculare	Poaceae_NC2373	NC2373	NC_035024	circular	chloroplast	complete	https://www.ncbi.nlm.nih.gov	140474	83
			Miscanthus	Miscanthus_x	Miscanthus_x_giganteus	Poaceae_NC2286	NC2286	NC_035753	circular	chloroplast	complete	https://www.ncbi.nlm.nih.gov	141345	105
				Miscanthus_sacchariflorus	Miscanthus_sacchariflorus	Poaceae_NC2283	NC2283	NC_028720	circular	chloroplast	complete	https://www.ncbi.nlm.nih.gov	141332	122
				Miscanthus_sinensis	Miscanthus_sinensis	Poaceae_NC2284	NC2284	NC_028721	circular	chloroplast	complete	https://www.ncbi.nlm.nih.gov	141372	122
				Miscanthus_floridulus	Miscanthus_floridulus	Poaceae_NC2281	NC2281	NC_035750	circular	chloroplast	complete	https://www.ncbi.nlm.nih.gov	141356	105
				Miscanthus_transmorrisonensis	Miscanthus_transmorrisonensis	Poaceae_NC2285	NC2285	NC_035752	circular	chloroplast	complete	https://www.ncbi.nlm.nih.gov	141266	105
			-	Poaceae_RL0750	Poaceae_RL0750	Poaceae_RL0750	RL0750	-	-	-	-	-	141474	72
			Miscanthus	Miscanthus_junceus	Miscanthus_junceus	Poaceae_NC2282	NC2282	NC_035751	circular	chloroplast	complete	https://www.ncbi.nlm.nih.gov	141149	105
			Saccharum	Saccharum_spontaneum	Saccharum_spontaneum	Poaceae_NC2386	NC2386	NC_034802	circular	chloroplast	complete	https://www.ncbi.nlm.nih.gov	141168	76
				Saccharum_hybrid	Saccharum_hybrid_cultivar	Poaceae_NC2384	NC2384	NC_029221	circular	chloroplast	complete	https://www.ncbi.nlm.nih.gov	141181	82
				Saccharum_officinarum	Saccharum_officinarum	Poaceae_NC2385	NC2385	NC_035224	circular	chloroplast	complete	https://www.ncbi.nlm.nih.gov	141176	105
			Apluda	Apluda_mutica	Apluda_mutica	Poaceae_NC2100	NC2100	NC_036684	circular	plastid	complete	https://www.ncbi.nlm.nih.gov	140299	85
			Sorghastrum	Sorghastrum_nutans	Sorghastrum_nutans	Poaceae_NC2404	NC2404	NC_030498	circular	chloroplast	complete	https://www.ncbi.nlm.nih.gov	141061	83
			Diheteropogon	Diheteropogon_amplectens	Diheteropogon_amplectens_var._catangensis	Poaceae_NC2173	NC2173	KU291497	circular	chloroplast	complete	https://www.ncbi.nlm.nih.gov	139700	83
			Andropogon	Andropogon_abyssinicus	Andropogon_abyssinicus	Poaceae_NC2092	NC2092	NC_035030	circular	chloroplast	complete	https://www.ncbi.nlm.nih.gov	138738	83
				Andropogon_distachyos	Andropogon_distachyos	Poaceae_NC2095	NC2095	NC_035041	circular	chloroplast	complete	https://www.ncbi.nlm.nih.gov	139098	83
			-	Poaceae_RL0236	Poaceae_RL0236	Poaceae_RL0236	RL0236	-	-	-	-	-	141409	72
			Hyparrhenia	Hyparrhenia_diplandra	Hyparrhenia_diplandra	Poaceae_NC2243	NC2243	NC_035037	circular	chloroplast	complete	https://www.ncbi.nlm.nih.gov	139175	83
				Hyparrhenia_subplumosa	Hyparrhenia_subplumosa	Poaceae_NC2244	NC2244	NC_030625	circular	chloroplast	complete	https://www.ncbi.nlm.nih.gov	139174	83
			Andropogon	Andropogon_fastigiatus	Andropogon_fastigiatus	Poaceae_NC2096	NC2096	NC_035010	circular	chloroplast	complete	https://www.ncbi.nlm.nih.gov	138658	83
			Schizachyrium	Schizachyrium_tenerum	Schizachyrium_tenerum	Poaceae_NC2400	NC2400	NC_035043	circular	chloroplast	complete	https://www.ncbi.nlm.nih.gov	138555	83
				Schizachyrium_imberbe	Schizachyrium_imberbe	Poaceae_NC2396	NC2396	NC_035045	circular	chloroplast	complete	https://www.ncbi.nlm.nih.gov	139759	83
			Andropogon	Andropogon_chinensis	Andropogon_chinensis	Poaceae_NC2094	NC2094	NC_035012	circular	chloroplast	complete	https://www.ncbi.nlm.nih.gov	138817	83
			Schizachyrium	Schizachyrium_brevifolium	Schizachyrium_brevifolium	Poaceae_NC2394	NC2394	NC_035013	circular	chloroplast	complete	https://www.ncbi.nlm.nih.gov	138027	83
				Schizachyrium_exile	Schizachyrium_exile	Poaceae_NC2395	NC2395	NC_035029	circular	chloroplast	complete	https://www.ncbi.nlm.nih.gov	138519	83
				Schizachyrium_sanguineum	Schizachyrium_sanguineum	Poaceae_NC2397	NC2397	NC_035015	circular	chloroplast	complete	https://www.ncbi.nlm.nih.gov	139272	83
				Schizachyrium_spicatum	Schizachyrium_spicatum	Poaceae_NC2399	NC2399	NC_035039	circular	chloroplast	complete	https://www.ncbi.nlm.nih.gov	139205	83
				Schizachyrium_scoparium	Schizachyrium_scoparium	Poaceae_NC2398	NC2398	NC_035032	circular	chloroplast	complete	https://www.ncbi.nlm.nih.gov	139274	83
			Cymbopogon	Cymbopogon_flexuosus	Cymbopogon_flexuosus	Poaceae_NC2160	NC2160	NC_035040	circular	chloroplast	complete	https://www.ncbi.nlm.nih.gov	139715	83
			-	Poaceae_RL0771	Poaceae_RL0771	Poaceae_RL0771	RL0771	-	-	-	-	-	140125	72
			Iseilema	Iseilema_macratherum	Iseilema_macratherum	Poaceae_NC2253	NC2253	NC_030611	circular	chloroplast	complete	https://www.ncbi.nlm.nih.gov	139643	83
			Bothriochloa	Bothriochloa_alta	Bothriochloa_alta	Poaceae_NC2125	NC2125	NC_030621	circular	chloroplast	complete	https://www.ncbi.nlm.nih.gov	137645	83
			Dichanthium	Dichanthium_sericeum	Dichanthium_sericeum	Poaceae_NC2172	NC2172	NC_035018	circular	chloroplast	complete	https://www.ncbi.nlm.nih.gov	138271	83
			-	Poaceae_RL0198	Poaceae_RL0198	Poaceae_RL0198	RL0198	-	-	-	-	-	139117	50
			Capillipedium	Capillipedium_venustum	Capillipedium_venustum	Poaceae_NC2136	NC2136	NC_030622	circular	chloroplast	complete	https://www.ncbi.nlm.nih.gov	138257	83
			Themeda	Themeda_villosa	Themeda_villosa	Poaceae_NC2441	NC2441	NC_035021	circular	chloroplast	complete	https://www.ncbi.nlm.nih.gov	139589	83
				Themeda_arundinacea	Themeda_arundinacea	Poaceae_NC2438	NC2438	NC_035014	circular	chloroplast	complete	https://www.ncbi.nlm.nih.gov	139742	83
			-	Poaceae_RL0421	Poaceae_RL0421	Poaceae_RL0421	RL0421	-	-	-	-	-	140017	72
			Themeda	Themeda_quadrivalvis	Themeda_quadrivalvis	Poaceae_NC2439	NC2439	NC_035492	circular	chloroplast	complete	https://www.ncbi.nlm.nih.gov	138961	82
				Themeda_arguens	Themeda_arguens	Poaceae_NC2437	NC2437	NC_035019	circular	chloroplast	complete	https://www.ncbi.nlm.nih.gov	138827	83
				Themeda_sp.	Themeda_sp._Saarela_1833	Poaceae_NC2440	NC2440	KU291484	circular	chloroplast	complete	https://www.ncbi.nlm.nih.gov	138842	83
Ceratophyllales	Ceratophyllales	Ceratophyllaceae	Ceratophyllum	Ceratophyllum_demersum	Ceratophyllum_demersum	Ceratophyllaceae_NC869	NC869	NC_009962	circular	chloroplast	complete	https://www.ncbi.nlm.nih.gov	156252	85
Eudicots	Ranunculales	Eupteleaceae	Euptelea	Euptelea_pleiosperma	Euptelea_pleiosperma	Eupteleaceae_NC1078	NC1078	NC_029429	circular	chloroplast	complete	https://www.ncbi.nlm.nih.gov	161834	85
		Papaveraceae	Coreanomecon	Coreanomecon_hylomeconoides	Coreanomecon_hylomeconoides	Papaveraceae_NC1911	NC1911	NC_031446	circular	chloroplast	complete	https://www.ncbi.nlm.nih.gov	158824	87
			Papaver	Papaver_orientale	Papaver_orientale	Papaveraceae_NC1912	NC1912	MF943222	circular	chloroplast	complete	https://www.ncbi.nlm.nih.gov	152799	85
				Papaver_rhoeas	Papaver_rhoeas	Papaveraceae_NC1913	NC1913	MF943221	circular	chloroplast	complete	https://www.ncbi.nlm.nih.gov	152905	85
				Papaver_somniferum	Papaver_somniferum	Papaveraceae_NC1914	NC1914	NC_029434	circular	chloroplast	complete	https://www.ncbi.nlm.nih.gov	152931	85
		Circaeasteraceae	Circaeaster	Circaeaster_agrestis	Circaeaster_agrestis	Circaeasteraceae_NC917	NC917	NC_035872	circular	chloroplast	complete	https://www.ncbi.nlm.nih.gov	151033	85
			Kingdonia	Kingdonia_uniflora	Kingdonia_uniflora	Circaeasteraceae_NC918	NC918	NC_035873	circular	chloroplast	complete	https://www.ncbi.nlm.nih.gov	147378	78
		Lardizabalaceae	Decaisnea	Decaisnea_insignis	Decaisnea_insignis	Lardizabalaceae_NC1416	NC1416	NC_035941	circular	chloroplast	complete	https://www.ncbi.nlm.nih.gov	158683	85
			Akebia	Akebia_trifoliata	Akebia_trifoliata	Lardizabalaceae_NC1415	NC1415	NC_029427	circular	chloroplast	complete	https://www.ncbi.nlm.nih.gov	158339	85
				Akebia_quinata	Akebia_quinata	Lardizabalaceae_NC1414	NC1414	NC_033913	circular	chloroplast	complete	https://www.ncbi.nlm.nih.gov	157817	85
		Menispermaceae	-	Menispermaceae_RL1024	Menispermaceae_RL1024	Menispermaceae_RL1024	RL1024	-	-	-	-	-	159011	78
				Menispermaceae_RL0417	Menispermaceae_RL0417	Menispermaceae_RL0417	RL0417	-	-	-	-	-	158748	75
			Stephania	Stephania_japonica	Stephania_japonica	Menispermaceae_NC1652	NC1652	NC_029432	circular	chloroplast	complete	https://www.ncbi.nlm.nih.gov	157719	85
			-	Menispermaceae_RL0523	Menispermaceae_RL0523	Menispermaceae_RL0523	RL0523	-	-	-	-	-	163729	51
				Menispermaceae_RL0212	Menispermaceae_RL0212	Menispermaceae_RL0212	RL0212	-	-	-	-	-	163711	53
		Berberidaceae	Nandina	Nandina_domestica	Nandina_domestica	Berberidaceae_NC539	NC539	NC_008336	circular	chloroplast	complete	https://www.ncbi.nlm.nih.gov	156599	85
			Gymnospermium	Gymnospermium_microrrhynchum	Gymnospermium_microrrhynchum	Berberidaceae_NC538	NC538	NC_030061	circular	chloroplast	complete	https://www.ncbi.nlm.nih.gov	160533	84
			Berberis	Berberis_bealei	Berberis_bealei	Berberidaceae_NC523	NC523	NC_022457	circular	chloroplast	complete	https://www.ncbi.nlm.nih.gov	164792	104
				Berberis_amurensis	Berberis_amurensis	Berberidaceae_NC522	NC522	NC_030062	circular	chloroplast	complete	https://www.ncbi.nlm.nih.gov	166636	94
				Berberis_koreana	Berberis_koreana	Berberidaceae_NC524	NC524	NC_030063	circular	chloroplast	complete	https://www.ncbi.nlm.nih.gov	166758	94
			Epimedium	Epimedium_koreanum	Epimedium_koreanum	Berberidaceae_NC534	NC534	NC_029943	circular	chloroplast	complete	https://www.ncbi.nlm.nih.gov	157218	82
				Epimedium_acuminatum	Epimedium_acuminatum	Berberidaceae_NC532	NC532	NC_029941	circular	chloroplast	complete	https://www.ncbi.nlm.nih.gov	159112	85
				Epimedium_dolichostemon	Epimedium_dolichostemon	Berberidaceae_NC533	NC533	NC_029942	circular	chloroplast	complete	https://www.ncbi.nlm.nih.gov	157039	83
				Epimedium_sagittatum	Epimedium_sagittatum	Berberidaceae_NC537	NC537	NC_029428	circular	chloroplast	complete	https://www.ncbi.nlm.nih.gov	158273	84
				Epimedium_lishihchenii	Epimedium_lishihchenii	Berberidaceae_NC535	NC535	NC_029944	circular	chloroplast	complete	https://www.ncbi.nlm.nih.gov	157692	83
				Epimedium_pseudowushanense	Epimedium_pseudowushanense	Berberidaceae_NC536	NC536	NC_029945	circular	chloroplast	complete	https://www.ncbi.nlm.nih.gov	157168	83
			Sinopodophyllum	Sinopodophyllum_hexandrum	Sinopodophyllum_hexandrum	Berberidaceae_NC541	NC541	NC_027732	circular	chloroplast	complete	https://www.ncbi.nlm.nih.gov	157940	86
			Podophyllum	Podophyllum_peltatum	Podophyllum_peltatum	Berberidaceae_NC540	NC540	MG593052	circular	chloroplast	complete	https://www.ncbi.nlm.nih.gov	156956	81
			Dysosma	Dysosma_aurantiocaulis	Dysosma_aurantiocaulis	Berberidaceae_NC525	NC525	MG593051	circular	chloroplast	complete	https://www.ncbi.nlm.nih.gov	157263	83
				Dysosma_tsayuensis	Dysosma_tsayuensis	Berberidaceae_NC530	NC530	MG593053	circular	chloroplast	complete	https://www.ncbi.nlm.nih.gov	157364	83
				Dysosma_delavayi	Dysosma_delavayi	Berberidaceae_NC526	NC526	MG593045	circular	chloroplast	complete	https://www.ncbi.nlm.nih.gov	156214	81
			Achlys	Achlys_triphylla	Achlys_triphylla	Berberidaceae_NC521	NC521	MG461315	circular	chloroplast	complete	https://www.ncbi.nlm.nih.gov	156237	81
			Dysosma	Dysosma_majoensis	Dysosma_majoensis	Berberidaceae_NC528	NC528	MG593047	circular	chloroplast	complete	https://www.ncbi.nlm.nih.gov	156482	83
				Dysosma_pleiantha	Dysosma_pleiantha	Berberidaceae_NC529	NC529	MG593054	circular	chloroplast	complete	https://www.ncbi.nlm.nih.gov	156840	83
				Dysosma_versipellis	Dysosma_versipellis	Berberidaceae_NC531	NC531	MG593046	circular	chloroplast	complete	https://www.ncbi.nlm.nih.gov	156840	83
				Dysosma_difformis	Dysosma_difformis	Berberidaceae_NC527	NC527	MG593056	circular	chloroplast	complete	https://www.ncbi.nlm.nih.gov	156654	83
		Ranunculaceae	Hydrastis	Hydrastis_canadensis	Hydrastis_canadensis	Ranunculaceae_NC2539	NC2539	NC_034702	circular	plastid	complete	https://www.ncbi.nlm.nih.gov	160000	83
			Coptis	Coptis_chinensis	Coptis_chinensis	Ranunculaceae_NC2536	NC2536	NC_036485	circular	chloroplast	complete	https://www.ncbi.nlm.nih.gov	155484	82
				Coptis_quinquesecta	Coptis_quinquesecta	Ranunculaceae_NC2537	NC2537	MG585353	circular	chloroplast	complete	https://www.ncbi.nlm.nih.gov	154549	85
			Thalictrum	Thalictrum_coreanum	Thalictrum_coreanum	Ranunculaceae_NC2546	NC2546	NC_026103	circular	plastid	complete	https://www.ncbi.nlm.nih.gov	155088	83
			Trollius	Trollius_chinensis	Trollius_chinensis	Ranunculaceae_NC2547	NC2547	NC_031849	circular	chloroplast	complete	https://www.ncbi.nlm.nih.gov	160191	85
			Megaleranthis	Megaleranthis_saniculifolia	Megaleranthis_saniculifolia	Ranunculaceae_NC2540	NC2540	NC_012615	circular	chloroplast	complete	https://www.ncbi.nlm.nih.gov	159924	85
			Ranunculus	Ranunculus_reptans	Ranunculus_reptans	Ranunculaceae_NC2545	NC2545	NC_036977	circular	plastid	complete	https://www.ncbi.nlm.nih.gov	157239	85
				Ranunculus_austro-oreganus	Ranunculus_austro-oreganus	Ranunculaceae_NC2541	NC2541	KX639503	circular	chloroplast	complete	https://www.ncbi.nlm.nih.gov	154493	81
				Ranunculus_occidentalis	Ranunculus_occidentalis	Ranunculaceae_NC2543	NC2543	NC_031651	circular	chloroplast	complete	https://www.ncbi.nlm.nih.gov	154474	80
			-	Ranunculaceae_RL0221	Ranunculaceae_RL0221	Ranunculaceae_RL0221	RL0221	-	-	-	-	-	155229	50
			Ranunculus	Ranunculus_repens	Ranunculus_repens	Ranunculaceae_NC2544	NC2544	NC_036976	circular	plastid	complete	https://www.ncbi.nlm.nih.gov	154247	85
				Ranunculus_macranthus	Ranunculus_macranthus	Ranunculaceae_NC2542	NC2542	NC_008796	circular	chloroplast	complete	https://www.ncbi.nlm.nih.gov	155129	84
			Anemoclema	Anemoclema_glaucifolium	Anemoclema_glaucifolium	Ranunculaceae_NC2533	NC2533	MG010811	circular	chloroplast	complete	https://www.ncbi.nlm.nih.gov	160400	94
			-	Ranunculaceae_RL0643	Ranunculaceae_RL0643	Ranunculaceae_RL0643	RL0643	-	-	-	-	-	156351	75
				Ranunculaceae_RL0585	Ranunculaceae_RL0585	Ranunculaceae_RL0585	RL0585	-	-	-	-	-	156492	75
			Clematis	Clematis_terniflora	Clematis_terniflora	Ranunculaceae_NC2535	NC2535	NC_028000	circular	chloroplast	complete	https://www.ncbi.nlm.nih.gov	159528	90
				Clematis_fusca	Clematis_fusca_var._coreana	Ranunculaceae_NC2534	NC2534	KM652489	circular	chloroplast	complete	https://www.ncbi.nlm.nih.gov	159609	92
			-	Ranunculaceae_RL0754	Ranunculaceae_RL0754	Ranunculaceae_RL0754	RL0754	-	-	-	-	-	159711	52
				Ranunculaceae_RL0499	Ranunculaceae_RL0499	Ranunculaceae_RL0499	RL0499	-	-	-	-	-	159676	76
			Gymnaconitum	Gymnaconitum_gymnandrum	Gymnaconitum_gymnandrum	Ranunculaceae_NC2538	NC2538	NC_033341	circular	chloroplast	complete	https://www.ncbi.nlm.nih.gov	157327	83
			Aconitum	Aconitum_angustius	Aconitum_angustius	Ranunculaceae_NC2516	NC2516	NC_036357	circular	chloroplast	complete	https://www.ncbi.nlm.nih.gov	156109	82
				Aconitum_finetianum	Aconitum_finetianum	Ranunculaceae_NC2523	NC2523	NC_036358	circular	chloroplast	complete	https://www.ncbi.nlm.nih.gov	155625	82
				Aconitum_longecassidatum	Aconitum_longecassidatum	Ranunculaceae_NC2527	NC2527	NC_035894	circular	chloroplast	complete	https://www.ncbi.nlm.nih.gov	155524	87
				Aconitum_pseudolaeve	Aconitum_pseudolaeve	Ranunculaceae_NC2529	NC2529	NC_035892	circular	chloroplast	complete	https://www.ncbi.nlm.nih.gov	155628	87
				Aconitum_reclinatum	Aconitum_reclinatum	Ranunculaceae_NC2530	NC2530	MF186593	circular	chloroplast	complete	https://www.ncbi.nlm.nih.gov	157354	84
				Aconitum_barbatum	Aconitum_barbatum_var._hispidum	Ranunculaceae_NC2518	NC2518	KT820664	circular	chloroplast	complete	https://www.ncbi.nlm.nih.gov	156782	86
				Aconitum_sinomontanum	Aconitum_sinomontanum	Ranunculaceae_NC2531	NC2531	NC_036359	circular	chloroplast	complete	https://www.ncbi.nlm.nih.gov	157215	82
				Aconitum_coreanum	Aconitum_coreanum	Ranunculaceae_NC2522	NC2522	NC_031421	circular	chloroplast	complete	https://www.ncbi.nlm.nih.gov	157029	86
				Aconitum_monanthum	Aconitum_monanthum	Ranunculaceae_NC2528	NC2528	NC_031423	circular	chloroplast	complete	https://www.ncbi.nlm.nih.gov	155688	85
				Aconitum_austrokoreense	Aconitum_austrokoreense	Ranunculaceae_NC2517	NC2517	NC_031410	circular	chloroplast	complete	https://www.ncbi.nlm.nih.gov	155682	85
				Aconitum_chiisanense	Aconitum_chiisanense	Ranunculaceae_NC2520	NC2520	NC_029829	circular	chloroplast	complete	https://www.ncbi.nlm.nih.gov	155934	85
				Aconitum_jaluense	Aconitum_jaluense_subsp._jaluense	Ranunculaceae_NC2524	NC2524	KT820669	circular	chloroplast	complete	https://www.ncbi.nlm.nih.gov	155926	85
				Aconitum_volubile	Aconitum_volubile	Ranunculaceae_NC2532	NC2532	KU556690	circular	chloroplast	complete	https://www.ncbi.nlm.nih.gov	155872	86
				Aconitum_carmichaelii	Aconitum_carmichaelii	Ranunculaceae_NC2519	NC2519	NC_030761	circular	chloroplast	complete	https://www.ncbi.nlm.nih.gov	155737	84
				Aconitum_ciliare	Aconitum_ciliare	Ranunculaceae_NC2521	NC2521	NC_031420	circular	chloroplast	complete	https://www.ncbi.nlm.nih.gov	155832	85
				Aconitum_japonicum	Aconitum_japonicum_subsp._napiforme	Ranunculaceae_NC2525	NC2525	KT820670	circular	chloroplast	complete	https://www.ncbi.nlm.nih.gov	155878	85
				Aconitum_kusnezoffii	Aconitum_kusnezoffii	Ranunculaceae_NC2526	NC2526	NC_031422	circular	chloroplast	complete	https://www.ncbi.nlm.nih.gov	155862	85
	Proteales	Sabiaceae	Meliosma	Meliosma_aff.	Meliosma_aff._cuneifolia_Moore_333	Sabiaceae_NC2630	NC2630	NC_029430	circular	chloroplast	complete	https://www.ncbi.nlm.nih.gov	160357	85
			-	Sabiaceae_RL0576	Sabiaceae_RL0576	Sabiaceae_RL0576	RL0576	-	-	-	-	-	163215	77
		Nelumbonaceae	Nelumbo	Nelumbo_lutea	Nelumbo_lutea	Nelumbonaceae_NC1704	NC1704	NC_015605	circular	chloroplast	complete	https://www.ncbi.nlm.nih.gov	163206	85
				Nelumbo_nucifera	Nelumbo_nucifera	Nelumbonaceae_NC1705	NC1705	NC_025339	circular	chloroplast	complete	https://www.ncbi.nlm.nih.gov	163330	84
		Platanaceae	Platanus	Platanus_occidentalis	Platanus_occidentalis	Platanaceae_NC2053	NC2053	NC_008335	circular	chloroplast	complete	https://www.ncbi.nlm.nih.gov	161791	85
		Proteaceae	-	Proteaceae_RL0457	Proteaceae_RL0457	Proteaceae_RL0457	RL0457	-	-	-	-	-	161371	75
			Macadamia	Macadamia_ternifolia	Macadamia_ternifolia	Proteaceae_NC2509	NC2509	NC_036416	circular	plastid	complete	https://www.ncbi.nlm.nih.gov	159669	88
			-	Proteaceae_RL0186	Proteaceae_RL0186	Proteaceae_RL0186	RL0186	-	-	-	-	-	163212	78
	Buxales	Buxaceae	Pachysandra	Pachysandra_terminalis	Pachysandra_terminalis	Buxaceae_NC717	NC717	NC_029433	circular	chloroplast	complete	https://www.ncbi.nlm.nih.gov	160623	88
			-	Buxaceae_RL0434	Buxaceae_RL0434	Buxaceae_RL0434	RL0434	-	-	-	-	-	161237	78
			Buxus	Buxus_microphylla	Buxus_microphylla	Buxaceae_NC716	NC716	NC_009599	circular	chloroplast	complete	https://www.ncbi.nlm.nih.gov	159010	86
	Trochodendrales	Trochodendraceae	Tetracentron	Tetracentron_sinense	Tetracentron_sinense	Trochodendraceae_NC2867	NC2867	NC_021425	circular	chloroplast	complete	https://www.ncbi.nlm.nih.gov	164467	92
			Trochodendron	Trochodendron_aralioides	Trochodendron_aralioides	Trochodendraceae_NC2868	NC2868	NC_021426	circular	chloroplast	complete	https://www.ncbi.nlm.nih.gov	165945	91
	Saxifragales	Altingiaceae	Liquidambar	Liquidambar_formosana	Liquidambar_formosana	Altingiaceae_NC33	NC33	NC_023092	circular	chloroplast	complete	https://www.ncbi.nlm.nih.gov	160410	86
		Daphniphyllaceae	Daphniphyllum	Daphniphyllum_oldhamii	Daphniphyllum_oldhamii	Daphniphyllaceae_NC1025	NC1025	MH191390	circular	chloroplast	complete	https://www.ncbi.nlm.nih.gov	160137	88
		Hamamelidaceae	-	Hamamelidaceae_RL0269	Hamamelidaceae_RL0269	Hamamelidaceae_RL0269	RL0269	-	-	-	-	-	159919	78
			Loropetalum	Loropetalum_subcordatum	Loropetalum_subcordatum	Hamamelidaceae_NC1346	NC1346	MG457805	circular	chloroplast	complete	https://www.ncbi.nlm.nih.gov	158706	85
			Sinowilsonia	Sinowilsonia_henryi	Sinowilsonia_henryi	Hamamelidaceae_NC1348	NC1348	NC_036069	circular	chloroplast	complete	https://www.ncbi.nlm.nih.gov	158741	85
			Parrotia	Parrotia_subaequalis	Parrotia_subaequalis	Hamamelidaceae_NC1347	NC1347	MG334121	circular	chloroplast	complete	https://www.ncbi.nlm.nih.gov	159324	85
			Hamamelis	Hamamelis_mollis	Hamamelis_mollis	Hamamelidaceae_NC1345	NC1345	MH191387	circular	chloroplast	complete	https://www.ncbi.nlm.nih.gov	159731	87
		Paeoniaceae	Paeonia	Paeonia_obovata	Paeonia_obovata	Paeoniaceae_NC1905	NC1905	NC_026076	circular	chloroplast	complete	https://www.ncbi.nlm.nih.gov	152698	83
				Paeonia_sp.	Paeonia_sp._Sd0052	Paeoniaceae_NC1908	NC1908	KF753636	circular	chloroplast	complete	https://www.ncbi.nlm.nih.gov	152770	87
				Paeonia_veitchii	Paeonia_veitchii	Paeoniaceae_NC1910	NC1910	NC_032401	circular	chloroplast	complete	https://www.ncbi.nlm.nih.gov	152682	84
				Paeonia_brownii	Paeonia_brownii	Paeoniaceae_NC1902	NC1902	MH191385	circular	chloroplast	complete	https://www.ncbi.nlm.nih.gov	152228	83
				Paeonia_delavayi	Paeonia_delavayi	Paeoniaceae_NC1903	NC1903	NC_035718	circular	chloroplast	complete	https://www.ncbi.nlm.nih.gov	154405	85
				Paeonia_ludlowii	Paeonia_ludlowii	Paeoniaceae_NC1904	NC1904	NC_035623	circular	chloroplast	complete	https://www.ncbi.nlm.nih.gov	152687	87
				Paeonia_ostii	Paeonia_ostii	Paeoniaceae_NC1906	NC1906	NC_036834	circular	chloroplast	complete	https://www.ncbi.nlm.nih.gov	152153	84
				Paeonia_rockii	Paeonia_rockii	Paeoniaceae_NC1907	NC1907	MF488719	circular	chloroplast	complete	https://www.ncbi.nlm.nih.gov	152821	83
				Paeonia_suffruticosa	Paeonia_suffruticosa	Paeoniaceae_NC1909	NC1909	MH191384	circular	chloroplast	complete	https://www.ncbi.nlm.nih.gov	153119	83
		Penthoraceae	Penthorum	Penthorum_chinense	Penthorum_chinense	Penthoraceae_NC1926	NC1926	NC_023086	circular	chloroplast	complete	https://www.ncbi.nlm.nih.gov	156686	82
		Haloragaceae	Myriophyllum	Myriophyllum_spicatum	Myriophyllum_spicatum	Haloragaceae_NC1344	NC1344	MH191392	circular	chloroplast	complete	https://www.ncbi.nlm.nih.gov	158860	82
		Crassulaceae	-	Crassulaceae_RL0468	Crassulaceae_RL0468	Crassulaceae_RL0468	RL0468	-	-	-	-	-	147684	77
			Phedimus	Phedimus_takesimensis	Phedimus_takesimensis	Crassulaceae_NC957	NC957	NC_026065	circular	chloroplast	complete	https://www.ncbi.nlm.nih.gov	147048	84
			Sedum	Sedum_sarmentosum	Sedum_sarmentosum	Crassulaceae_NC959	NC959	NC_023085	circular	chloroplast	complete	https://www.ncbi.nlm.nih.gov	150448	86
				Sedum_oryzifolium	Sedum_oryzifolium	Crassulaceae_NC958	NC958	NC_027837	circular	chloroplast	complete	https://www.ncbi.nlm.nih.gov	149609	84
		Iteaceae	-	Iteaceae_RL0761	Iteaceae_RL0761	Iteaceae_RL0761	RL0761	-	-	-	-	-	157886	78
			Itea	Itea_chinensis	Itea_chinensis	Iteaceae_NC1367	NC1367	MH191391	circular	chloroplast	complete	https://www.ncbi.nlm.nih.gov	160258	88
		Grossulariaceae	Ribes	Ribes_fasciculatum	Ribes_fasciculatum_var._chinense	Grossulariaceae_NC1343	NC1343	MH191388	circular	chloroplast	complete	https://www.ncbi.nlm.nih.gov	157298	86
		Saxifragaceae	Saxifraga	Saxifraga_stolonifera	Saxifraga_stolonifera	Saxifragaceae_NC2703	NC2703	MH191389	circular	chloroplast	complete	https://www.ncbi.nlm.nih.gov	151066	85
			Heuchera	Heuchera_parviflora	Heuchera_parviflora_var._saurensis	Saxifragaceae_NC2700	NC2700	KR478645	circular	chloroplast	complete	https://www.ncbi.nlm.nih.gov	154696	85
			Bergenia	Bergenia_scopulosa	Bergenia_scopulosa	Saxifragaceae_NC2699	NC2699	NC_036061	circular	chloroplast	complete	https://www.ncbi.nlm.nih.gov	156041	85
			Mukdenia	Mukdenia_rossii	Mukdenia_rossii	Saxifragaceae_NC2701	NC2701	MG470844	circular	chloroplast	complete	https://www.ncbi.nlm.nih.gov	156960	85
			Oresitrophe	Oresitrophe_rupifraga	Oresitrophe_rupifraga	Saxifragaceae_NC2702	NC2702	MF774190	circular	chloroplast	complete	https://www.ncbi.nlm.nih.gov	156773	85
	Vitales	Vitaceae	Ampelopsis	Ampelopsis_glandulosa	Ampelopsis_glandulosa_var._brevipedunculata	Vitaceae_NC2880	NC2880	KT831767	circular	chloroplast	complete	https://www.ncbi.nlm.nih.gov	161090	88
			-	Vitaceae_RL0418	Vitaceae_RL0418	Vitaceae_RL0418	RL0418	-	-	-	-	-	162143	77
				Vitaceae_RL0665	Vitaceae_RL0665	Vitaceae_RL0665	RL0665	-	-	-	-	-	161287	78
				Vitaceae_RL0734	Vitaceae_RL0734	Vitaceae_RL0734	RL0734	-	-	-	-	-	161223	77
				Vitaceae_RL0504	Vitaceae_RL0504	Vitaceae_RL0504	RL0504	-	-	-	-	-	161446	78
			Tetrastigma	Tetrastigma_hemsleyanum	Tetrastigma_hemsleyanum	Vitaceae_NC2881	NC2881	NC_029339	circular	chloroplast	complete	https://www.ncbi.nlm.nih.gov	159889	86
			Vitis	Vitis_rotundifolia	Vitis_rotundifolia	Vitaceae_NC2892	NC2892	NC_023790	circular	chloroplast	complete	https://www.ncbi.nlm.nih.gov	160891	84
				Vitis_aestivalis	Vitis_aestivalis	Vitaceae_NC2883	NC2883	NC_029454	circular	chloroplast	complete	https://www.ncbi.nlm.nih.gov	160913	86
				Vitis_amurensis	Vitis_amurensis	Vitaceae_NC2884	NC2884	NC_031383	circular	chloroplast	complete	https://www.ncbi.nlm.nih.gov	160953	87
				Vitis_ficifolia	Vitis_ficifolia	Vitaceae_NC2888	NC2888	NC_036510	circular	chloroplast	complete	https://www.ncbi.nlm.nih.gov	160983	86
				Vitis_coignetiae	Vitis_coignetiae	Vitaceae_NC2886	NC2886	NC_036371	circular	chloroplast	complete	https://www.ncbi.nlm.nih.gov	161012	86
				Vitis_flexuosa	Vitis_flexuosa	Vitaceae_NC2889	NC2889	LC341205	circular	chloroplast	complete	https://www.ncbi.nlm.nih.gov	160927	86
				Vitis_vinifera	Vitis_vinifera	Vitaceae_NC2894	NC2894	NC_007957	circular	chloroplast	complete	https://www.ncbi.nlm.nih.gov	160928	84
				Vitis_monticola	Vitis_monticola	Vitaceae_NC2890	NC2890	LC342076	circular	chloroplast	complete	https://www.ncbi.nlm.nih.gov	160996	86
				Vitis_cinerea	Vitis_cinerea	Vitaceae_NC2885	NC2885	NC_036336	circular	chloroplast	complete	https://www.ncbi.nlm.nih.gov	161020	86
				Vitis_acerifolia	Vitis_acerifolia	Vitaceae_NC2882	NC2882	NC_035878	circular	chloroplast	complete	https://www.ncbi.nlm.nih.gov	161012	86
				Vitis_x	Vitis_x_champinii	Vitaceae_NC2895	NC2895	NC_036105	circular	chloroplast	complete	https://www.ncbi.nlm.nih.gov	161012	86
				Vitis_cordifolia	Vitis_cordifolia	Vitaceae_NC2887	NC2887	NC_036509	circular	chloroplast	complete	https://www.ncbi.nlm.nih.gov	161018	86
				Vitis_mustangensis	Vitis_mustangensis	Vitaceae_NC2891	NC2891	NC_036009	circular	chloroplast	complete	https://www.ncbi.nlm.nih.gov	161008	86
				Vitis_rupestris	Vitis_rupestris	Vitaceae_NC2893	NC2893	NC_036764	circular	chloroplast	complete	https://www.ncbi.nlm.nih.gov	161008	86
	Geraniales	Francoaceae	Viviania	Viviania_marifolia	Viviania_marifolia	Francoaceae_NC1280	NC1280	NC_023259	circular	chloroplast	complete	https://www.ncbi.nlm.nih.gov	157291	86
			Francoa	Francoa_sonchifolia	Francoa_sonchifolia	Francoaceae_NC1278	NC1278	NC_021101	circular	plastid	complete	https://www.ncbi.nlm.nih.gov	157312	81
			Melianthus	Melianthus_villosus	Melianthus_villosus	Francoaceae_NC1279	NC1279	NC_023256	circular	plastid	complete	https://www.ncbi.nlm.nih.gov	156510	80
		Geraniaceae	Hypseocharis	Hypseocharis_bilobata	Hypseocharis_bilobata	Geraniaceae_NC1302	NC1302	NC_023260	circular	chloroplast	complete	https://www.ncbi.nlm.nih.gov	165002	85
			Monsonia	Monsonia_speciosa	Monsonia_speciosa	Geraniaceae_NC1305	NC1305	NC_014582	circular	plastid	complete	https://www.ncbi.nlm.nih.gov	128787	76
				Monsonia_marlothii	Monsonia_marlothii	Geraniaceae_NC1304	NC1304	NC_029830	circular	chloroplast	complete	https://www.ncbi.nlm.nih.gov	134416	75
				Monsonia_emarginata	Monsonia_emarginata	Geraniaceae_NC1303	NC1303	NC_029694	circular	chloroplast	complete	https://www.ncbi.nlm.nih.gov	156877	82
			Geranium	Geranium_incanum	Geranium_incanum	Geraniaceae_NC1299	NC1299	NC_030045	circular	plastid	complete	https://www.ncbi.nlm.nih.gov	166252	84
				Geranium_palmatum	Geranium_palmatum	Geraniaceae_NC1301	NC1301	NC_014573	circular	plastid	complete	https://www.ncbi.nlm.nih.gov	155794	77
				Geranium_maderense	Geranium_maderense	Geraniaceae_NC1300	NC1300	NC_029999	circular	plastid	complete	https://www.ncbi.nlm.nih.gov	155694	77
			Erodium	Erodium_rupestre	Erodium_rupestre	Geraniaceae_NC1296	NC1296	NC_030719	circular	plastid	complete	https://www.ncbi.nlm.nih.gov	116810	75
				Erodium_trifolium	Erodium_trifolium	Geraniaceae_NC1298	NC1298	NC_024635	circular	plastid	complete	https://www.ncbi.nlm.nih.gov	123865	75
				Erodium_reichardii	Erodium_reichardii	Geraniaceae_NC1295	NC1295	NC_030721	circular	plastid	complete	https://www.ncbi.nlm.nih.gov	117753	74
				Erodium_carvifolium	Erodium_carvifolium	Geraniaceae_NC1290	NC1290	NC_015083	circular	chloroplast	complete	https://www.ncbi.nlm.nih.gov	116935	75
				Erodium_manescavi	Erodium_manescavi	Geraniaceae_NC1294	NC1294	NC_030720	circular	plastid	complete	https://www.ncbi.nlm.nih.gov	116810	75
				Erodium_texanum	Erodium_texanum	Geraniaceae_NC1297	NC1297	NC_014569	circular	plastid	complete	https://www.ncbi.nlm.nih.gov	130812	78
				Erodium_crassifolium	Erodium_crassifolium	Geraniaceae_NC1292	NC1292	NC_025906	circular	plastid	complete	https://www.ncbi.nlm.nih.gov	121393	76
				Erodium_gruinum	Erodium_gruinum	Geraniaceae_NC1293	NC1293	NC_025907	circular	plastid	complete	https://www.ncbi.nlm.nih.gov	142208	72
				Erodium_absinthoides	Erodium_absinthoides	Geraniaceae_NC1289	NC1289	NC_026847	circular	chloroplast	complete	https://www.ncbi.nlm.nih.gov	162618	79
				Erodium_chrysanthum	Erodium_chrysanthum	Geraniaceae_NC1291	NC1291	NC_027065	circular	chloroplast	complete	https://www.ncbi.nlm.nih.gov	168946	82
			Pelargonium	Pelargonium_quinquelobatum	Pelargonium_quinquelobatum	Geraniaceae_NC1322	NC1322	NC_033358	circular	plastid	complete	https://www.ncbi.nlm.nih.gov	221334	122
				Pelargonium_x	Pelargonium_x_hortorum	Geraniaceae_NC1327	NC1327	NC_008454	circular	chloroplast	complete	https://www.ncbi.nlm.nih.gov	217942	131
				Pelargonium_transvaalense	Pelargonium_transvaalense	Geraniaceae_NC1325	NC1325	NC_031206	circular	chloroplast	complete	https://www.ncbi.nlm.nih.gov	242575	132
				Pelargonium_endlicherianum	Pelargonium_endlicherianum	Geraniaceae_NC1314	NC1314	NC_033357	circular	plastid	complete	https://www.ncbi.nlm.nih.gov	230012	124
				Pelargonium_spinosum	Pelargonium_spinosum	Geraniaceae_NC1323	NC1323	NC_033359	circular	plastid	complete	https://www.ncbi.nlm.nih.gov	216733	121
				Pelargonium_trifidum	Pelargonium_trifidum	Geraniaceae_NC1326	NC1326	NC_031204	circular	chloroplast	complete	https://www.ncbi.nlm.nih.gov	199553	116
				Pelargonium_dolomiticum	Pelargonium_dolomiticum	Geraniaceae_NC1312	NC1312	NC_031195	circular	chloroplast	complete	https://www.ncbi.nlm.nih.gov	202749	117
				Pelargonium_myrrhifolium	Pelargonium_myrrhifolium	Geraniaceae_NC1319	NC1319	NC_031201	circular	chloroplast	complete	https://www.ncbi.nlm.nih.gov	173272	99
				Pelargonium_tetragonum	Pelargonium_tetragonum	Geraniaceae_NC1324	NC1324	NC_031205	circular	chloroplast	complete	https://www.ncbi.nlm.nih.gov	173410	99
				Pelargonium_exhibens	Pelargonium_exhibens	Geraniaceae_NC1315	NC1315	NC_031196	circular	chloroplast	complete	https://www.ncbi.nlm.nih.gov	171665	98
				Pelargonium_exstipulatum	Pelargonium_exstipulatum	Geraniaceae_NC1316	NC1316	NC_031198	circular	chloroplast	complete	https://www.ncbi.nlm.nih.gov	168732	97
				Pelargonium_dichondrifolium	Pelargonium_dichondrifolium	Geraniaceae_NC1311	NC1311	NC_028051	circular	chloroplast	complete	https://www.ncbi.nlm.nih.gov	167836	97
				Pelargonium_australe	Pelargonium_australe	Geraniaceae_NC1307	NC1307	NC_028053	circular	chloroplast	complete	https://www.ncbi.nlm.nih.gov	165508	97
				Pelargonium_cotyledonis	Pelargonium_cotyledonis	Geraniaceae_NC1309	NC1309	NC_028052	circular	chloroplast	complete	https://www.ncbi.nlm.nih.gov	166111	97
				Pelargonium_quercifolium	Pelargonium_quercifolium	Geraniaceae_NC1321	NC1321	NC_031203	circular	chloroplast	complete	https://www.ncbi.nlm.nih.gov	170569	97
				Pelargonium_cucullatum	Pelargonium_cucullatum	Geraniaceae_NC1310	NC1310	NC_031193	circular	chloroplast	complete	https://www.ncbi.nlm.nih.gov	170963	97
				Pelargonium_citronellum	Pelargonium_citronellum	Geraniaceae_NC1308	NC1308	NC_031194	circular	chloroplast	complete	https://www.ncbi.nlm.nih.gov	171223	97
				Pelargonium_nanum	Pelargonium_nanum	Geraniaceae_NC1320	NC1320	NC_031202	circular	chloroplast	complete	https://www.ncbi.nlm.nih.gov	173496	97
				Pelargonium_incrassatum	Pelargonium_incrassatum	Geraniaceae_NC1318	NC1318	NC_031200	circular	chloroplast	complete	https://www.ncbi.nlm.nih.gov	173196	97
				Pelargonium_fulgidum	Pelargonium_fulgidum	Geraniaceae_NC1317	NC1317	NC_031199	circular	chloroplast	complete	https://www.ncbi.nlm.nih.gov	171502	97
				Pelargonium_echinatum	Pelargonium_echinatum	Geraniaceae_NC1313	NC1313	NC_031197	circular	chloroplast	complete	https://www.ncbi.nlm.nih.gov	170212	97
				Pelargonium_alternans	Pelargonium_alternans	Geraniaceae_NC1306	NC1306	NC_023261	circular	chloroplast	complete	https://www.ncbi.nlm.nih.gov	173374	97
	Myrtales	Combretaceae	-	Combretaceae_RL0286	Combretaceae_RL0286	Combretaceae_RL0286	RL0286	-	-	-	-	-	153832	78
				Combretaceae_RL0113	Combretaceae_RL0113	Combretaceae_RL0113	RL0113	-	-	-	-	-	153691	78
				Combretaceae_RL0696	Combretaceae_RL0696	Combretaceae_RL0696	RL0696	-	-	-	-	-	160467	78
				Combretaceae_RL0334	Combretaceae_RL0334	Combretaceae_RL0334	RL0334	-	-	-	-	-	154199	78
				Combretaceae_RL0822	Combretaceae_RL0822	Combretaceae_RL0822	RL0822	-	-	-	-	-	154282	78
				Combretaceae_RL0855	Combretaceae_RL0855	Combretaceae_RL0855	RL0855	-	-	-	-	-	154006	78
				Combretaceae_RL0348	Combretaceae_RL0348	Combretaceae_RL0348	RL0348	-	-	-	-	-	161655	78
				Combretaceae_RL0942	Combretaceae_RL0942	Combretaceae_RL0942	RL0942	-	-	-	-	-	161750	77
				Combretaceae_RL0914	Combretaceae_RL0914	Combretaceae_RL0914	RL0914	-	-	-	-	-	161521	77
		Lythraceae		Lythraceae_RL0790	Lythraceae_RL0790	Lythraceae_RL0790	RL0790	-	-	-	-	-	154061	78
			Punica	Punica_granatum	Punica_granatum	Lythraceae_NC1526	NC1526	NC_035240	circular	chloroplast	complete	https://www.ncbi.nlm.nih.gov	158633	84
			Trapa	Trapa_maximowiczii	Trapa_maximowiczii	Lythraceae_NC1527	NC1527	NC_037023	circular	chloroplast	complete	https://www.ncbi.nlm.nih.gov	155577	82
			Lagerstroemia	Lagerstroemia_guilinensis	Lagerstroemia_guilinensis	Lythraceae_NC1521	NC1521	NC_029885	circular	chloroplast	complete	https://www.ncbi.nlm.nih.gov	152193	85
				Lagerstroemia_indica	Lagerstroemia_indica	Lythraceae_NC1522	NC1522	NC_030484	circular	chloroplast	complete	https://www.ncbi.nlm.nih.gov	152205	86
				Lagerstroemia_fauriei	Lagerstroemia_fauriei	Lythraceae_NC1519	NC1519	NC_029808	circular	chloroplast	complete	https://www.ncbi.nlm.nih.gov	152440	85
				Lagerstroemia_subcostata	Lagerstroemia_subcostata	Lythraceae_NC1525	NC1525	NC_034952	circular	chloroplast	complete	https://www.ncbi.nlm.nih.gov	152049	84
				Lagerstroemia_floribunda	Lagerstroemia_floribunda	Lythraceae_NC1520	NC1520	NC_031825	circular	chloroplast	complete	https://www.ncbi.nlm.nih.gov	152240	85
				Lagerstroemia_intermedia	Lagerstroemia_intermedia	Lythraceae_NC1523	NC1523	NC_034662	circular	chloroplast	complete	https://www.ncbi.nlm.nih.gov	152330	85
				Lagerstroemia_speciosa	Lagerstroemia_speciosa	Lythraceae_NC1524	NC1524	NC_031414	circular	chloroplast	complete	https://www.ncbi.nlm.nih.gov	152476	85
			-	Lythraceae_RL0255	Lythraceae_RL0255	Lythraceae_RL0255	RL0255	-	-	-	-	-	159010	78
		Onagraceae	Ludwigia	Ludwigia_octovalvis	Ludwigia_octovalvis	Onagraceae_NC1739	NC1739	NC_031385	circular	chloroplast	complete	https://www.ncbi.nlm.nih.gov	159396	82
			-	Onagraceae_RL0868	Onagraceae_RL0868	Onagraceae_RL0868	RL0868	-	-	-	-	-	164875	73
			Oenothera	Oenothera_villaricae	Oenothera_villaricae	Onagraceae_NC1748	NC1748	NC_030532	circular	chloroplast	complete	https://www.ncbi.nlm.nih.gov	165779	87
				Oenothera_picensis	Oenothera_picensis_subsp._picensis	Onagraceae_NC1747	NC1747	KX118607	circular	chloroplast	complete	https://www.ncbi.nlm.nih.gov	167092	87
				Oenothera_argillicola	Oenothera_argillicola	Onagraceae_NC1740	NC1740	NC_010358	circular	chloroplast	complete	https://www.ncbi.nlm.nih.gov	165061	84
				Oenothera_oakesiana	Oenothera_oakesiana	Onagraceae_NC1745	NC1745	NC_029212	circular	chloroplast	complete	https://www.ncbi.nlm.nih.gov	163575	84
				Oenothera_parviflora	Oenothera_parviflora	Onagraceae_NC1746	NC1746	NC_010362	circular	chloroplast	complete	https://www.ncbi.nlm.nih.gov	163365	84
				Oenothera_glazioviana	Oenothera_glazioviana	Onagraceae_NC1743	NC1743	NC_010360	circular	chloroplast	complete	https://www.ncbi.nlm.nih.gov	165359	84
				Oenothera_grandiflora	Oenothera_grandiflora	Onagraceae_NC1744	NC1744	NC_029211	circular	chloroplast	complete	https://www.ncbi.nlm.nih.gov	166545	84
				Oenothera_biennis	Oenothera_biennis	Onagraceae_NC1741	NC1741	NC_010361	circular	chloroplast	complete	https://www.ncbi.nlm.nih.gov	164807	84
				Oenothera_villosa	Oenothera_villosa_subsp._villosa	Onagraceae_NC1749	NC1749	KX687910	circular	chloroplast	complete	https://www.ncbi.nlm.nih.gov	164312	84
				Oenothera_elata	Oenothera_elata_subsp._hookeri	Onagraceae_NC1742	NC1742	NC_002693	circular	plastid	complete	https://www.ncbi.nlm.nih.gov	165728	83
		Melastomataceae	Henriettea	Henriettea_barkeri	Henriettea_barkeri	Melastomataceae_NC1635	NC1635	NC_031880	circular	chloroplast	complete	https://www.ncbi.nlm.nih.gov	156527	85
			Eriocnema	Eriocnema_fulva	Eriocnema_fulva	Melastomataceae_NC1633	NC1633	NC_031878	circular	chloroplast	complete	https://www.ncbi.nlm.nih.gov	155994	85
			Miconia	Miconia_dodecandra	Miconia_dodecandra	Melastomataceae_NC1638	NC1638	NC_031882	circular	chloroplast	complete	https://www.ncbi.nlm.nih.gov	157216	85
			Graffenrieda	Graffenrieda_moritziana	Graffenrieda_moritziana	Melastomataceae_NC1634	NC1634	NC_031879	circular	chloroplast	complete	https://www.ncbi.nlm.nih.gov	155733	84
			Salpinga	Salpinga_maranonensis	Salpinga_maranonensis	Melastomataceae_NC1643	NC1643	NC_031888	circular	chloroplast	complete	https://www.ncbi.nlm.nih.gov	153311	83
			Bertolonia	Bertolonia_acuminata	Bertolonia_acuminata	Melastomataceae_NC1631	NC1631	NC_031876	circular	chloroplast	complete	https://www.ncbi.nlm.nih.gov	156045	85
			Allomaieta	Allomaieta_villosa	Allomaieta_villosa	Melastomataceae_NC1629	NC1629	NC_031875	circular	chloroplast	complete	https://www.ncbi.nlm.nih.gov	156452	85
			Blakea	Blakea_schlimii	Blakea_schlimii	Melastomataceae_NC1632	NC1632	NC_031877	circular	chloroplast	complete	https://www.ncbi.nlm.nih.gov	155862	85
			Opisthocentra	Opisthocentra_clidemioides	Opisthocentra_clidemioides	Melastomataceae_NC1640	NC1640	NC_031884	circular	chloroplast	complete	https://www.ncbi.nlm.nih.gov	156352	85
			Barthea	Barthea_barthei	Barthea_barthei	Melastomataceae_NC1630	NC1630	NC_035661	circular	chloroplast	complete	https://www.ncbi.nlm.nih.gov	155951	82
			Tigridiopalma	Tigridiopalma_magnifica	Tigridiopalma_magnifica	Melastomataceae_NC1645	NC1645	NC_036021	circular	chloroplast	complete	https://www.ncbi.nlm.nih.gov	155663	84
			Triolena	Triolena_amazonica	Triolena_amazonica	Melastomataceae_NC1646	NC1646	NC_031890	circular	chloroplast	complete	https://www.ncbi.nlm.nih.gov	156652	85
			Merianthera	Merianthera_pulchra	Merianthera_pulchra	Melastomataceae_NC1637	NC1637	NC_031881	circular	chloroplast	complete	https://www.ncbi.nlm.nih.gov	156168	85
			Rhynchanthera	Rhynchanthera_bracteata	Rhynchanthera_bracteata	Melastomataceae_NC1642	NC1642	NC_031887	circular	chloroplast	complete	https://www.ncbi.nlm.nih.gov	155108	85
			Nepsera	Nepsera_aquatica	Nepsera_aquatica	Melastomataceae_NC1639	NC1639	NC_031883	circular	chloroplast	complete	https://www.ncbi.nlm.nih.gov	155110	85
			Pterogastra	Pterogastra_divaricata	Pterogastra_divaricata	Melastomataceae_NC1641	NC1641	NC_031885	circular	chloroplast	complete	https://www.ncbi.nlm.nih.gov	154948	84
			Melastoma	Melastoma_candidum	Melastoma_candidum	Melastomataceae_NC1636	NC1636	NC_034716	circular	chloroplast	complete	https://www.ncbi.nlm.nih.gov	156682	85
			-	Melastomataceae_RL0146	Melastomataceae_RL0146	Melastomataceae_RL0146	RL0146	-	-	-	-	-	155542	76
			Tibouchina	Tibouchina_longifolia	Tibouchina_longifolia	Melastomataceae_NC1644	NC1644	NC_031889	circular	chloroplast	complete	https://www.ncbi.nlm.nih.gov	156789	85
		Myrtaceae	-	Myrtaceae_RL0233	Myrtaceae_RL0233	Myrtaceae_RL0233	RL0233	-	-	-	-	-	160281	78
				Myrtaceae_RL0171	Myrtaceae_RL0171	Myrtaceae_RL0171	RL0171	-	-	-	-	-	160316	77
				Myrtaceae_RL0089	Myrtaceae_RL0089	Myrtaceae_RL0089	RL0089	-	-	-	-	-	160211	78
			Syzygium	Syzygium_cumini	Syzygium_cumini	Myrtaceae_NC1700	NC1700	GQ870669	circular	chloroplast	complete	https://www.ncbi.nlm.nih.gov	160373	84
			-	Myrtaceae_RL0285	Myrtaceae_RL0285	Myrtaceae_RL0285	RL0285	-	-	-	-	-	160019	78
				Myrtaceae_RL0850	Myrtaceae_RL0850	Myrtaceae_RL0850	RL0850	-	-	-	-	-	159980	78
				Myrtaceae_RL0700	Myrtaceae_RL0700	Myrtaceae_RL0700	RL0700	-	-	-	-	-	159989	78
				Myrtaceae_RL0218	Myrtaceae_RL0218	Myrtaceae_RL0218	RL0218	-	-	-	-	-	159967	52
			Psidium	Psidium_guajava	Psidium_guajava	Myrtaceae_NC1698	NC1698	NC_033355	circular	chloroplast	complete	https://www.ncbi.nlm.nih.gov	158841	84
			Eugenia	Eugenia_uniflora	Eugenia_uniflora	Myrtaceae_NC1696	NC1696	NC_027744	circular	plastid	complete	https://www.ncbi.nlm.nih.gov	158445	84
			Acca	Acca_sellowiana	Acca_sellowiana	Myrtaceae_NC1661	NC1661	KX289887	circular	chloroplast	complete	https://www.ncbi.nlm.nih.gov	159370	84
			Pimenta	Pimenta_dioica	Pimenta_dioica	Myrtaceae_NC1697	NC1697	NC_034684	circular	plastid	complete	https://www.ncbi.nlm.nih.gov	158984	85
			Stockwellia	Stockwellia_quadrifida	Stockwellia_quadrifida	Myrtaceae_NC1699	NC1699	NC_022414	circular	chloroplast	complete	https://www.ncbi.nlm.nih.gov	159561	85
			Allosyncarpia	Allosyncarpia_ternata	Allosyncarpia_ternata	Myrtaceae_NC1662	NC1662	NC_022413	circular	chloroplast	complete	https://www.ncbi.nlm.nih.gov	159593	85
			Angophora	Angophora_floribunda	Angophora_floribunda	Myrtaceae_NC1664	NC1664	NC_022411	circular	chloroplast	complete	https://www.ncbi.nlm.nih.gov	160245	85
				Angophora_costata	Angophora_costata	Myrtaceae_NC1663	NC1663	NC_022412	circular	chloroplast	complete	https://www.ncbi.nlm.nih.gov	160326	85
			Eucalyptus	Eucalyptus_guilfoylei	Eucalyptus_guilfoylei	Myrtaceae_NC1679	NC1679	NC_022405	circular	chloroplast	complete	https://www.ncbi.nlm.nih.gov	160520	85
				Eucalyptus_salmonophloia	Eucalyptus_salmonophloia	Myrtaceae_NC1690	NC1690	NC_022403	circular	chloroplast	complete	https://www.ncbi.nlm.nih.gov	160413	85
				Eucalyptus_microcorys	Eucalyptus_microcorys	Myrtaceae_NC1682	NC1682	NC_022404	circular	chloroplast	complete	https://www.ncbi.nlm.nih.gov	160225	85
				Eucalyptus_erythrocorys	Eucalyptus_erythrocorys	Myrtaceae_NC1676	NC1676	NC_022406	circular	chloroplast	complete	https://www.ncbi.nlm.nih.gov	159742	85
				Eucalyptus_spathulata	Eucalyptus_spathulata	Myrtaceae_NC1692	NC1692	NC_022400	circular	chloroplast	complete	https://www.ncbi.nlm.nih.gov	161071	85
				Eucalyptus_torquata	Eucalyptus_torquata	Myrtaceae_NC1693	NC1693	NC_022401	circular	chloroplast	complete	https://www.ncbi.nlm.nih.gov	160223	85
				Eucalyptus_diversicolor	Eucalyptus_diversicolor	Myrtaceae_NC1673	NC1673	NC_022402	circular	chloroplast	complete	https://www.ncbi.nlm.nih.gov	160214	85
				Eucalyptus_melliodora	Eucalyptus_melliodora	Myrtaceae_NC1681	NC1681	NC_022392	circular	chloroplast	complete	https://www.ncbi.nlm.nih.gov	160386	85
				Eucalyptus_polybractea	Eucalyptus_polybractea	Myrtaceae_NC1686	NC1686	NC_022393	circular	chloroplast	complete	https://www.ncbi.nlm.nih.gov	160268	85
				Eucalyptus_cladocalyx	Eucalyptus_cladocalyx	Myrtaceae_NC1668	NC1668	NC_022394	circular	chloroplast	complete	https://www.ncbi.nlm.nih.gov	160213	85
				Eucalyptus_deglupta	Eucalyptus_deglupta	Myrtaceae_NC1671	NC1671	NC_022399	circular	chloroplast	complete	https://www.ncbi.nlm.nih.gov	160177	85
				Eucalyptus_grandis	Eucalyptus_grandis	Myrtaceae_NC1678	NC1678	NC_014570	circular	chloroplast	complete	https://www.ncbi.nlm.nih.gov	160137	74
			-	Myrtaceae_RL0106	Myrtaceae_RL0106	Myrtaceae_RL0106	RL0106	-	-	-	-	-	160454	77
			Eucalyptus	Eucalyptus_camaldulensis	Eucalyptus_camaldulensis	Myrtaceae_NC1667	NC1667	NC_022398	circular	chloroplast	complete	https://www.ncbi.nlm.nih.gov	160164	85
				Eucalyptus_saligna	Eucalyptus_saligna	Myrtaceae_NC1689	NC1689	NC_022397	circular	chloroplast	complete	https://www.ncbi.nlm.nih.gov	160015	85
				Eucalyptus_aromaphloia	Eucalyptus_aromaphloia	Myrtaceae_NC1665	NC1665	NC_022396	circular	chloroplast	complete	https://www.ncbi.nlm.nih.gov	160149	85
				Eucalyptus_nitens	Eucalyptus_nitens	Myrtaceae_NC1683	NC1683	NC_022395	circular	chloroplast	complete	https://www.ncbi.nlm.nih.gov	160271	85
				Eucalyptus_globulus	Eucalyptus_globulus_subsp._globulus	Myrtaceae_NC1677	NC1677	NC_008115	circular	chloroplast	complete	https://www.ncbi.nlm.nih.gov	160286	85
				Eucalyptus_curtisii	Eucalyptus_curtisii	Myrtaceae_NC1670	NC1670	NC_022391	circular	chloroplast	complete	https://www.ncbi.nlm.nih.gov	160038	85
				Eucalyptus_marginata	Eucalyptus_marginata	Myrtaceae_NC1680	NC1680	NC_022390	circular	chloroplast	complete	https://www.ncbi.nlm.nih.gov	160076	85
				Eucalyptus_patens	Eucalyptus_patens	Myrtaceae_NC1685	NC1685	NC_022389	circular	chloroplast	complete	https://www.ncbi.nlm.nih.gov	160187	85
				Eucalyptus_regnans	Eucalyptus_regnans	Myrtaceae_NC1688	NC1688	NC_022386	circular	chloroplast	complete	https://www.ncbi.nlm.nih.gov	160031	85
				Eucalyptus_sieberi	Eucalyptus_sieberi	Myrtaceae_NC1691	NC1691	NC_022384	circular	chloroplast	complete	https://www.ncbi.nlm.nih.gov	159985	85
				Eucalyptus_elata	Eucalyptus_elata	Myrtaceae_NC1675	NC1675	NC_022385	circular	chloroplast	complete	https://www.ncbi.nlm.nih.gov	159899	85
				Eucalyptus_cloeziana	Eucalyptus_cloeziana	Myrtaceae_NC1669	NC1669	NC_022388	circular	chloroplast	complete	https://www.ncbi.nlm.nih.gov	160015	85
				Eucalyptus_delegatensis	Eucalyptus_delegatensis	Myrtaceae_NC1672	NC1672	NC_022380	circular	chloroplast	complete	https://www.ncbi.nlm.nih.gov	159724	85
				Eucalyptus_radiata	Eucalyptus_radiata	Myrtaceae_NC1687	NC1687	NC_022379	circular	chloroplast	complete	https://www.ncbi.nlm.nih.gov	159529	85
				Eucalyptus_obliqua	Eucalyptus_obliqua	Myrtaceae_NC1684	NC1684	NC_022378	circular	chloroplast	complete	https://www.ncbi.nlm.nih.gov	159527	85
				Eucalyptus_umbra	Eucalyptus_umbra	Myrtaceae_NC1694	NC1694	NC_022387	circular	chloroplast	complete	https://www.ncbi.nlm.nih.gov	159576	85
				Eucalyptus_verrucata	Eucalyptus_verrucata	Myrtaceae_NC1695	NC1695	NC_022381	circular	chloroplast	complete	https://www.ncbi.nlm.nih.gov	160109	85
				Eucalyptus_baxteri	Eucalyptus_baxteri	Myrtaceae_NC1666	NC1666	NC_022382	circular	chloroplast	complete	https://www.ncbi.nlm.nih.gov	160032	85
				Eucalyptus_diversifolia	Eucalyptus_diversifolia	Myrtaceae_NC1674	NC1674	NC_022383	circular	chloroplast	complete	https://www.ncbi.nlm.nih.gov	159954	85
	Crossosomatales	Staphyleaceae	-	Staphyleaceae_RL0322	Staphyleaceae_RL0322	Staphyleaceae_RL0322	RL0322	-	-	-	-	-	158770	78
				Staphyleaceae_RL0650	Staphyleaceae_RL0650	Staphyleaceae_RL0650	RL0650	-	-	-	-	-	158556	78
	Sapindales	Burseraceae	Commiphora	Commiphora_wightii	Commiphora_wightii	Burseraceae_NC715	NC715	NC_036978	circular	chloroplast	complete	https://www.ncbi.nlm.nih.gov	156064	86
			Boswellia	Boswellia_sacra	Boswellia_sacra	Burseraceae_NC714	NC714	NC_029420	circular	chloroplast	complete	https://www.ncbi.nlm.nih.gov	160543	93
		Anacardiaceae	-	Anacardiaceae_RL0786	Anacardiaceae_RL0786	Anacardiaceae_RL0786	RL0786	-	-	-	-	-	158851	78
			Spondias	Spondias_mombin	Spondias_mombin	Anacardiaceae_NC58	NC58	NC_035973	circular	chloroplast	complete	https://www.ncbi.nlm.nih.gov	162302	86
				Spondias_tuberosa	Spondias_tuberosa	Anacardiaceae_NC59	NC59	NC_030527	circular	chloroplast	complete	https://www.ncbi.nlm.nih.gov	162039	86
				Spondias_bahiensis	Spondias_bahiensis	Anacardiaceae_NC57	NC57	NC_030526	circular	chloroplast	complete	https://www.ncbi.nlm.nih.gov	162218	86
			Anacardium	Anacardium_occidentale	Anacardium_occidentale	Anacardiaceae_NC52	NC52	NC_035235	circular	chloroplast	complete	https://www.ncbi.nlm.nih.gov	172199	84
			Mangifera	Mangifera_indica	Mangifera_indica	Anacardiaceae_NC53	NC53	NC_035239	circular	chloroplast	complete	https://www.ncbi.nlm.nih.gov	157780	83
			-	Anacardiaceae_RL0609	Anacardiaceae_RL0609	Anacardiaceae_RL0609	RL0609	-	-	-	-	-	150128	76
				Anacardiaceae_RL0562	Anacardiaceae_RL0562	Anacardiaceae_RL0562	RL0562	-	-	-	-	-	150092	76
			Rhus	Rhus_chinensis	Rhus_chinensis	Anacardiaceae_NC56	NC56	NC_033535	circular	chloroplast	complete	https://www.ncbi.nlm.nih.gov	149011	82
			-	Anacardiaceae_RL0537	Anacardiaceae_RL0537	Anacardiaceae_RL0537	RL0537	-	-	-	-	-	158703	78
			Pistacia	Pistacia_vera	Pistacia_vera	Anacardiaceae_NC54	NC54	NC_034998	circular	plastid	complete	https://www.ncbi.nlm.nih.gov	160674	82
				Pistacia_weinmaniifolia	Pistacia_weinmaniifolia	Anacardiaceae_NC55	NC55	MF630953	circular	chloroplast	complete	https://www.ncbi.nlm.nih.gov	160767	87
			-	Anacardiaceae_RL0784	Anacardiaceae_RL0784	Anacardiaceae_RL0784	RL0784	-	-	-	-	-	158069	78
		Sapindaceae	Xanthoceras	Xanthoceras_sorbifolium	Xanthoceras_sorbifolium	Sapindaceae_NC2697	NC2697	KY779850	circular	chloroplast	complete	https://www.ncbi.nlm.nih.gov	161231	86
			Aesculus	Aesculus_wangii	Aesculus_wangii	Sapindaceae_NC2689	NC2689	NC_035955	circular	chloroplast	complete	https://www.ncbi.nlm.nih.gov	155871	84
			Dipteronia	Dipteronia_dyeriana	Dipteronia_dyeriana	Sapindaceae_NC2691	NC2691	NC_031899	circular	chloroplast	complete	https://www.ncbi.nlm.nih.gov	157071	87
				Dipteronia_sinensis	Dipteronia_sinensis	Sapindaceae_NC2692	NC2692	NC_029338	circular	chloroplast	complete	https://www.ncbi.nlm.nih.gov	157080	88
			Acer	Acer_buergerianum	Acer_buergerianum	Sapindaceae_NC2682	NC2682	NC_034744	circular	chloroplast	complete	https://www.ncbi.nlm.nih.gov	156477	88
				Acer_palmatum	Acer_palmatum	Sapindaceae_NC2687	NC2687	NC_034932	circular	plastid	complete	https://www.ncbi.nlm.nih.gov	157367	89
				Acer_griseum	Acer_griseum	Sapindaceae_NC2684	NC2684	NC_034346	circular	chloroplast	complete	https://www.ncbi.nlm.nih.gov	156857	86
				Acer_morrisonense	Acer_morrisonense	Sapindaceae_NC2686	NC2686	NC_029371	circular	chloroplast	complete	https://www.ncbi.nlm.nih.gov	157197	86
				Acer_davidii	Acer_davidii	Sapindaceae_NC2683	NC2683	NC_030331	circular	chloroplast	complete	https://www.ncbi.nlm.nih.gov	157044	86
				Acer_miaotaiense	Acer_miaotaiense	Sapindaceae_NC2685	NC2685	NC_030343	circular	chloroplast	complete	https://www.ncbi.nlm.nih.gov	156595	89
				Acer_truncatum	Acer_truncatum	Sapindaceae_NC2688	NC2688	MG209700	circular	chloroplast	complete	https://www.ncbi.nlm.nih.gov	156262	89
			Eurycorymbus	Eurycorymbus_cavaleriei	Eurycorymbus_cavaleriei	Sapindaceae_NC2694	NC2694	MG813997	circular	chloroplast	complete	https://www.ncbi.nlm.nih.gov	158777	89
			Dodonaea	Dodonaea_viscosa	Dodonaea_viscosa	Sapindaceae_NC2693	NC2693	NC_036099	circular	chloroplast	complete	https://www.ncbi.nlm.nih.gov	159375	88
			-	Sapindaceae_RL0229	Sapindaceae_RL0229	Sapindaceae_RL0229	RL0229	-	-	-	-	-	163681	78
			Koelreuteria	Koelreuteria_paniculata	Koelreuteria_paniculata	Sapindaceae_NC2695	NC2695	KY859413	circular	chloroplast	complete	https://www.ncbi.nlm.nih.gov	163258	85
			-	Sapindaceae_RL0594	Sapindaceae_RL0594	Sapindaceae_RL0594	RL0594	-	-	-	-	-	160423	78
			Sapindus	Sapindus_mukorossi	Sapindus_mukorossi	Sapindaceae_NC2696	NC2696	NC_025554	circular	chloroplast	complete	https://www.ncbi.nlm.nih.gov	160481	88
			-	Sapindaceae_RL0103	Sapindaceae_RL0103	Sapindaceae_RL0103	RL0103	-	-	-	-	-	163618	78
				Sapindaceae_RL0294	Sapindaceae_RL0294	Sapindaceae_RL0294	RL0294	-	-	-	-	-	160726	78
				Sapindaceae_RL0178	Sapindaceae_RL0178	Sapindaceae_RL0178	RL0178	-	-	-	-	-	160744	78
			Dimocarpus	Dimocarpus_longan	Dimocarpus_longan	Sapindaceae_NC2690	NC2690	MG214255	circular	chloroplast	complete	https://www.ncbi.nlm.nih.gov	160833	87
			-	Sapindaceae_RL0122	Sapindaceae_RL0122	Sapindaceae_RL0122	RL0122	-	-	-	-	-	160709	78
				Sapindaceae_RL0604	Sapindaceae_RL0604	Sapindaceae_RL0604	RL0604	-	-	-	-	-	160503	78
		Meliaceae		Meliaceae_RL0125	Meliaceae_RL0125	Meliaceae_RL0125	RL0125	-	-	-	-	-	161488	78
			Entandrophragma	Entandrophragma_cylindricum	Entandrophragma_cylindricum	Meliaceae_NC1650	NC1650	KY923074	circular	chloroplast	complete	https://www.ncbi.nlm.nih.gov	159609	85
			Cedrela	Cedrela_odorata	Cedrela_odorata	Meliaceae_NC1649	NC1649	MG724915	circular	chloroplast	complete	https://www.ncbi.nlm.nih.gov	158558	85
			-	Meliaceae_RL0575	Meliaceae_RL0575	Meliaceae_RL0575	RL0575	-	-	-	-	-	161706	54
				Meliaceae_RL0021	Meliaceae_RL0021	Meliaceae_RL0021	RL0021	-	-	-	-	-	161737	78
			Carapa	Carapa_guianensis	Carapa_guianensis	Meliaceae_NC1648	NC1648	MF401522	circular	chloroplast	complete	https://www.ncbi.nlm.nih.gov	159483	86
			-	Meliaceae_RL0275	Meliaceae_RL0275	Meliaceae_RL0275	RL0275	-	-	-	-	-	161582	77
				Meliaceae_RL0069	Meliaceae_RL0069	Meliaceae_RL0069	RL0069	-	-	-	-	-	161438	78
			Khaya	Khaya_senegalensis	Khaya_senegalensis	Meliaceae_NC1651	NC1651	KX364458	circular	chloroplast	complete	https://www.ncbi.nlm.nih.gov	159787	85
			Azadirachta	Azadirachta_indica	Azadirachta_indica	Meliaceae_NC1647	NC1647	NC_023792	circular	chloroplast	complete	https://www.ncbi.nlm.nih.gov	160737	86
			-	Meliaceae_RL0828	Meliaceae_RL0828	Meliaceae_RL0828	RL0828	-	-	-	-	-	160191	50
				Meliaceae_RL0732	Meliaceae_RL0732	Meliaceae_RL0732	RL0732	-	-	-	-	-	161204	77
				Meliaceae_RL1028	Meliaceae_RL1028	Meliaceae_RL1028	RL1028	-	-	-	-	-	160575	78
				Meliaceae_RL0978	Meliaceae_RL0978	Meliaceae_RL0978	RL0978	-	-	-	-	-	160299	78
				Meliaceae_RL0931	Meliaceae_RL0931	Meliaceae_RL0931	RL0931	-	-	-	-	-	160720	78
				Meliaceae_RL1019	Meliaceae_RL1019	Meliaceae_RL1019	RL1019	-	-	-	-	-	160545	78
				Meliaceae_RL0135	Meliaceae_RL0135	Meliaceae_RL0135	RL0135	-	-	-	-	-	160827	78
		Simaroubaceae	Ailanthus	Ailanthus_altissima	Ailanthus_altissima	Simaroubaceae_NC2722	NC2722	MG799542	circular	chloroplast	complete	https://www.ncbi.nlm.nih.gov	160815	88
			Leitneria	Leitneria_floridana	Leitneria_floridana	Simaroubaceae_NC2723	NC2723	NC_030482	circular	chloroplast	complete	https://www.ncbi.nlm.nih.gov	158763	87
		Rutaceae	Phellodendron	Phellodendron_amurense	Phellodendron_amurense	Rutaceae_NC2626	NC2626	NC_035551	circular	chloroplast	complete	https://www.ncbi.nlm.nih.gov	158442	88
			-	Rutaceae_RL0757	Rutaceae_RL0757	Rutaceae_RL0757	RL0757	-	-	-	-	-	160500	78
			Zanthoxylum	Zanthoxylum_schinifolium	Zanthoxylum_schinifolium	Rutaceae_NC2628	NC2628	NC_030702	circular	chloroplast	complete	https://www.ncbi.nlm.nih.gov	158963	87
			-	Rutaceae_RL0869	Rutaceae_RL0869	Rutaceae_RL0869	RL0869	-	-	-	-	-	158699	77
			Zanthoxylum	Zanthoxylum_simulans	Zanthoxylum_simulans	Rutaceae_NC2629	NC2629	MF716524	circular	chloroplast	complete	https://www.ncbi.nlm.nih.gov	158461	87
				Zanthoxylum_piperitum	Zanthoxylum_piperitum	Rutaceae_NC2627	NC2627	NC_027939	circular	chloroplast	complete	https://www.ncbi.nlm.nih.gov	158154	86
			Micromelum	Micromelum_minutum	Micromelum_minutum	Rutaceae_NC2624	NC2624	NC_032689	circular	chloroplast	complete	https://www.ncbi.nlm.nih.gov	160416	86
			-	Rutaceae_RL0599	Rutaceae_RL0599	Rutaceae_RL0599	RL0599	-	-	-	-	-	160769	78
			Glycosmis	Glycosmis_pentaphylla	Glycosmis_pentaphylla	Rutaceae_NC2622	NC2622	NC_032687	circular	chloroplast	complete	https://www.ncbi.nlm.nih.gov	159844	85
				Glycosmis_mauritiana	Glycosmis_mauritiana	Rutaceae_NC2621	NC2621	NC_032686	circular	chloroplast	complete	https://www.ncbi.nlm.nih.gov	160131	85
			Murraya	Murraya_koenigii	Murraya_koenigii	Rutaceae_NC2625	NC2625	NC_032684	circular	chloroplast	complete	https://www.ncbi.nlm.nih.gov	159402	85
			-	Rutaceae_RL0448	Rutaceae_RL0448	Rutaceae_RL0448	RL0448	-	-	-	-	-	160654	78
			Clausena	Clausena_excavata	Clausena_excavata	Rutaceae_NC2620	NC2620	NC_032685	circular	chloroplast	complete	https://www.ncbi.nlm.nih.gov	161172	86
			-	Rutaceae_RL0541	Rutaceae_RL0541	Rutaceae_RL0541	RL0541	-	-	-	-	-	161644	54
			Merrillia	Merrillia_caloxylon	Merrillia_caloxylon	Rutaceae_NC2623	NC2623	NC_032688	circular	chloroplast	complete	https://www.ncbi.nlm.nih.gov	159969	85
			-	Rutaceae_RL0788	Rutaceae_RL0788	Rutaceae_RL0788	RL0788	-	-	-	-	-	159620	77
				Rutaceae_RL0031	Rutaceae_RL0031	Rutaceae_RL0031	RL0031	-	-	-	-	-	159887	78
				Rutaceae_RL0004	Rutaceae_RL0004	Rutaceae_RL0004	RL0004	-	-	-	-	-	159720	78
				Rutaceae_RL0612	Rutaceae_RL0612	Rutaceae_RL0612	RL0612	-	-	-	-	-	159941	78
				Rutaceae_RL0410	Rutaceae_RL0410	Rutaceae_RL0410	RL0410	-	-	-	-	-	160357	78
				Rutaceae_RL0121	Rutaceae_RL0121	Rutaceae_RL0121	RL0121	-	-	-	-	-	160084	78
			Citrus	Citrus_reticulata	Citrus_reticulata	Rutaceae_NC2618	NC2618	NC_034671	circular	plastid	complete	https://www.ncbi.nlm.nih.gov	160100	89
				Citrus_aurantiifolia	Citrus_aurantiifolia	Rutaceae_NC2614	NC2614	NC_024929	circular	chloroplast	complete	https://www.ncbi.nlm.nih.gov	159893	93
				Citrus_depressa	Citrus_depressa	Rutaceae_NC2615	NC2615	NC_031894	circular	chloroplast	complete	https://www.ncbi.nlm.nih.gov	160120	86
				Citrus_maxima	Citrus_maxima	Rutaceae_NC2616	NC2616	NC_034290	circular	plastid	complete	https://www.ncbi.nlm.nih.gov	160133	89
			-	Rutaceae_RL0002	Rutaceae_RL0002	Rutaceae_RL0002	RL0002	-	-	-	-	-	160395	78
			Citrus	Citrus_sinensis	Citrus_sinensis	Rutaceae_NC2619	NC2619	NC_008334	linear	chloroplast	complete	https://www.ncbi.nlm.nih.gov	160129	87
			-	Rutaceae_RL0377	Rutaceae_RL0377	Rutaceae_RL0377	RL0377	-	-	-	-	-	159986	78
			Citrus	Citrus_platymamma	Citrus_platymamma	Rutaceae_NC2617	NC2617	NC_030194	circular	chloroplast	complete	https://www.ncbi.nlm.nih.gov	160121	89
	Huerteales	Tapisciaceae	Tapiscia	Tapiscia_sinensis	Tapiscia_sinensis	Tapisciaceae_NC2794	NC2794	NC_036960	circular	chloroplast	complete	https://www.ncbi.nlm.nih.gov	161100	85
	Malvales	Thymelaeaceae	Daphne	Daphne_kiusiana	Daphne_kiusiana	Thymelaeaceae_NC2863	NC2863	NC_035896	circular	chloroplast	complete	https://www.ncbi.nlm.nih.gov	171491	89
			Aquilaria	Aquilaria_sinensis	Aquilaria_sinensis	Thymelaeaceae_NC2861	NC2861	NC_029243	circular	chloroplast	complete	https://www.ncbi.nlm.nih.gov	159565	87
				Aquilaria_yunnanensis	Aquilaria_yunnanensis	Thymelaeaceae_NC2862	NC2862	NC_036940	circular	chloroplast	complete	https://www.ncbi.nlm.nih.gov	174885	87
		Dipterocarpaceae	-	Dipterocarpaceae_RL0279	Dipterocarpaceae_RL0279	Dipterocarpaceae_RL0279	RL0279	-	-	-	-	-	161576	76
				Dipterocarpaceae_RL0288	Dipterocarpaceae_RL0288	Dipterocarpaceae_RL0288	RL0288	-	-	-	-	-	161279	77
		Malvaceae	Theobroma	Theobroma_cacao	Theobroma_cacao	Malvaceae_NC1598	NC1598	NC_014676	circular	chloroplast	complete	https://www.ncbi.nlm.nih.gov	160619	81
				Theobroma_grandiflorum	Theobroma_grandiflorum	Malvaceae_NC1599	NC1599	JQ228388	linear	chloroplast	partial_genome	https://www.ncbi.nlm.nih.gov	160619	81
			-	Malvaceae_RL0927	Malvaceae_RL0927	Malvaceae_RL0927	RL0927	-	-	-	-	-	161168	78
				Malvaceae_RL0714	Malvaceae_RL0714	Malvaceae_RL0714	RL0714	-	-	-	-	-	161360	78
				Malvaceae_RL0742	Malvaceae_RL0742	Malvaceae_RL0742	RL0742	-	-	-	-	-	161110	78
				Malvaceae_RL0588	Malvaceae_RL0588	Malvaceae_RL0588	RL0588	-	-	-	-	-	161178	78
			Durio	Durio_zibethinus	Durio_zibethinus	Malvaceae_NC1562	NC1562	NC_036829	circular	chloroplast	complete	https://www.ncbi.nlm.nih.gov	163974	83
			Heritiera	Heritiera_angustata	Heritiera_angustata	Malvaceae_NC1595	NC1595	MG897126	circular	chloroplast	complete	https://www.ncbi.nlm.nih.gov	168953	88
			-	Malvaceae_RL1020	Malvaceae_RL1020	Malvaceae_RL1020	RL1020	-	-	-	-	-	161083	78
				Malvaceae_RL0528	Malvaceae_RL0528	Malvaceae_RL0528	RL0528	-	-	-	-	-	161184	54
				Malvaceae_RL0595	Malvaceae_RL0595	Malvaceae_RL0595	RL0595	-	-	-	-	-	161098	52
			Firmiana	Firmiana_major	Firmiana_major	Malvaceae_NC1563	NC1563	MG229069	circular	chloroplast	complete	https://www.ncbi.nlm.nih.gov	161302	85
				Firmiana_pulcherrima	Firmiana_pulcherrima	Malvaceae_NC1564	NC1564	NC_036395	circular	chloroplast	complete	https://www.ncbi.nlm.nih.gov	159556	82
			-	Malvaceae_RL0774	Malvaceae_RL0774	Malvaceae_RL0774	RL0774	-	-	-	-	-	162567	78
				Malvaceae_RL0312	Malvaceae_RL0312	Malvaceae_RL0312	RL0312	-	-	-	-	-	162541	78
				Malvaceae_RL1007	Malvaceae_RL1007	Malvaceae_RL1007	RL1007	-	-	-	-	-	161217	78
				Malvaceae_RL1029	Malvaceae_RL1029	Malvaceae_RL1029	RL1029	-	-	-	-	-	161266	78
			Tilia	Tilia_amurensis	Tilia_amurensis	Malvaceae_NC1600	NC1600	NC_028588	circular	plastid	complete	https://www.ncbi.nlm.nih.gov	162715	85
				Tilia_mandshurica	Tilia_mandshurica	Malvaceae_NC1601	NC1601	NC_028589	circular	plastid	complete	https://www.ncbi.nlm.nih.gov	162796	85
				Tilia_oliveri	Tilia_oliveri	Malvaceae_NC1602	NC1602	NC_028590	circular	plastid	complete	https://www.ncbi.nlm.nih.gov	162734	85
				Tilia_paucicostata	Tilia_paucicostata	Malvaceae_NC1603	NC1603	NC_028591	circular	plastid	complete	https://www.ncbi.nlm.nih.gov	162653	85
			-	Malvaceae_RL0989	Malvaceae_RL0989	Malvaceae_RL0989	RL0989	-	-	-	-	-	161045	78
			Bombax	Bombax_ceiba	Bombax_ceiba	Malvaceae_NC1561	NC1561	MG569974	circular	chloroplast	complete	https://www.ncbi.nlm.nih.gov	158997	85
			Hibiscus	Hibiscus_syriacus	Hibiscus_syriacus	Malvaceae_NC1596	NC1596	NC_026909	circular	chloroplast	complete	https://www.ncbi.nlm.nih.gov	161019	79
			Abelmoschus	Abelmoschus_esculentus	Abelmoschus_esculentus	Malvaceae_NC1559	NC1559	NC_035234	circular	chloroplast	complete	https://www.ncbi.nlm.nih.gov	163121	87
			Talipariti	Talipariti_hamabo	Talipariti_hamabo	Malvaceae_NC1597	NC1597	NC_030195	circular	chloroplast	complete	https://www.ncbi.nlm.nih.gov	161729	85
			-	Malvaceae_RL0228	Malvaceae_RL0228	Malvaceae_RL0228	RL0228	-	-	-	-	-	162787	78
			Gossypium	Gossypium_nelsonii	Gossypium_nelsonii	Malvaceae_NC1584	NC1584	NC_033399	circular	chloroplast	complete	https://www.ncbi.nlm.nih.gov	162316	84
			-	Malvaceae_RL0393	Malvaceae_RL0393	Malvaceae_RL0393	RL0393	-	-	-	-	-	163162	78
				Malvaceae_RL0201	Malvaceae_RL0201	Malvaceae_RL0201	RL0201	-	-	-	-	-	163104	78
			Althaea	Althaea_officinalis	Althaea_officinalis	Malvaceae_NC1560	NC1560	NC_034701	circular	plastid	complete	https://www.ncbi.nlm.nih.gov	159987	83
			Gossypium	Gossypium_anomalum	Gossypium_anomalum	Malvaceae_NC1565	NC1565	NC_023213	circular	chloroplast	complete	https://www.ncbi.nlm.nih.gov	159507	86
				Gossypium_capitis-viridis	Gossypium_capitis-viridis	Malvaceae_NC1573	NC1573	NC_018111	circular	chloroplast	complete	https://www.ncbi.nlm.nih.gov	159467	83
				Gossypium_robinsonii	Gossypium_robinsonii	Malvaceae_NC1587	NC1587	NC_018113	circular	chloroplast	complete	https://www.ncbi.nlm.nih.gov	159849	83
				Gossypium_sturtianum	Gossypium_sturtianum	Malvaceae_NC1590	NC1590	NC_023218	circular	chloroplast	complete	https://www.ncbi.nlm.nih.gov	159627	86
				Gossypium_bickii	Gossypium_bickii	Malvaceae_NC1572	NC1572	NC_023214	circular	chloroplast	complete	https://www.ncbi.nlm.nih.gov	159422	87
				Gossypium_australe	Gossypium_australe	Malvaceae_NC1570	NC1570	NC_033401	circular	chloroplast	complete	https://www.ncbi.nlm.nih.gov	159578	84
				Gossypium_populifolium	Gossypium_populifolium	Malvaceae_NC1585	NC1585	NC_033398	circular	chloroplast	complete	https://www.ncbi.nlm.nih.gov	159444	84
				Gossypium_davidsonii	Gossypium_davidsonii	Malvaceae_NC1575	NC1575	NC_033395	circular	chloroplast	complete	https://www.ncbi.nlm.nih.gov	160072	84
				Gossypium_klotzschianum	Gossypium_klotzschianum	Malvaceae_NC1581	NC1581	NC_033394	circular	chloroplast	complete	https://www.ncbi.nlm.nih.gov	160097	84
				Gossypium_armourianum	Gossypium_armourianum	Malvaceae_NC1569	NC1569	NC_033400	circular	chloroplast	complete	https://www.ncbi.nlm.nih.gov	160068	84
				Gossypium_turneri	Gossypium_turneri	Malvaceae_NC1594	NC1594	NC_026835	circular	chloroplast	complete	https://www.ncbi.nlm.nih.gov	159927	83
				Gossypium_harknessii	Gossypium_harknessii	Malvaceae_NC1577	NC1577	NC_033333	circular	chloroplast	complete	https://www.ncbi.nlm.nih.gov	160129	84
				Gossypium_trilobum	Gossypium_trilobum	Malvaceae_NC1593	NC1593	NC_033397	circular	chloroplast	complete	https://www.ncbi.nlm.nih.gov	160109	84
				Gossypium_herbaceum	Gossypium_herbaceum	Malvaceae_NC1578	NC1578	NC_023215	circular	chloroplast	complete	https://www.ncbi.nlm.nih.gov	160140	86
				Gossypium_aridum	Gossypium_aridum	Malvaceae_NC1568	NC1568	NC_033396	circular	chloroplast	complete	https://www.ncbi.nlm.nih.gov	160257	84
				Gossypium_gossypioides	Gossypium_gossypioides	Malvaceae_NC1576	NC1576	NC_017894	circular	chloroplast	complete	https://www.ncbi.nlm.nih.gov	159959	83
				Gossypium_raimondii	Gossypium_raimondii	Malvaceae_NC1586	NC1586	NC_016668	circular	chloroplast	complete	https://www.ncbi.nlm.nih.gov	160161	83
				Gossypium_areysianum	Gossypium_areysianum	Malvaceae_NC1567	NC1567	NC_018112	circular	chloroplast	complete	https://www.ncbi.nlm.nih.gov	159572	83
				Gossypium_somalense	Gossypium_somalense	Malvaceae_NC1588	NC1588	NC_018110	circular	chloroplast	complete	https://www.ncbi.nlm.nih.gov	159539	83
				Gossypium_incanum	Gossypium_incanum	Malvaceae_NC1580	NC1580	NC_018109	circular	chloroplast	complete	https://www.ncbi.nlm.nih.gov	159205	83
				Gossypium_stocksii	Gossypium_stocksii	Malvaceae_NC1589	NC1589	NC_023217	circular	chloroplast	complete	https://www.ncbi.nlm.nih.gov	159039	86
				Gossypium_longicalyx	Gossypium_longicalyx	Malvaceae_NC1582	NC1582	NC_023216	circular	chloroplast	complete	https://www.ncbi.nlm.nih.gov	160241	86
				Gossypium_thurberi	Gossypium_thurberi	Malvaceae_NC1591	NC1591	NC_015204	circular	chloroplast	complete	https://www.ncbi.nlm.nih.gov	160264	85
				Gossypium_arboreum	Gossypium_arboreum	Malvaceae_NC1566	NC1566	NC_016712	circular	chloroplast	complete	https://www.ncbi.nlm.nih.gov	160230	83
				Gossypium_barbadense	Gossypium_barbadense	Malvaceae_NC1571	NC1571	NC_008641	circular	chloroplast	complete	https://www.ncbi.nlm.nih.gov	160317	84
				Gossypium_darwinii	Gossypium_darwinii	Malvaceae_NC1574	NC1574	NC_016670	circular	chloroplast	complete	https://www.ncbi.nlm.nih.gov	160378	83
				Gossypium_tomentosum	Gossypium_tomentosum	Malvaceae_NC1592	NC1592	NC_016690	circular	chloroplast	complete	https://www.ncbi.nlm.nih.gov	160433	83
				Gossypium_mustelinum	Gossypium_mustelinum	Malvaceae_NC1583	NC1583	NC_016711	circular	chloroplast	complete	https://www.ncbi.nlm.nih.gov	160313	83
				Gossypium_hirsutum	Gossypium_hirsutum	Malvaceae_NC1579	NC1579	NC_007944	circular	chloroplast	complete	https://www.ncbi.nlm.nih.gov	160301	83
	Brassicales	Akaniaceae	Bretschneidera	Bretschneidera_sinensis	Bretschneidera_sinensis	Akaniaceae_NC29	NC29	MG189708	circular	chloroplast	complete	https://www.ncbi.nlm.nih.gov	159004	87
		Moringaceae	-	Moringaceae_RL0276	Moringaceae_RL0276	Moringaceae_RL0276	RL0276	-	-	-	-	-	163131	78
		Caricaceae		Caricaceae_RL0526	Caricaceae_RL0526	Caricaceae_RL0526	RL0526	-	-	-	-	-	161752	56
		Capparaceae		Capparaceae_RL0896	Capparaceae_RL0896	Capparaceae_RL0896	RL0896	-	-	-	-	-	155359	78
				Capparaceae_RL0603	Capparaceae_RL0603	Capparaceae_RL0603	RL0603	-	-	-	-	-	155160	78
				Capparaceae_RL0614	Capparaceae_RL0614	Capparaceae_RL0614	RL0614	-	-	-	-	-	158406	78
				Capparaceae_RL0108	Capparaceae_RL0108	Capparaceae_RL0108	RL0108	-	-	-	-	-	155535	78
		Cleomaceae	Tarenaya	Tarenaya_hassleriana	Tarenaya_hassleriana	Cleomaceae_NC919	NC919	NC_034364	circular	chloroplast	complete	https://www.ncbi.nlm.nih.gov	157688	85
			-	Cleomaceae_RL0256	Cleomaceae_RL0256	Cleomaceae_RL0256	RL0256	-	-	-	-	-	158477	78
		Brassicaceae	Aethionema	Aethionema_grandiflorum	Aethionema_grandiflorum	Brassicaceae_NC625	NC625	NC_009266	circular	chloroplast	complete	https://www.ncbi.nlm.nih.gov	154243	84
				Aethionema_arabicum	Aethionema_arabicum	Brassicaceae_NC623	NC623	NC_034367	circular	chloroplast	complete	https://www.ncbi.nlm.nih.gov	154234	83
				Aethionema_cordifolium	Aethionema_cordifolium	Brassicaceae_NC624	NC624	NC_009265	circular	chloroplast	complete	https://www.ncbi.nlm.nih.gov	154168	84
			Lepidium	Lepidium_virginicum	Lepidium_virginicum	Brassicaceae_NC683	NC683	NC_009273	circular	chloroplast	complete	https://www.ncbi.nlm.nih.gov	154743	85
				Lepidium_meyenii	Lepidium_meyenii	Brassicaceae_NC682	NC682	NC_034363	circular	chloroplast	complete	https://www.ncbi.nlm.nih.gov	154403	87
			Barbarea	Barbarea_verna	Barbarea_verna	Brassicaceae_NC647	NC647	NC_009269	circular	chloroplast	complete	https://www.ncbi.nlm.nih.gov	154532	85
			-	Brassicaceae_RL0207	Brassicaceae_RL0207	Brassicaceae_RL0207	RL0207	-	-	-	-	-	155522	52
			Nasturtium	Nasturtium_officinale	Nasturtium_officinale	Brassicaceae_NC690	NC690	NC_009275	circular	chloroplast	complete	https://www.ncbi.nlm.nih.gov	155105	85
			Cardamine	Cardamine_oligosperma	Cardamine_oligosperma	Brassicaceae_NC659	NC659	NC_036963	circular	plastid	complete	https://www.ncbi.nlm.nih.gov	153888	86
				Cardamine_macrophylla	Cardamine_macrophylla	Brassicaceae_NC658	NC658	MF405340	circular	chloroplast	complete	https://www.ncbi.nlm.nih.gov	155393	85
				Cardamine_impatiens	Cardamine_impatiens	Brassicaceae_NC657	NC657	NC_026445	circular	plastid	complete	https://www.ncbi.nlm.nih.gov	155611	85
				Cardamine_resedifolia	Cardamine_resedifolia	Brassicaceae_NC661	NC661	NC_026446	circular	plastid	complete	https://www.ncbi.nlm.nih.gov	155036	85
				Cardamine_amara	Cardamine_amara	Brassicaceae_NC656	NC656	NC_036962	circular	plastid	complete	https://www.ncbi.nlm.nih.gov	154561	85
				Cardamine_parviflora	Cardamine_parviflora	Brassicaceae_NC660	NC660	NC_036964	circular	plastid	complete	https://www.ncbi.nlm.nih.gov	154684	86
			-	Brassicaceae_RL0362	Brassicaceae_RL0362	Brassicaceae_RL0362	RL0362	-	-	-	-	-	154821	78
			Crucihimalaya	Crucihimalaya_wallichii	Crucihimalaya_wallichii	Brassicaceae_NC667	NC667	NC_009271	circular	chloroplast	complete	https://www.ncbi.nlm.nih.gov	155199	85
			Pachycladon	Pachycladon_cheesemanii	Pachycladon_cheesemanii	Brassicaceae_NC698	NC698	NC_021102	circular	chloroplast	complete	https://www.ncbi.nlm.nih.gov	154498	85
				Pachycladon_fastigiatum	Pachycladon_fastigiatum	Brassicaceae_NC700	NC700	KU170142	circular	chloroplast	complete	https://www.ncbi.nlm.nih.gov	154492	83
				Pachycladon_enysii	Pachycladon_enysii	Brassicaceae_NC699	NC699	NC_018565	circular	chloroplast	complete	https://www.ncbi.nlm.nih.gov	154896	84
			Olimarabidopsis	Olimarabidopsis_pumila	Olimarabidopsis_pumila	Brassicaceae_NC692	NC692	NC_009267	circular	chloroplast	complete	https://www.ncbi.nlm.nih.gov	154737	85
			Camelina	Camelina_sativa	Camelina_sativa	Brassicaceae_NC655	NC655	NC_029337	circular	chloroplast	complete	https://www.ncbi.nlm.nih.gov	153044	83
			Arabidopsis	Arabidopsis_thaliana	Arabidopsis_thaliana	Brassicaceae_NC641	NC641	NC_000932	circular	chloroplast	complete	https://www.ncbi.nlm.nih.gov	154478	85
				Arabidopsis_suecica	Arabidopsis_suecica	Brassicaceae_NC640	NC640	NC_030350	circular	chloroplast	complete	https://www.ncbi.nlm.nih.gov	154366	84
				Arabidopsis_croatica	Arabidopsis_croatica	Brassicaceae_NC632	NC632	NC_030347	circular	chloroplast	complete	https://www.ncbi.nlm.nih.gov	154728	84
				Arabidopsis_cebennensis	Arabidopsis_cebennensis	Brassicaceae_NC631	NC631	NC_029335	circular	chloroplast	complete	https://www.ncbi.nlm.nih.gov	154504	84
				Arabidopsis_pedemontana	Arabidopsis_pedemontana	Brassicaceae_NC637	NC637	NC_029336	circular	chloroplast	complete	https://www.ncbi.nlm.nih.gov	154895	84
				Arabidopsis_arenicola	Arabidopsis_arenicola	Brassicaceae_NC629	NC629	NC_030346	circular	chloroplast	complete	https://www.ncbi.nlm.nih.gov	154610	84
				Arabidopsis_lyrata	Arabidopsis_lyrata_subsp._lyrata	Brassicaceae_NC635	NC635	NC_034379	circular	chloroplast	complete	https://www.ncbi.nlm.nih.gov	154923	84
				Arabidopsis_petrogena	Arabidopsis_petrogena	Brassicaceae_NC639	NC639	NC_030349	circular	chloroplast	complete	https://www.ncbi.nlm.nih.gov	154865	84
				Arabidopsis_neglecta	Arabidopsis_neglecta	Brassicaceae_NC636	NC636	NC_030348	circular	chloroplast	complete	https://www.ncbi.nlm.nih.gov	154799	84
				Arabidopsis_arenosa	Arabidopsis_arenosa	Brassicaceae_NC630	NC630	NC_029334	circular	chloroplast	complete	https://www.ncbi.nlm.nih.gov	154871	84
				Arabidopsis_petraea	Arabidopsis_petraea_subsp._septentrionalis	Brassicaceae_NC638	NC638	LT161975	circular	chloroplast	complete	https://www.ncbi.nlm.nih.gov	154873	85
				Arabidopsis_halleri	Arabidopsis_halleri	Brassicaceae_NC633	NC633	NC_034366	circular	chloroplast	complete	https://www.ncbi.nlm.nih.gov	154671	85
				Arabidopsis_kamchatica	Arabidopsis_kamchatica_subsp._kamchatica	Brassicaceae_NC634	NC634	LT161939	circular	chloroplast	complete	https://www.ncbi.nlm.nih.gov	154694	85
				Arabidopsis_umezawana	Arabidopsis_umezawana	Brassicaceae_NC642	NC642	NC_030351	circular	chloroplast	complete	https://www.ncbi.nlm.nih.gov	154645	84
			Chorispora	Chorispora_tenella	Chorispora_tenella	Brassicaceae_NC662	NC662	KY912028	circular	chloroplast	partial_genome	https://www.ncbi.nlm.nih.gov	150065	78
			Dontostemon	Dontostemon_micranthus	Dontostemon_micranthus	Brassicaceae_NC668	NC668	KY912023	circular	chloroplast	partial_genome	https://www.ncbi.nlm.nih.gov	153492	87
			Solms-laubachia	Solms-laubachia_eurycarpa	Solms-laubachia_eurycarpa	Brassicaceae_NC708	NC708	NC_034359	circular	chloroplast	complete	https://www.ncbi.nlm.nih.gov	152895	79
			Euclidium	Euclidium_syriacum	Euclidium_syriacum	Brassicaceae_NC671	NC671	KY912024	circular	chloroplast	partial_genome	https://www.ncbi.nlm.nih.gov	154002	83
			Neotorularia	Neotorularia_korolkowii	Neotorularia_korolkowii	Brassicaceae_NC691	NC691	NC_034361	circular	chloroplast	complete	https://www.ncbi.nlm.nih.gov	153892	83
			Hesperis	Hesperis_matronalis	Hesperis_matronalis	Brassicaceae_NC678	NC678	NC_035511	circular	chloroplast	complete	https://www.ncbi.nlm.nih.gov	153907	86
				Hesperis_sylvestris	Hesperis_sylvestris	Brassicaceae_NC679	NC679	NC_035512	circular	chloroplast	complete	https://www.ncbi.nlm.nih.gov	154415	85
			Matthiola	Matthiola_incana	Matthiola_incana	Brassicaceae_NC686	NC686	NC_034358	circular	chloroplast	complete	https://www.ncbi.nlm.nih.gov	153896	83
			Bunias	Bunias_orientalis	Bunias_orientalis	Brassicaceae_NC653	NC653	NC_036111	circular	chloroplast	complete	https://www.ncbi.nlm.nih.gov	154012	84
				Bunias_erucago	Bunias_erucago	Brassicaceae_NC652	NC652	NC_036110	circular	chloroplast	complete	https://www.ncbi.nlm.nih.gov	153742	84
			Megadenia	Megadenia_pygmaea	Megadenia_pygmaea	Brassicaceae_NC688	NC688	NC_034357	circular	chloroplast	complete	https://www.ncbi.nlm.nih.gov	153569	87
			Alyssum	Alyssum_desertorum	Alyssum_desertorum	Brassicaceae_NC626	NC626	NC_034299	circular	chloroplast	complete	https://www.ncbi.nlm.nih.gov	151677	86
				Alyssum_montanum	Alyssum_montanum_subsp._gmelinii	Brassicaceae_NC627	NC627	MF169880	circular	chloroplast	complete	https://www.ncbi.nlm.nih.gov	151742	83
			Ionopsidium	Ionopsidium_acaule	Ionopsidium_acaule	Brassicaceae_NC680	NC680	NC_029333	circular	chloroplast	complete	https://www.ncbi.nlm.nih.gov	154000	83
			Cochlearia	Cochlearia_tridactylites	Cochlearia_tridactylites	Brassicaceae_NC666	NC666	NC_029332	circular	chloroplast	complete	https://www.ncbi.nlm.nih.gov	154718	83
				Cochlearia_borzaeana	Cochlearia_borzaeana	Brassicaceae_NC663	NC663	NC_029253	circular	chloroplast	complete	https://www.ncbi.nlm.nih.gov	154599	83
				Cochlearia_islandica	Cochlearia_islandica	Brassicaceae_NC664	NC664	NC_029254	circular	chloroplast	complete	https://www.ncbi.nlm.nih.gov	154570	83
				Cochlearia_pyrenaica	Cochlearia_pyrenaica	Brassicaceae_NC665	NC665	NC_029331	circular	chloroplast	complete	https://www.ncbi.nlm.nih.gov	154569	83
			Megacarpaea	Megacarpaea_delavayi	Megacarpaea_delavayi	Brassicaceae_NC687	NC687	NC_034360	circular	chloroplast	complete	https://www.ncbi.nlm.nih.gov	154401	85
			Pugionium	Pugionium_cornutum	Pugionium_cornutum	Brassicaceae_NC701	NC701	NC_030516	circular	chloroplast	complete	https://www.ncbi.nlm.nih.gov	154992	85
				Pugionium_dolabratum	Pugionium_dolabratum	Brassicaceae_NC702	NC702	NC_030515	circular	chloroplast	complete	https://www.ncbi.nlm.nih.gov	155002	85
			Farsetia	Farsetia_stylosa	Farsetia_stylosa	Brassicaceae_NC677	NC677	KY912025	circular	chloroplast	partial_genome	https://www.ncbi.nlm.nih.gov	154677	86
			Lobularia	Lobularia_libyca	Lobularia_libyca	Brassicaceae_NC684	NC684	NC_035513	circular	chloroplast	complete	https://www.ncbi.nlm.nih.gov	152542	86
				Lobularia_maritima	Lobularia_maritima	Brassicaceae_NC685	NC685	NC_009274	circular	chloroplast	complete	https://www.ncbi.nlm.nih.gov	152659	84
			Morettia	Morettia_canescens	Morettia_canescens	Brassicaceae_NC689	NC689	NC_035514	circular	chloroplast	complete	https://www.ncbi.nlm.nih.gov	154184	86
			Anastatica	Anastatica_hierochuntica	Anastatica_hierochuntica	Brassicaceae_NC628	NC628	KY912021	circular	chloroplast	partial_genome	https://www.ncbi.nlm.nih.gov	154286	86
			Arabis	Arabis_alpina	Arabis_alpina	Brassicaceae_NC643	NC643	NC_023367	circular	chloroplast	complete	https://www.ncbi.nlm.nih.gov	152866	86
			Draba	Draba_nemorosa	Draba_nemorosa	Brassicaceae_NC669	NC669	NC_009272	circular	chloroplast	complete	https://www.ncbi.nlm.nih.gov	153289	84
				Draba_oreades	Draba_oreades	Brassicaceae_NC670	NC670	KY947352	circular	chloroplast	complete	https://www.ncbi.nlm.nih.gov	153503	84
			Arabis	Arabis_stelleri	Arabis_stelleri_subsp._japonica	Brassicaceae_NC646	NC646	KY126841	circular	chloroplast	complete	https://www.ncbi.nlm.nih.gov	153683	86
				Arabis_hirsuta	Arabis_hirsuta	Brassicaceae_NC645	NC645	NC_009268	circular	chloroplast	complete	https://www.ncbi.nlm.nih.gov	153689	84
				Arabis_flagellosa	Arabis_flagellosa	Brassicaceae_NC644	NC644	LC361351	circular	chloroplast	complete	https://www.ncbi.nlm.nih.gov	153673	86
			Thlaspi	Thlaspi_arvense	Thlaspi_arvense	Brassicaceae_NC709	NC709	NC_034362	circular	chloroplast	complete	https://www.ncbi.nlm.nih.gov	153892	87
			Eutrema	Eutrema_yunnanense	Eutrema_yunnanense	Brassicaceae_NC676	NC676	NC_028727	circular	chloroplast	complete	https://www.ncbi.nlm.nih.gov	153948	87
				Eutrema_heterophyllum	Eutrema_heterophyllum	Brassicaceae_NC674	NC674	NC_028728	circular	chloroplast	complete	https://www.ncbi.nlm.nih.gov	153876	87
				Eutrema_botschantzevii	Eutrema_botschantzevii	Brassicaceae_NC672	NC672	NC_029379	circular	chloroplast	complete	https://www.ncbi.nlm.nih.gov	153279	87
				Eutrema_halophilum	Eutrema_halophilum	Brassicaceae_NC673	NC673	NC_029378	circular	chloroplast	complete	https://www.ncbi.nlm.nih.gov	153311	87
				Eutrema_salsugineum	Eutrema_salsugineum	Brassicaceae_NC675	NC675	NC_028170	circular	chloroplast	complete	https://www.ncbi.nlm.nih.gov	153407	87
			Schrenkiella	Schrenkiella_parvula	Schrenkiella_parvula	Brassicaceae_NC704	NC704	NC_028726	circular	chloroplast	complete	https://www.ncbi.nlm.nih.gov	153979	87
			Isatis	Isatis_tinctoria	Isatis_tinctoria	Brassicaceae_NC681	NC681	NC_028415	circular	chloroplast	complete	https://www.ncbi.nlm.nih.gov	156670	87
			Sinalliaria	Sinalliaria_limprichtiana	Sinalliaria_limprichtiana	Brassicaceae_NC705	NC705	NC_034287	circular	chloroplast	complete	https://www.ncbi.nlm.nih.gov	153746	71
			Orychophragmus	Orychophragmus_sp.	Orychophragmus_sp._HH-2017b	Brassicaceae_NC695	NC695	KX756547	circular	chloroplast	complete	https://www.ncbi.nlm.nih.gov	153440	85
				Orychophragmus_diffusus	Orychophragmus_diffusus	Brassicaceae_NC693	NC693	NC_033498	circular	chloroplast	complete	https://www.ncbi.nlm.nih.gov	153777	85
				Orychophragmus_taibaiensis	Orychophragmus_taibaiensis	Brassicaceae_NC696	NC696	NC_033499	circular	chloroplast	complete	https://www.ncbi.nlm.nih.gov	153255	85
				Orychophragmus_hupehensis	Orychophragmus_hupehensis	Brassicaceae_NC694	NC694	NC_033500	circular	chloroplast	complete	https://www.ncbi.nlm.nih.gov	153184	85
				Orychophragmus_violaceus	Orychophragmus_violaceus	Brassicaceae_NC697	NC697	KX364399	circular	chloroplast	complete	https://www.ncbi.nlm.nih.gov	153234	85
			Sisymbrium	Sisymbrium_irio	Sisymbrium_irio	Brassicaceae_NC707	NC707	LC375846	circular	chloroplast	complete	https://www.ncbi.nlm.nih.gov	154001	87
			Cakile	Cakile_arabica	Cakile_arabica	Brassicaceae_NC654	NC654	NC_030775	circular	chloroplast	complete	https://www.ncbi.nlm.nih.gov	153378	85
			Brassica	Brassica_nigra	Brassica_nigra	Brassicaceae_NC650	NC650	NC_030450	circular	chloroplast	complete	https://www.ncbi.nlm.nih.gov	153633	87
			Sinapis	Sinapis_arvensis	Sinapis_arvensis	Brassicaceae_NC706	NC706	NC_035303	circular	chloroplast	complete	https://www.ncbi.nlm.nih.gov	153590	87
			Raphanus	Raphanus_sativus	Raphanus_sativus	Brassicaceae_NC703	NC703	NC_024469	circular	chloroplast	complete	https://www.ncbi.nlm.nih.gov	153368	87
			Brassica	Brassica_napus	Brassica_napus	Brassicaceae_NC649	NC649	NC_016734	circular	chloroplast	complete	https://www.ncbi.nlm.nih.gov	152860	87
				Brassica_oleracea	Brassica_oleracea_var._capitata	Brassicaceae_NC651	NC651	KR233156	circular	chloroplast	complete	https://www.ncbi.nlm.nih.gov	153366	88
				Brassica_juncea	Brassica_juncea	Brassicaceae_NC648	NC648	NC_028272	circular	chloroplast	complete	https://www.ncbi.nlm.nih.gov	153483	85
	Oxalidales	Oxalidaceae	-	Oxalidaceae_RL0120	Oxalidaceae_RL0120	Oxalidaceae_RL0120	RL0120	-	-	-	-	-	158564	77
			Averrhoa	Averrhoa_carambola	Averrhoa_carambola	Oxalidaceae_NC1901	NC1901	NC_033350	circular	chloroplast	complete	https://www.ncbi.nlm.nih.gov	155965	83
		Elaeocarpaceae	-	Elaeocarpaceae_RL1036	Elaeocarpaceae_RL1036	Elaeocarpaceae_RL1036	RL1036	-	-	-	-	-	158523	77
				Elaeocarpaceae_RL1009	Elaeocarpaceae_RL1009	Elaeocarpaceae_RL1009	RL1009	-	-	-	-	-	158401	78
	Celastrales	Celastraceae		Celastraceae_RL0313	Celastraceae_RL0313	Celastraceae_RL0313	RL0313	-	-	-	-	-	157907	76
				Celastraceae_RL0824	Celastraceae_RL0824	Celastraceae_RL0824	RL0824	-	-	-	-	-	158019	78
				Celastraceae_RL0317	Celastraceae_RL0317	Celastraceae_RL0317	RL0317	-	-	-	-	-	157853	78
			Catha	Catha_edulis	Catha_edulis	Celastraceae_NC865	NC865	KT861471	linear	chloroplast	partial_genome	https://www.ncbi.nlm.nih.gov	157960	86
			Euonymus	Euonymus_hamiltonianus	Euonymus_hamiltonianus	Celastraceae_NC866	NC866	KY926695	circular	chloroplast	complete	https://www.ncbi.nlm.nih.gov	157360	86
				Euonymus_schensianus	Euonymus_schensianus	Celastraceae_NC868	NC868	NC_036019	circular	chloroplast	complete	https://www.ncbi.nlm.nih.gov	157702	85
				Euonymus_japonicus	Euonymus_japonicus	Celastraceae_NC867	NC867	NC_028067	circular	chloroplast	complete	https://www.ncbi.nlm.nih.gov	157637	85
	Malpighiales	Malpighiaceae	Byrsonima	Byrsonima_crassifolia	Byrsonima_crassifolia	Malpighiaceae_NC1558	NC1558	MF359248	circular	chloroplast	complete	https://www.ncbi.nlm.nih.gov	160212	87
				Byrsonima_coccolobifolia	Byrsonima_coccolobifolia	Malpighiaceae_NC1557	NC1557	MF359247	circular	chloroplast	complete	https://www.ncbi.nlm.nih.gov	160329	88
		Phyllanthaceae	-	Phyllanthaceae_RL0020	Phyllanthaceae_RL0020	Phyllanthaceae_RL0020	RL0020	-	-	-	-	-	157281	74
				Phyllanthaceae_RL0702	Phyllanthaceae_RL0702	Phyllanthaceae_RL0702	RL0702	-	-	-	-	-	156776	75
				Phyllanthaceae_RL0994	Phyllanthaceae_RL0994	Phyllanthaceae_RL0994	RL0994	-	-	-	-	-	157094	75
				Phyllanthaceae_RL0711	Phyllanthaceae_RL0711	Phyllanthaceae_RL0711	RL0711	-	-	-	-	-	156598	75
				Phyllanthaceae_RL0563	Phyllanthaceae_RL0563	Phyllanthaceae_RL0563	RL0563	-	-	-	-	-	156849	75
				Phyllanthaceae_RL0593	Phyllanthaceae_RL0593	Phyllanthaceae_RL0593	RL0593	-	-	-	-	-	156801	75
				Phyllanthaceae_RL0909	Phyllanthaceae_RL0909	Phyllanthaceae_RL0909	RL0909	-	-	-	-	-	157572	72
				Phyllanthaceae_RL0717	Phyllanthaceae_RL0717	Phyllanthaceae_RL0717	RL0717	-	-	-	-	-	157403	73
				Phyllanthaceae_RL0572	Phyllanthaceae_RL0572	Phyllanthaceae_RL0572	RL0572	-	-	-	-	-	157526	72
				Phyllanthaceae_RL0107	Phyllanthaceae_RL0107	Phyllanthaceae_RL0107	RL0107	-	-	-	-	-	156482	75
				Phyllanthaceae_RL0076	Phyllanthaceae_RL0076	Phyllanthaceae_RL0076	RL0076	-	-	-	-	-	156851	76
				Phyllanthaceae_RL0340	Phyllanthaceae_RL0340	Phyllanthaceae_RL0340	RL0340	-	-	-	-	-	156560	76
				Phyllanthaceae_RL0744	Phyllanthaceae_RL0744	Phyllanthaceae_RL0744	RL0744	-	-	-	-	-	156747	75
				Phyllanthaceae_RL0699	Phyllanthaceae_RL0699	Phyllanthaceae_RL0699	RL0699	-	-	-	-	-	156972	76
				Phyllanthaceae_RL0531	Phyllanthaceae_RL0531	Phyllanthaceae_RL0531	RL0531	-	-	-	-	-	156797	49
				Phyllanthaceae_RL0627	Phyllanthaceae_RL0627	Phyllanthaceae_RL0627	RL0627	-	-	-	-	-	156939	76
		Euphorbiaceae		Euphorbiaceae_RL0142	Euphorbiaceae_RL0142	Euphorbiaceae_RL0142	RL0142	-	-	-	-	-	165364	77
				Euphorbiaceae_RL0202	Euphorbiaceae_RL0202	Euphorbiaceae_RL0202	RL0202	-	-	-	-	-	163905	77
				Euphorbiaceae_RL0633	Euphorbiaceae_RL0633	Euphorbiaceae_RL0633	RL0633	-	-	-	-	-	164630	77
				Euphorbiaceae_RL0831	Euphorbiaceae_RL0831	Euphorbiaceae_RL0831	RL0831	-	-	-	-	-	162660	76
				Euphorbiaceae_RL0046	Euphorbiaceae_RL0046	Euphorbiaceae_RL0046	RL0046	-	-	-	-	-	162850	76
				Euphorbiaceae_RL0095	Euphorbiaceae_RL0095	Euphorbiaceae_RL0095	RL0095	-	-	-	-	-	164822	76
				Euphorbiaceae_RL0571	Euphorbiaceae_RL0571	Euphorbiaceae_RL0571	RL0571	-	-	-	-	-	163119	76
				Euphorbiaceae_RL0343	Euphorbiaceae_RL0343	Euphorbiaceae_RL0343	RL0343	-	-	-	-	-	162345	78
			Hevea	Hevea_brasiliensis	Hevea_brasiliensis	Euphorbiaceae_NC1075	NC1075	NC_015308	circular	chloroplast	complete	https://www.ncbi.nlm.nih.gov	161191	84
			-	Euphorbiaceae_RL0072	Euphorbiaceae_RL0072	Euphorbiaceae_RL0072	RL0072	-	-	-	-	-	162387	78
				Euphorbiaceae_RL0876	Euphorbiaceae_RL0876	Euphorbiaceae_RL0876	RL0876	-	-	-	-	-	162077	78
			Vernicia	Vernicia_fordii	Vernicia_fordii	Euphorbiaceae_NC1077	NC1077	NC_034803	circular	chloroplast	complete	https://www.ncbi.nlm.nih.gov	161528	85
			Jatropha	Jatropha_curcas	Jatropha_curcas	Euphorbiaceae_NC1076	NC1076	NC_012224	circular	chloroplast	complete	https://www.ncbi.nlm.nih.gov	163856	84
			-	Euphorbiaceae_RL0589	Euphorbiaceae_RL0589	Euphorbiaceae_RL0589	RL0589	-	-	-	-	-	163014	77
				Euphorbiaceae_RL0871	Euphorbiaceae_RL0871	Euphorbiaceae_RL0871	RL0871	-	-	-	-	-	163285	78
				Euphorbiaceae_RL0874	Euphorbiaceae_RL0874	Euphorbiaceae_RL0874	RL0874	-	-	-	-	-	163519	77
				Euphorbiaceae_RL0559	Euphorbiaceae_RL0559	Euphorbiaceae_RL0559	RL0559	-	-	-	-	-	163945	77
				Euphorbiaceae_RL0918	Euphorbiaceae_RL0918	Euphorbiaceae_RL0918	RL0918	-	-	-	-	-	163887	77
			Euphorbia	Euphorbia_esula	Euphorbia_esula	Euphorbiaceae_NC1074	NC1074	NC_033910	circular	chloroplast	complete	https://www.ncbi.nlm.nih.gov	160512	85
			-	Euphorbiaceae_RL0522	Euphorbiaceae_RL0522	Euphorbiaceae_RL0522	RL0522	-	-	-	-	-	161910	53
				Euphorbiaceae_RL0166	Euphorbiaceae_RL0166	Euphorbiaceae_RL0166	RL0166	-	-	-	-	-	162791	73
				Euphorbiaceae_RL0041	Euphorbiaceae_RL0041	Euphorbiaceae_RL0041	RL0041	-	-	-	-	-	162935	77
				Euphorbiaceae_RL0155	Euphorbiaceae_RL0155	Euphorbiaceae_RL0155	RL0155	-	-	-	-	-	163207	74
				Euphorbiaceae_RL0892	Euphorbiaceae_RL0892	Euphorbiaceae_RL0892	RL0892	-	-	-	-	-	161915	75
				Euphorbiaceae_RL0723	Euphorbiaceae_RL0723	Euphorbiaceae_RL0723	RL0723	-	-	-	-	-	161979	76
				Euphorbiaceae_RL0544	Euphorbiaceae_RL0544	Euphorbiaceae_RL0544	RL0544	-	-	-	-	-	161687	53
		Chrysobalanaceae	Kostermanthus	Kostermanthus_robustus	Kostermanthus_robustus	Chrysobalanaceae_NC893	NC893	NC_030565	circular	chloroplast	complete	https://www.ncbi.nlm.nih.gov	159381	81
			Neocarya	Neocarya_macrophylla	Neocarya_macrophylla	Chrysobalanaceae_NC911	NC911	NC_030580	circular	chloroplast	complete	https://www.ncbi.nlm.nih.gov	162674	83
			Parinari	Parinari_campestris	Parinari_campestris	Chrysobalanaceae_NC913	NC913	NC_024067	circular	chloroplast	complete	https://www.ncbi.nlm.nih.gov	162637	83
				Parinari_oblongifolia	Parinari_oblongifolia	Chrysobalanaceae_NC916	NC916	NC_030583	circular	chloroplast	complete	https://www.ncbi.nlm.nih.gov	162512	83
				Parinari_capensis	Parinari_capensis	Chrysobalanaceae_NC914	NC914	NC_030581	circular	chloroplast	complete	https://www.ncbi.nlm.nih.gov	162487	83
				Parinari_curatellifolia	Parinari_curatellifolia	Chrysobalanaceae_NC915	NC915	NC_030582	circular	chloroplast	complete	https://www.ncbi.nlm.nih.gov	162647	83
			Grangeria	Grangeria_borbonica	Grangeria_borbonica	Chrysobalanaceae_NC891	NC891	NC_030560	circular	chloroplast	complete	https://www.ncbi.nlm.nih.gov	162783	83
			Magnistipula	Magnistipula_butayei	Magnistipula_butayei	Chrysobalanaceae_NC907	NC907	NC_030576	circular	chloroplast	complete	https://www.ncbi.nlm.nih.gov	162610	83
			Parastemon	Parastemon_urophyllus	Parastemon_urophyllus	Chrysobalanaceae_NC912	NC912	NC_030517	circular	chloroplast	complete	https://www.ncbi.nlm.nih.gov	162588	83
			Atuna	Atuna_racemosa	Atuna_racemosa	Chrysobalanaceae_NC875	NC875	NC_030546	circular	chloroplast	complete	https://www.ncbi.nlm.nih.gov	162718	83
			Maranthes	Maranthes_kerstingii	Maranthes_kerstingii	Chrysobalanaceae_NC910	NC910	NC_030579	circular	chloroplast	complete	https://www.ncbi.nlm.nih.gov	162391	83
				Maranthes_gabunensis	Maranthes_gabunensis	Chrysobalanaceae_NC908	NC908	NC_030577	circular	chloroplast	complete	https://www.ncbi.nlm.nih.gov	162659	83
				Maranthes_glabra	Maranthes_glabra	Chrysobalanaceae_NC909	NC909	NC_030578	circular	chloroplast	complete	https://www.ncbi.nlm.nih.gov	162185	83
			Dactyladenia	Dactyladenia_buchneri	Dactyladenia_buchneri	Chrysobalanaceae_NC887	NC887	NC_030556	circular	chloroplast	complete	https://www.ncbi.nlm.nih.gov	162110	83
				Dactyladenia_floretii	Dactyladenia_floretii	Chrysobalanaceae_NC888	NC888	NC_030557	circular	chloroplast	complete	https://www.ncbi.nlm.nih.gov	162288	83
				Dactyladenia_bellayana	Dactyladenia_bellayana	Chrysobalanaceae_NC886	NC886	NC_030555	circular	chloroplast	complete	https://www.ncbi.nlm.nih.gov	162281	83
			Chrysobalanus	Chrysobalanus_icaco	Chrysobalanus_icaco	Chrysobalanaceae_NC876	NC876	NC_024061	circular	chloroplast	complete	https://www.ncbi.nlm.nih.gov	162775	83
			Acioa	Acioa_guianensis	Acioa_guianensis	Chrysobalanaceae_NC872	NC872	NC_030534	circular	chloroplast	complete	https://www.ncbi.nlm.nih.gov	162329	83
			Exellodendron	Exellodendron_barbatum	Exellodendron_barbatum	Chrysobalanaceae_NC889	NC889	NC_030558	circular	chloroplast	complete	https://www.ncbi.nlm.nih.gov	162324	83
			Hunga	Hunga_gerontogea	Hunga_gerontogea	Chrysobalanaceae_NC892	NC892	NC_030564	circular	chloroplast	complete	https://www.ncbi.nlm.nih.gov	162339	83
			Angelesia	Angelesia_splendens	Angelesia_splendens	Chrysobalanaceae_NC874	NC874	NC_030545	circular	chloroplast	complete	https://www.ncbi.nlm.nih.gov	162184	83
			Licania	Licania_michauxii	Licania_michauxii	Chrysobalanaceae_NC901	NC901	NC_030571	circular	chloroplast	complete	https://www.ncbi.nlm.nih.gov	162552	83
			Gaulettia	Gaulettia_elata	Gaulettia_elata	Chrysobalanaceae_NC890	NC890	NC_030559	circular	chloroplast	complete	https://www.ncbi.nlm.nih.gov	162303	83
			Licania	Licania_heteromorpha	Licania_heteromorpha	Chrysobalanaceae_NC897	NC897	NC_024062	circular	chloroplast	complete	https://www.ncbi.nlm.nih.gov	162833	83
			Afrolicania	Afrolicania_elaeosperma	Afrolicania_elaeosperma	Chrysobalanaceae_NC873	NC873	NC_030544	circular	chloroplast	complete	https://www.ncbi.nlm.nih.gov	162128	83
			Licania	Licania_macrophylla	Licania_macrophylla	Chrysobalanaceae_NC898	NC898	NC_030568	circular	chloroplast	complete	https://www.ncbi.nlm.nih.gov	162672	83
				Licania_glabriflora	Licania_glabriflora	Chrysobalanaceae_NC896	NC896	NC_030567	circular	chloroplast	complete	https://www.ncbi.nlm.nih.gov	162769	83
				Licania_sprucei	Licania_sprucei	Chrysobalanaceae_NC905	NC905	NC_024065	circular	chloroplast	complete	https://www.ncbi.nlm.nih.gov	162228	83
				Licania_majuscula	Licania_majuscula	Chrysobalanaceae_NC899	NC899	NC_030569	circular	chloroplast	complete	https://www.ncbi.nlm.nih.gov	162445	83
				Licania_alba	Licania_alba	Chrysobalanaceae_NC894	NC894	NC_024064	circular	chloroplast	complete	https://www.ncbi.nlm.nih.gov	162467	83
				Licania_canescens	Licania_canescens	Chrysobalanaceae_NC895	NC895	NC_030566	circular	chloroplast	complete	https://www.ncbi.nlm.nih.gov	164238	83
				Licania_ovalifolia	Licania_ovalifolia	Chrysobalanaceae_NC904	NC904	NC_030574	circular	chloroplast	complete	https://www.ncbi.nlm.nih.gov	162227	83
				Licania_membranacea	Licania_membranacea	Chrysobalanaceae_NC900	NC900	NC_030570	circular	chloroplast	complete	https://www.ncbi.nlm.nih.gov	162201	83
[truncated: 1,656 more rows]

## Sheet: S2
Supplementary Table S2. The table of 568 representative species ID.
Genome id
NC_026449.1
NC_022136.1
NC_024153.1
NC_009765.1
NC_009949.1
NC_014874.1
NC_023465.1
NC_020147.1
NC_024158.1
NC_023114.1
NC_023132.1
NC_017006.1
NC_003386.1
NC_022137.1
NC_021936.1
NC_024157.1
NC_004766.1
NC_001568.1
NC_025907.1
NC_014592.1
NC_008454.1
NC_020372.1
NC_012818.1
NC_023131.1
NC_011954.1
NC_010654.1
NC_023261.1
NC_014573.1
NC_014582.1
NC_025641.1
NC_023464.1
NC_024845.1
NC_023119.1
NC_023260.1
NC_019616.1
NC_020321.1
NC_016471.1
NC_025305.1
NC_010776.1
NC_024635.1
NC_011828.1
NC_014063.1
NC_024945.1
NC_018541.1
NC_022457.1
NC_024166.1
NC_008407.1
NC_025652.1
NC_016986.1
NC_015083.1
NC_014057.1
NC_021111.1
NC_025651.1
NC_016753.1
NC_024813.1
NC_026203.1
NC_010548.1
NC_021437.1
NC_025906.1
NC_002202.1
NC_014062.1
NC_025333.1
NC_008796.1
NC_024036.1
NC_025306.1
NC_023115.1
NC_016708.2
NC_026076.1
NC_010109.1
NC_022928.1
NC_026041.1
NC_015891.1
NC_016728.1
NC_022927.1
NC_009600.1
NC_009766.1
NC_008325.1
NC_024038.1
NC_020363.1
NC_020367.1
NC_024421.1
NC_022715.2
NC_026040.1
NC_022451.1
NC_015113.1
NC_018114.1
NC_011713.2
NC_026134.1
NC_016468.1
NC_025909.1
NC_026037.1
NC_010442.1
NC_023357.1
NC_020146.1
NC_016729.1
NC_025554.1
NC_023358.1
NC_026220.1
NC_024543.1
NC_023121.1
NC_025745.1
NC_024936.1
NC_025744.1
NC_013823.1
NC_023359.1
NC_024560.1
NC_023792.1
NC_014807.1
NC_008336.1
NC_025288.1
NC_023356.1
NC_026036.1
NC_004993.1
NC_021423.1
NC_026103.1
NC_011152.3
NC_011159.4
NC_012224.1
NC_009599.1
NC_023102.1
NC_023086.1
NC_023256.1
NC_014589.1
NC_008456.1
NC_023463.1
NC_024831.1
NC_024832.1
NC_024830.1
NC_024815.1
NC_024816.1
NC_015899.1
NC_008591.1
NC_023360.1
NC_021645.1
NC_019649.1
NC_011942.1
NC_011155.4
NC_022431.1
NC_011158.4
NC_021647.1
NC_025234.1
NC_024544.1
NC_021648.1
NC_024171.1
NC_021646.1
NC_025228.1
NC_019650.1
NC_021636.1
NC_021650.1
NC_021649.1
NC_011156.4
NC_023533.1
NC_026296.1
NC_021438.1
NC_020431.1
NC_025229.1
NC_024176.1
NC_013273.1
NC_025655.1
NC_015820.1
NC_025653.1
NC_023097.1
NC_024731.1
NC_011154.4
NC_008335.1
NC_022462.1
NC_008590.1
NC_024292.1
NC_025231.1
NC_021101.1
NC_026299.1
NC_023096.1
NC_011930.1
NC_022135.1
NC_015830.1
NC_024668.1
NC_020341.1
NC_024035.1
NC_013088.1
NC_024643.2
NC_024714.1
NC_024019.1
NC_025661.1
NC_024712.1
NC_023935.1
NC_022868.1
NC_025236.1
NC_025233.1
NC_014575.1
NC_007407.1
NC_025662.1
NC_009950.1
NC_020365.1
NC_024170.1
NC_019651.1
NC_009266.1
NC_026065.1
NC_016677.1
NC_026298.1
NC_025230.1
NC_023367.1
NC_026297.1
NC_024175.1
NC_024718.1
NC_021372.1
NC_016064.1
NC_025235.1
NC_024929.1
NC_023801.1
NC_024286.1
NC_021762.1
NC_026302.1
NC_021760.1
NC_026295.1
NC_015831.1
NC_022859.1
NC_018051.1
NC_015983.1
NC_024716.1
NC_020366.1
NC_024717.1
NC_024719.1
NC_004677.2
NC_026291.1
NC_025955.1
NC_024764.1
NC_013843.1
NC_002693.2
NC_024814.1
NC_022668.1
NC_008155.1
NC_016927.1
NC_005973.1
NC_024061.1
NC_017835.1
NC_014056.1
NC_021433.1
NC_024165.1
NC_010361.1
NC_010360.1
NC_024608.1
NC_025660.1
NC_009272.1
NC_024106.1
NC_025659.1
NC_016718.1
NC_021761.1
NC_023544.1
NC_023120.1
NC_021425.1
NC_016058.1
NC_021110.1
NC_015139.1
NC_025743.1
NC_024721.1
NC_022413.1
NC_015990.1
NC_024262.1
NC_020607.1
NC_024063.1
NC_021429.1
NC_015803.1
NC_008788.1
NC_025664.1
NC_022417.1
NC_022411.1
NC_009269.1
NC_021431.1
NC_018552.1
NC_021426.1
NC_021430.1
NC_021455.1
NC_025237.1
NC_015543.1
NC_025658.1
NC_005878.2
NC_006084.1
NC_024827.1
NC_020092.1
NC_025657.1
NC_020320.1
NC_022958.1
NC_023800.1
NC_023449.1
NC_024258.1
NC_024722.1
NC_024723.1
NC_020362.1
NC_025238.1
NC_009270.1
NC_024669.1
NC_004561.1
NC_016699.1
NC_015826.1
NC_019601.1
NC_010362.1
NC_024724.1
NC_019602.1
NC_025656.1
NC_023092.1
NC_024713.1
NC_024021.1
NC_017602.1
NC_009271.1
NC_023247.1
NC_015308.1
NC_023084.1
NC_024663.1
NC_021441.1
NC_024681.1
NC_022407.1
NC_022460.1
NC_024736.1
NC_018767.1
NC_022811.1
NC_024024.1
NC_024023.1
NC_022408.1
NC_022410.1
NC_016727.1
NC_024659.1
NC_001631.1
NC_018766.1
NC_024661.1
NC_022459.1
NC_024660.1
NC_022461.1
NC_007499.1
NC_024662.1
NC_020098.1
NC_025593.1
NC_022264.1
NC_020019.1
NC_022463.1
NC_007578.1
NC_021439.1
NC_021440.1
NC_016921.1
NC_026197.1
NC_023833.1
NC_025667.1
NC_026201.1
NC_020319.1
NC_013553.1
NC_022391.1
NC_008641.1
NC_022382.1
NC_020361.1
NC_022394.1
NC_024542.1
NC_023959.1
NC_022388.1
NC_022397.1
NC_022398.1
NC_024066.1
NC_024060.1
NC_022380.1
NC_020364.1
NC_022399.1
NC_022402.1
NC_018112.1
NC_016712.1
NC_007977.1
NC_022383.1
NC_022385.1
NC_018117.1
NC_025772.1
NC_023109.1
NC_023111.1
NC_016670.1
NC_022404.1
NC_024062.1
NC_023213.1
NC_009274.1
NC_008115.1
NC_022406.1
NC_010601.1
NC_023107.1
NC_023108.1
NC_023214.1
NC_022405.1
NC_023113.1
NC_018109.1
NC_016430.1
NC_024067.1
NC_022392.1
NC_020152.1
NC_022390.1
NC_007944.1
NC_016692.1
NC_023216.1
NC_024065.1
NC_018110.1
NC_018111.1
NC_022395.1
NC_022389.1
NC_017894.1
NC_014570.1
NC_023112.1
NC_016711.1
NC_022403.1
NC_022378.1
NC_022393.1
NC_022386.1
NC_023215.1
NC_023217.1
NC_018113.1
NC_022381.1
NC_022379.1
NC_022400.1
NC_022384.1
NC_016690.1
NC_022387.1
NC_015204.1
NC_016433.2
NC_022401.1
NC_024735.1
NC_023956.1
NC_023218.1
NC_008235.1
NC_024747.1
NC_024734.1
NC_023798.1
NC_009275.1
NC_026462.1
NC_009273.1
NC_024469.1
NC_025787.1
NC_016069.1
NC_022814.1
NC_008326.1
NC_020317.1
NC_023130.1
NC_023790.1
NC_022414.1
NC_007500.1
NC_020316.1
NC_023234.1
NC_015892.1
NC_015608.1
NC_026300.1
NC_015401.1
NC_015623.1
NC_016068.1
NC_015604.1
NC_023238.1
NC_007602.1
NC_001879.2
NC_023235.1
NC_009267.1
NC_020318.1
NC_022812.1
NC_024545.1
NC_023236.1
NC_023239.1
NC_021102.1
NC_022813.1
NC_023241.1
NC_023237.1
NC_018357.1
NC_024027.1
NC_018565.1
NC_015605.1
NC_026447.1
NC_023240.1
NC_007898.3
NC_024584.1
NC_007943.1
NC_010093.1
NC_022133.1
NC_023934.1
NC_012927.1
NC_011032.1
NC_025663.1
NC_021432.1
NC_025232.1
NC_009601.1
NC_024715.1
NC_019648.1
NC_024728.1
NC_024720.1
NC_022926.1
NC_001320.1
NC_017609.1
NC_023245.1
NC_013991.2
NC_015817.1
NC_022850.1
NC_008602.1
NC_002762.1
NC_015894.1
NC_024725.1
NC_001666.2
NC_005086.1
NC_006050.1
NC_023242.1
NC_008457.1
NC_026690.1
NC_009265.1
NC_015621.1
NC_022412.1
NC_000932.1
NC_009268.1
NC_022810.1
NC_021121.1
NC_025910.1
NC_022432.1
NC_016734.1
NC_024541.1
NC_010323.1
NC_014674.1
NC_011163.1
NC_025642.1
NC_008334.1
NC_008535.1
NC_022409.1
NC_007144.1
NC_009963.1
NC_014569.1
NC_022396.1
NC_015206.1
NC_007942.1
NC_016668.1
NC_024732.1
NC_023110.1
NC_026726.1
NC_009808.1
NC_026677.1
NC_024064.1
NC_002694.1
NC_023090.1
NC_010433.1
NC_003119.6
NC_012615.1
NC_008359.1
NC_025339.1
NC_010358.1
NC_013707.2
NC_006290.1
NC_009259.1
NC_009143.1
NC_014697.1
NC_015996.1
NC_016736.1
NC_026722.1
NC_026202.1
NC_023085.1
NC_016730.1
NC_008096.2
NC_014676.2
NC_024034.1
NC_021449.1
NC_021091.1
NC_007957.1
NC_023259.1
NC_013086.1
NC_008829.1
NC_014699.1
NC_014348.1
NC_016063.1
NC_009618.1
NC_026301.1
NC_024022.1
NC_021456.1
NC_011153.4
NC_023805.1
NC_016065.1

## Sheet: S3
Supplementary Table S3. Evaluation of designed probe
# of designed Probes	Target size for designing probes (bp)	Covered size (bp)	coverage(%)
180519	4679717	4307428	92.0446

## Sheet: S4
Supplementary Table S4. The bamboo species in this study
Species
Acidosasa_chienouensis_LOC
Acidosasa_chinensis_LOC
Acidosasa_edulis_LOC
Acidosasa_macula_LOC
Acidosasa_venusta_LOC
Arundinaria_sp_LOC
Bashania_fargesii1_LOC
Bashnia_qingchengshanensis_LOC
Brachystachyum_densiflorum_var_villosum_LOC
Brachystachyum_densiflorum2_LOC
Chimonobambusa_angustifolia_LOC
Chimonobambusa_brevinoda_LOC
Chimonobambusa_communis1_LOC
Chimonobambusa_cv_LOC
Chimonobambusa_marmorea2_LOC
Chimonobambusa_neopurpurea_LOC
Chimonobambusa_quadrangularis_LOC
Chimonobambusa_rivularis_LOC
Chimonobambusa_setiformis_LOC
Chimonobambusa_sp_LOC
Chimonobambusa_utilis_LOC
Chimonobambusa_var_LOC
Chimonocalamus_delicatus_LOC
Chimonocalamus_dumosus_LOC
Chimonocalamus_fimbriatus_LOC
Chimonocalamus_longiusculus_LOC
Chimonocalamus_makuanensis_LOC
Chimonocalamus_pallens_LOC
Chimonocalamus_peregrinus_LOC
Drepanostachyum_luodianensis_LOC
Drepanostachyum_mianningensis_LOC
Drepanostachyum_scandens2_LOC
Drepanostachyum_stoloniforme_LOC
Fargesia_angustissima_LOC
Fargesia_fractiflexa_LOC
Fargesia_porphyrea_LOC
Fargesia_spathacea1_LOC
Fargesia_yuanjiangensis_LOC
Gelidocalamus_annulatus_LOC
Hibanobambusa_tranquillans_f_shiroshima1_LOC
Indocalamus_barbatus_LOC
Indocalamus_bashanensis_LOC
Indocalamus_decorus_LOC
Indocalamus_guangdongensis1_LOC
Indocalamus_herklotsii2_LOC
Indocalamus_hirtinodus_LOC
Indocalamus_hirtivaginatus_LOC
Indocalamus_hunanensis_LOC
Indocalamus_latifolius_LOC
Indocalamus_longiauritus1_LOC
Indocalamus_pedalis_LOC
Indocalamus_pseudosinicus_LOC
Indocalamus_shibataeoides_LOC
Indocalamus_sp1_LOC
Indocalamus_tessellatus_LOC
Indocalamus_victorialis_LOC
Indocalamus_wuxiensis_LOC
Indosasa_angustata_LOC
Indosasa_crassiflora_LOC
Indosasa_gigantea_LOC
Indosasa_glabrata_var_albohispidula1_LOC
Indosasa_hispida_cv_Rainbow_LOC
Indosasa_hispida1_LOC
Indosasa_jinpingensis_LOC
Indosasa_longispicata_LOC
Indosasa_patens_LOC
Indosasa_shibataeaoides2_LOC
Indosasa_sinica_LOC
Indosasa_sp_LOC
Oligostachyum_oedogonatum1_LOC
Oligostachyum_scabriflorum_LOC
Oligostachyum_shiuyingianum
Oligostachyum_spongiosum_LOC
Oligostachyum_sulcatum1_LOC
Phyllostachys_acuta_LOC
Phyllostachys_acutiligula1_LOC
Phyllostachys_albidula_LOC
Phyllostachys_angusta_LOC
Phyllostachys_arcana_f_luteosulcata_LOC
Phyllostachys_arcana_LOC
Phyllostachys_atrovaginata_LOC
Phyllostachys_aurea1_LOC
Phyllostachys_aureosulcata_f_aureocaulis1_LOC
Phyllostachys_aureosulcata_f_flavostriata1_LOC
Phyllostachys_aureosulcata_f_pekinensis_LOC
Phyllostachys_aureosulcata_f_spectabilis_LOC
Phyllostachys_aureosulcata_LOC
Phyllostachys_aurita_LOC
Phyllostachys_bambusoides_f_castilloni-inversa_LOC
Phyllostachys_bambusoides_f_holochrysa_LOC
Phyllostachys_bambusoides_f_mixta_LOC
Phyllostachys_bambusoides_f_shouzhu1_LOC
Phyllostachys_bambusoides_var_castillonii_LOC
Phyllostachys_bambusoides_f_duihuazhu_LOC
Phyllostachys_bambusoides_LOC
Phyllostachys_bissetii1_LOC
Phyllostachys_circumpilis_LOC
Phyllostachys_compar_LOC
Phyllostachys_dulcis_LOC
Phyllostachys_edulis_f_epruinosa_LOC
Phyllostachys_edulis_f_exaurita_LOC
Phyllostachys_edulis_f_flexuosa_LOC
Phyllostachys_edulis_f_gracilis1_LOC
Phyllostachys_edulis_f_holochrysa_LOC
Phyllostachys_edulis_f_huamozhu1_LOC
Phyllostachys_edulis_f_luteosulcata_LOC
Phyllostachys_edulis_f_obliquinoda_LOC
Phyllostachys_edulis_f_pachyloen_LOC
Phyllostachys_edulis_f_ventricosa_LOC
Phyllostachys_edulis_Kikko-chiki_LOC
Phyllostachys_edulis_S_LOC
Phyllostachys_elegans_LOC
Phyllostachys_fimbriligula_LOC
Phyllostachys_flexuosa_LOC
Phyllostachys_funhuaensis_LOC
Phyllostachys_glabrata1_LOC
Phyllostachys_glauca_f_yuozhu1_LOC
Phyllostachys_glauca_var_variabilis2_LOC
Phyllostachys_glauca_LOC
Phyllostachys_heteroclada_f_denigrata_LOC
Phyllostachys_heteroclada_f_purpurata_LOC
Phyllostachys_heteroclada_f_solida_LOC
Phyllostachys_heteroclada_LOC
Phyllostachys_heterocycla_f_tubiformis_LOC
Phyllostachys_hirtivagina_LOC
Phyllostachys_hispida_LOC
Phyllostachys_incarnata_LOC
Phyllostachys_iridescens_f_hetrochroma_LOC
Phyllostachys_iridescens_LOC
Phyllostachys_kwangsiensis1_LOC
Phyllostachys_longiciliata_LOC
Phyllostachys_makinoii2_LOC
Phyllostachys_mannii_LOC
Phyllostachys_meyeri_LOC
Phyllostachys_microphylla_LOC
Phyllostachys_nidularia_f_farcata1_LOC
Phyllostachys_nidularia_f_glabrovagina_LOC
Phyllostachys_nidularia_f_mirabilis_LOC
Phyllostachys_nidularia_f_speciosa_LOC
Phyllostachys_nidularia_f_sulfurea_LOC
Phyllostachys_nidularia_f_vexillaris_LOC
Phyllostachys_nidularia_LOC
Phyllostachys_nigella_LOC
Phyllostachys_nigra_var_henonis_LOC
Phyllostachys_nigra_LOC
Phyllostachys_nuda_f_localis_LOC
Phyllostachys_nuda_LOC
Phyllostachys_parvifolia_LOC
Phyllostachys_platyglossa_LOC
Phyllostachys_praecox_LOC
Phyllostachys_primotina_LOC
Phyllostachys_prominens_LOC
Phyllostachys_propinqua_f_lanuginosa_LOC
Phyllostachys_propinqua_LOC
Phyllostachys_rivalis_LOC
Phyllostachys_robustiramea1_LOC
Phyllostachys_rubicunda_LOC
Phyllostachys_rubromarginata_LOC
Phyllostachys_rutila_LOC
Phyllostachys_sulphurea_f_robertii_LOC
Phyllostachys_sulphurea_f_viridisulcata1_LOC
Phyllostachys_sulphurea_var_viridis_LOC
Phyllostachys_sulphurea_LOC
Phyllostachys_tianmuensis_LOC
Phyllostachys_varioauriculata_LOC
Phyllostachys_verrucosa1_LOC
Phyllostachys_violascens_f_notata_LOC
Phyllostachys_violascens_f_viridisulcata_LOC
Phyllostachys_virella_LOC
Phyllostachys_viridiglaucescens1_LOC
Phyllostachys_vivax_f_aureocaulis_LOC
Phyllostachys_vivax_f_huanwenzhu1_LOC
Phyllostachys_vivax_f_viridivittata_LOC
Phyllostachys_vivax_LOC
Phyllostachys_yunhoensis_LOC
Pleioblastus_amarus_var_hangzhouensis1_LOC
Pleioblastus_amarus1_LOC
Pleioblastus_chino_f_angustifolius_LOC
Pleioblastus_chino_f_flovo-variegatus1_LOC
Pleioblastus_chino_var_hisauchii1_LOC
Pleioblastus_glabrinodus_LOC
Pleioblastus_gozadakensis_LOC
Pleioblastus_gramineus_f_manstopiralis_LOC
Pleioblastus_gramineus3_LOC
Pleioblastus_intermedius_LOC
Pleioblastus_longifimbriatus_LOC
Pleioblastus_maculatus_LOC
Pleioblastus_maculosoides_LOC
Pleioblastus_ovatoauritus_LOC
Pleioblastus_sanmingensis1_LOC
Pleioblastus_simonii_f_aureostriatus_LOC
Pleioblastus_simonii_f_heterophyllus1_LOC
Pleioblastus_simonii_f_variegatus_LOC
Pleioblastus_solidus1_LOC
Pleioblastus_sp_LOC
Pseudosasa_amabilis_var_convexa_LOC
Pseudosasa_amabilis_var_tenuis_LOC
Pseudosasa_amabilis1_LOC
Pseudosasa_brevivaginata_LOC
Pseudosasa_guanxianensis_LOC
Pseudosasa_hindsii_LOC
Pseudosasa_japonica_f_akebonosuzi_LOC
Pseudosasa_japonica_var_tsutsumiana1_LOC
Pseudosasa_japonica_var_tsutsumina2_LOC
Pseudosasa_japonica_LOC
Pseudosasa_longiligula_LOC
Pseudosasa_orthotropa_LOC
Pseudosasa_subsolida1_LOC
Pseudosasa_viridula1_LOC
Pseudostachyum_polymorphum_LOC
Qiongzhuea_tumidinoda_LOC
Sasa_argenteostriatus_LOC
Sasa_fortunei_LOC
Sasa_glabra_LOC
Sasa_megalophylla_LOC
Sasa_pygmaea_var_disticha_LOC
Sasa_pygmaea2_LOC
Sasa_viridistriatus_LOC
Sasaella_glabra_f_albostriata_LOC
Semiarundinaria_fastuosa_LOC
Semiarundinaria_sinica_LOC
Shibataea_chiangshanensis_LOC
Shibataea_chinensis_LOC
Shibataea_kumasasa_LOC
Shibataea_lanceifolia_LOC
Sinobambusa_anaurira_LOC
Sinobambusa_dushanensis_LOC
Sinobambusa_intermedia_LOC
Sinobambusa_nephroaurita1_LOC
Sinobambusa_rubro1igula1_LOC
Sinobambusa_seminuda_LOC
Sinobambusa_striata1_LOC
Sinobambusa_tootsik_f_albostriata_LOC
Sinobambusa_tootsik_var_laeta_LOC
Sinobambusa_tootsik1_LOC
Sinobambusa_yixingensis_LOC
Yushania_polytricha_LOC
Bambusa_albolineata_LOC
Bambusa_amplexicaulis_LOC
Bambusa_blumeana2_LOC
Bambusa_boniopsis_LOC
Bambusa_burmanica_cv_LOC
Bambusa_burmanica_LOC
Bambusa_chungii_LOC
Bambusa_corniculata_LOC
Bambusa_cornigera_cv_LOC
Bambusa_cornigera1_LOC
Bambusa_dissimulator_var_albinodis_LOC
Bambusa_dissimulator_var_hispida_LOC
Bambusa_dissimulator_var_LOC
Bambusa_dolichoclada_LOC
Bambusa_eutuldoides_var_basistriata_LOC
Bambusa_eutuldoides_var_viridivittata_LOC
Bambusa_eutuldoides_LOC
Bambusa_flexuosa_LOC
Bambusa_gibba_LOC
Bambusa_gibboides_LOC
Bambusa_indigena_LOC
Bambusa_inermedia1_LOC
Bambusa_insularis_LOC
Bambusa_lapidea_LOC
Bambusa_longispiculata_LOC
Bambusa_multiplex_cv_Fernleaf__LOC
Bambusa_multiplex_cv_Silverstripe_LOC
Bambusa_multiplex_cv1_LOC
Bambusa_multiplex_f_alphonsekarri1_LOC
Bambusa_multiplex_f_stripestem_LOC
Bambusa_multiplex_var_incana_LOC
Bambusa_multiplex_var_riviereorum_LOC
Bambusa_multiplex_var_shimadae_LOC
Bambusa_multiplex_LOC
Bambusa_nutans_LOC
Bambusa_pachinensis_var_hirsutissima_LOC
Bambusa_pervariabilis_var_multistriata1_LOC
Bambusa_pervariabilis_var_viridistriata2_LOC
Bambusa_pervariabilis_LOC
Bambusa_pervariabillis_D_Daii_LOC
Bambusa_pervariabillis_Dendrocalamus_latiflorus_LOC
Bambusa_prominens_LOC
Bambusa_rigida_LOC
Bambusa_rutila_LOC
Bambusa_sp1_LOC
Bambusa_subtruncata_LOC
Bambusa_textilis_Dendrocalamus_latiflorus_LOC
Bambusa_textilis_f_purpurascens_LOC
Bambusa_textilis_var_albostriata_LOC
Bambusa_textilis_var_glabra_LOC
Bambusa_textilis_var_gracilis_LOC
Bambusa_textilis_LOC
Bambusa_tulda_LOC
Bambusa_tuldoides_f_swolleninternode_LOC
Bambusa_tuldoides_LOC
Bambusa_ventricosa_LOC
Bambusa_vulgaris_f_vittata_LOC
Bambusa_vulgaris_f_waminii_LOC
Bambusa_vulgaris_LOC
Cephalostachyum_fuchsianum_LOC
Cephalostachyum_pergracile_LOC
Cephalostachyum_virgatum_LOC
Dendrocalamopsis_basihirsuta_LOC
Dendrocalamopsis_beecheyana1_LOC
Dendrocalamopsis_bicicatricata2_LOC
Dendrocalamopsis_daii_LOC
Dendrocalamopsis_oldhamii_LOC
Dendrocalamopsis_stenoaurita_LOC
Dendrocalamopsis_variostriata_LOC
Dendrocalamus_asper_var_LOC
Dendrocalamus_asper1_LOC
Dendrocalamus_bambusoides_LOC
Dendrocalamus_barbatus_var_internodiiradicatus__LOC
Dendrocalamus_birmanicus_LOC
Dendrocalamus_brandisii1_LOC
Dendrocalamus_farinosus1_LOC
Dendrocalamus_giganteus_cv1_LOC
Dendrocalamus_giganteus1_LOC
Dendrocalamus_hamiltonii_var_hamiltonii_LOC
Dendrocalamus_hamiltonii_LOC
Dendrocalamus_latiflorus_f_mei-nung_LOC
Dendrocalamus_latiflorus_LOC
Dendrocalamus_minor_var_amoenus_LOC
Dendrocalamus_peculiaris_LOC
Dendrocalamus_rongchengensis_Hualongdan_LOC
Dendrocalamus_rongchengensis_LOC
Dendrocalamus_sapidus_LOC
Dendrocalamus_sinicus_LOC
Dendrocalamus_tsiangii_LOC
Dendrocalamus_xishuangbannaensis_LOC
Dendrocalamus_yunnanicus_LOC
Gigantochloa_albociliata_LOC
Gigantochloa_atter_var_nigra_LOC
Gigantochloa_felix_LOC
Gigantochloa_nigrociliata_LOC
Gigantochloa_rostrata_LOC
Gigantochloa_sp_LOC
Gigantochloa_verticillata1_LOC
Guadua_aculata_LOC
Guadua_angustifolis_LOC
Lingnania_chungii_var_petilla_LOC
Lingnania_chungii_LOC
Lingnania_distegia_LOC
Lingnania_intermedia_LOC
Lingnania_papillata_LOC
Lingnania_remotiflora_LOC
Lingnania_surrecta_LOC
Lingnania_wenchouensis_LOC
Melocalamus_compactiflorus_LOC
Melocanna_baccifera_f_LOC
Melocanna_baccifera_LOC
Melocanna_humilis_LOC
Neosinocalamus_affinis_Doupengzhu_LOC
Neosinocalamus_affinis_f_Chrysotrichus_LOC
Neosinocalamus_affinis_f_flavidorivens_LOC
Neosinocalamus_affinis_Foducizhu_LOC
Neosinocalamus_affinis_LOC
Neosinocatamus_affinis_f_viridiflavus1_LOC
Schizostachyum_funghomii_LOC
Thyrsostachys_siamensis_f_LOC
Thyrsostachys_siamensis_LOC

## Sheet: S5
Supplementary Table S5. The table of bamboo plastid sequences from NCBI
Accession ID	Species
NC_015820.1	Acidosasa_purpurea
MH410123.1	Ampelocalamus_actinotrichus
MH988715.1	Ampelocalamus_calcareus
NC_043932.1	Ampelocalamus_melicoideus
NC_030767.1	Ampelocalamus_naibunensis
NC_043931.1	Ampelocalamus_saxatilis
NC_023934.1	Arundinaria_appalachiana
NC_024712.1	Arundinaria_fargesii
NC_020341.1	Arundinaria_gigantea
NC_044488.1	Arundinaria_humbertii
NC_023935.1	Arundinaria_tecta
NC_015830.1	Bambusa_emeiensis
NC_024668.1	Bambusa_multiplex
NC_012927.1	Bambusa_oldhamii
NC_042671.1	Bambusa_ventricosa
NC_024714.1	Chimonocalamus_longiusculus
NC_042672.1	Chusquea_culeou
NC_013088.1	Dendrocalamus_latiflorus
NC_045941.1	Dendrocalamus_sinicus
NC_037167.1	Drepanostachyum_falcatum
MN310559.1	Drepanostachyum_semiorbiculatum
NC_043891.1	Fargesia_albocerea
NC_043936.1	Fargesia_canaliculata
NC_043934.1	Fargesia_communis
NC_043942.1	Fargesia_daminiu
NC_043933.1	Fargesia_decurvata
NC_034747.1	Fargesia_denudata
NC_043945.1	Fargesia_edulis
NC_043937.1	Fargesia_fungosa
NC_043940.1	Fargesia_funiushanensis
NC_043944.1	Fargesia_grossa
NC_043938.1	Fargesia_hygrophila
NC_024715.1	Fargesia_nitida
NC_040002.1	Fargesia_qinlingensis
NC_043939.1	Fargesia_setosa
MH988722.1	Fargesia_sp.
NC_024716.1	Fargesia_spathacea
NC_043935.1	Fargesia_stenoclada
NC_024717.1	Fargesia_yunnanensis
NC_039983.1	Froesiochloa_boutelouoides
NC_024718.1	Gaoligongshania_megalothyrsa
NC_024719.1	Gelidocalamus_tessellatus
NC_029749.1	Guadua_angustifolia
NC_029232.1	Guadua_chacoensis
NC_043941.1	Himalayacalamus_collaris
NC_043943.1	Himalayacalamus_gyirongensis
NC_044487.1	Hitchcockella_baronii
NC_024720.1	Indocalamus_wilsonii
MN917206.1	Indosasa_gigantea
NC_024721.1	Indosasa_sinica
KT373815.1	Merostachys_sp._Greco_18
NC_024722.1	Oligostachyum_shiuyingianum
NC_015817.1	Phyllostachys_edulis
NC_015826.1	Phyllostachys_nigra
NC_015826.1	Phyllostachys_nigra_var._henonis
NC_016699.1	Phyllostachys_propinqua
MN537808.1	Phyllostachys_reticulata
NC_024669.1	Phyllostachys_sulphurea
NC_043892.1	Pleioblastus_amarus
NC_039984.1	Rehia_nervata
NC_036700.1	Rhipidocladum_pittieri
NC_024713.1	Sarocalamus_faberi
NC_024724.1	Thamnocalamus_spathiflorus
NC_043894.1	Yushania_brevipaniculata
NC_043893.1	Yushania_confusa
NC_043947.1	Yushania_glandulosa
NC_024725.1	Yushania_levigata
MN310560.1	Yushania_niitakayamensis
NC_043946.1	Yushania_violascens

## Sheet: S6
Supplementary Table S6. The species used for species tree construction
Tribes	Genera	Species	Species, subspecies, varietas or cultispecies names
Arundinarieae	Acidosasa	Acidosasa chienouensis	Acidosasa_chienouensis_LOC
		Acidosasa chinensis	Acidosasa_chinensis_LOC
		Acidosasa edulis	Acidosasa_edulis_LOC
		Acidosasa macula	Acidosasa_macula_LOC
		Acidosasa purpurea	Acidosasa_purpurea
		Acidosasa venusta	Acidosasa_venusta_LOC
	Ampelocalamus	Ampelocalamus actinotrichus	Ampelocalamus_actinotrichus
		Ampelocalamus calcareus	Ampelocalamus_calcareus
		Ampelocalamus melicoideus	Ampelocalamus_melicoideus
		Ampelocalamus naibunensis	Ampelocalamus_naibunensis
		Ampelocalamus saxatilis	Ampelocalamus_saxatilis
	Arundinaria	Arundinaria appalachiana	Arundinaria_appalachiana
		Arundinaria fargesii	Arundinaria_fargesii
		Arundinaria gigantea	Arundinaria_gigantea
		Arundinaria humbertii	Arundinaria_humbertii
		Arundinaria sp	Arundinaria_sp_LOC
		Arundinaria tecta	Arundinaria_tecta
	Bashania	Bashania fargesii	Bashania_fargesii1_LOC
		Bashania qingchengshanensis	Bashnia_qingchengshanensis_LOC
	Brachystachyum	Brachystachyum densiflorum	Brachystachyum_densiflorum_var_villosum_LOC
		Brachystachyum densiflorum	Brachystachyum_densiflorum2_LOC
	Chimonobambusa	Chimonobambusa angustifolia	Chimonobambusa_angustifolia_LOC
		Chimonobambusa brevinoda	Chimonobambusa_brevinoda_LOC
		Chimonobambusa communis	Chimonobambusa_communis1_LOC
		Chimonobambusa cv	Chimonobambusa_cv_LOC
		Chimonobambusa marmorea	Chimonobambusa_marmorea2_LOC
		Chimonobambusa neopurpurea	Chimonobambusa_neopurpurea_LOC
		Chimonobambusa quadrangularis	Chimonobambusa_quadrangularis_LOC
		Chimonobambusa rivularis	Chimonobambusa_rivularis_LOC
		Chimonobambusa setiformis	Chimonobambusa_setiformis_LOC
		Chimonobambusa sp	Chimonobambusa_sp_LOC
		Chimonobambusa utilis	Chimonobambusa_utilis_LOC
		Chimonobambusa var	Chimonobambusa_var_LOC
	Chimonocalamus	Chimonocalamus delicatus	Chimonocalamus_delicatus_LOC
		Chimonocalamus dumosus	Chimonocalamus_dumosus_LOC
		Chimonocalamus fimbriatus	Chimonocalamus_fimbriatus_LOC
		Chimonocalamus longiusculus	Chimonocalamus_longiusculus_LOC
		Chimonocalamus makuanensis	Chimonocalamus_makuanensis_LOC
		Chimonocalamus pallens	Chimonocalamus_pallens_LOC
		Chimonocalamus peregrinus	Chimonocalamus_peregrinus_LOC
	Drepanostachyum	Drepanostachyum falcatum	Drepanostachyum_falcatum
		Drepanostachyum luodianensis	Drepanostachyum_luodianensis_LOC
		Drepanostachyum mianningensis	Drepanostachyum_mianningensis_LOC
		Drepanostachyum scandens	Drepanostachyum_scandens2_LOC
		Drepanostachyum semiorbiculatum	Drepanostachyum_semiorbiculatum
		Drepanostachyum stoloniforme	Drepanostachyum_stoloniforme_LOC
	Fargesia	Fargesia albocerea	Fargesia_albocerea
		Fargesia angustissima	Fargesia_angustissima_LOC
		Fargesia canaliculata	Fargesia_canaliculata
		Fargesia communis	Fargesia_communis
		Fargesia daminiu	Fargesia_daminiu
		Fargesia decurvata	Fargesia_decurvata
		Fargesia denudata	Fargesia_denudata
		Fargesia edulis	Fargesia_edulis
		Fargesia fractiflexa	Fargesia_fractiflexa_LOC
		Fargesia fungosa	Fargesia_fungosa
		Fargesia funiushanensis	Fargesia_funiushanensis
		Fargesia grossa	Fargesia_grossa
		Fargesia hygrophila	Fargesia_hygrophila
		Fargesia nitida	Fargesia_nitida
		Fargesia porphyrea	Fargesia_porphyrea_LOC
		Fargesia qinlingensis	Fargesia_qinlingensis
		Fargesia setosa	Fargesia_setosa
		Fargesia sp.	Fargesia_sp.
		Fargesia spathacea	Fargesia_spathacea1_LOC
		Fargesia stenoclada	Fargesia_stenoclada
		Fargesia yuanjiangensis	Fargesia_yuanjiangensis_LOC
		Fargesia yunnanensis	Fargesia_yunnanensis
	Gaoligongshania	Gaoligongshania megalothyrsa	Gaoligongshania_megalothyrsa
	Gelidocalamus	Gelidocalamus annulatus	Gelidocalamus_annulatus_LOC
		Gelidocalamus tessellatus	Gelidocalamus_tessellatus
	Hibanobambusa	Hibanobambusa tranquillans	Hibanobambusa_tranquillans_f_shiroshima1_LOC
	Himalayacalamus	Himalayacalamus collaris	Himalayacalamus_collaris
		Himalayacalamus gyirongensis	Himalayacalamus_gyirongensis
	Indocalamus	Indocalamus barbatus	Indocalamus_barbatus_LOC
		Indocalamus bashanensis	Indocalamus_bashanensis_LOC
		Indocalamus decorus	Indocalamus_decorus_LOC
		Indocalamus guangdongensis	Indocalamus_guangdongensis1_LOC
		Indocalamus herklotsii	Indocalamus_herklotsii2_LOC
		Indocalamus hirtinodus	Indocalamus_hirtinodus_LOC
		Indocalamus hirtivaginatus	Indocalamus_hirtivaginatus_LOC
		Indocalamus hunanensis	Indocalamus_hunanensis_LOC
		Indocalamus latifolius	Indocalamus_latifolius_LOC
		Indocalamus longiauritus	Indocalamus_longiauritus1_LOC
		Indocalamus pedalis	Indocalamus_pedalis_LOC
		Indocalamus pseudosinicus	Indocalamus_pseudosinicus_LOC
		Indocalamus shibataeoides	Indocalamus_shibataeoides_LOC
		Indocalamus sp1	Indocalamus_sp1_LOC
		Indocalamus sp3	Indocalamus_sp3_LOC
		Indocalamus tessellatus	Indocalamus_tessellatus_LOC
		Indocalamus victorialis	Indocalamus_victorialis_LOC
		Indocalamus wilsonii	Indocalamus_wilsonii
		Indocalamus wuxiensis	Indocalamus_wuxiensis_LOC
	Indosasa	Indosasa angustata	Indosasa_angustata_LOC
		Indosasa crassiflora	Indosasa_crassiflora_LOC
		Indosasa gigantea	Indosasa_gigantea_LOC
		Indosasa glabrata	Indosasa_glabrata_var_albohispidula1_LOC
		Indosasa hispida	Indosasa_hispida_cv_Rainbow_LOC
		Indosasa hispida	Indosasa_hispida1_LOC
		Indosasa jinpingensis	Indosasa_jinpingensis_LOC
		Indosasa longispicata	Indosasa_longispicata_LOC
		Indosasa patens	Indosasa_patens_LOC
		Indosasa shibataeaoides	Indosasa_shibataeaoides2_LOC
		Indosasa sinica	Indosasa_sinica_LOC
		Indosasa sp	Indosasa_sp_LOC
	Oligostachyum	Oligostachyum oedogonatum	Oligostachyum_oedogonatum1_LOC
		Oligostachyum scabriflorum	Oligostachyum_scabriflorum_LOC
		Oligostachyum shiuyingianum	Oligostachyum_shiuyingianum
		Oligostachyum spongiosum	Oligostachyum_spongiosum_LOC
		Oligostachyum sulcatum	Oligostachyum_sulcatum1_LOC
	Phyllostachys	Phyllostachys acuta	Phyllostachys_acuta_LOC
		Phyllostachys acutiligula	Phyllostachys_acutiligula1_LOC
		Phyllostachys albidula	Phyllostachys_albidula_LOC
		Phyllostachys angusta	Phyllostachys_angusta_LOC
		Phyllostachys arcana	Phyllostachys_arcana_f_luteosulcata_LOC
		Phyllostachys arcana	Phyllostachys_arcana_LOC
		Phyllostachys atrovaginata	Phyllostachys_atrovaginata_LOC
		Phyllostachys aurea	Phyllostachys_aurea1_LOC
		Phyllostachys aureosulcata	Phyllostachys_aureosulcata_f_aureocaulis1_LOC
		Phyllostachys aureosulcata	Phyllostachys_aureosulcata_f_flavostriata1_LOC
		Phyllostachys aureosulcata	Phyllostachys_aureosulcata_f_pekinensis_LOC
		Phyllostachys aureosulcata	Phyllostachys_aureosulcata_f_spectabilis_LOC
		Phyllostachys aureosulcata	Phyllostachys_aureosulcata_LOC
		Phyllostachys aurita	Phyllostachys_aurita_LOC
		Phyllostachys bambusoides	Phyllostachys_bambusoides_f_castilloni-inversa_LOC
		Phyllostachys bambusoides	Phyllostachys_bambusoides_f_holochrysa_LOC
		Phyllostachys bambusoides	Phyllostachys_bambusoides_f_mixta_LOC
		Phyllostachys bambusoides	Phyllostachys_bambusoides_f_shouzhu1_LOC
		Phyllostachys bambusoides	Phyllostachys_bambusoides_var_castillonii_LOC
		Phyllostachys bambusoides	Phyllostachys_bambusoides_f_duihuazhu_LOC
		Phyllostachys bambusoides	Phyllostachys_bambusoides_LOC
		Phyllostachys bissetii	Phyllostachys_bissetii1_LOC
		Phyllostachys circumpilis	Phyllostachys_circumpilis_LOC
		Phyllostachys compar	Phyllostachys_compar_LOC
		Phyllostachys dulcis	Phyllostachys_dulcis_LOC
		Phyllostachys edulis	Phyllostachys_edulis
		Phyllostachys edulis	Phyllostachys_edulis_f_epruinosa_LOC
		Phyllostachys edulis	Phyllostachys_edulis_f_exaurita_LOC
		Phyllostachys edulis	Phyllostachys_edulis_f_flexuosa_LOC
		Phyllostachys edulis	Phyllostachys_edulis_f_gracilis1_LOC
		Phyllostachys edulis	Phyllostachys_edulis_f_holochrysa_LOC
		Phyllostachys edulis	Phyllostachys_edulis_f_huamozhu1_LOC
		Phyllostachys edulis	Phyllostachys_edulis_f_luteosulcata_LOC
		Phyllostachys edulis	Phyllostachys_edulis_f_obliquinoda_LOC
		Phyllostachys edulis	Phyllostachys_edulis_f_pachyloen_LOC
		Phyllostachys edulis	Phyllostachys_edulis_f_ventricosa_LOC
		Phyllostachys edulis	Phyllostachys_edulis_Kikko-chiki_LOC
		Phyllostachys edulis	Phyllostachys_edulis_S_LOC
		Phyllostachys elegans	Phyllostachys_elegans_LOC
		Phyllostachys fimbriligula	Phyllostachys_fimbriligula_LOC
		Phyllostachys flexuosa	Phyllostachys_flexuosa_LOC
		Phyllostachys funhuaensis	Phyllostachys_funhuaensis_LOC
		Phyllostachys glabrata	Phyllostachys_glabrata1_LOC
		Phyllostachys glauca	Phyllostachys_glauca_f_yuozhu1_LOC
		Phyllostachys glauca	Phyllostachys_glauca_var_variabilis2_LOC
		Phyllostachys glauca	Phyllostachys_glauca_LOC
		Phyllostachys heteroclada	Phyllostachys_heteroclada_f_denigrata_LOC
		Phyllostachys heteroclada	Phyllostachys_heteroclada_f_purpurata_LOC
		Phyllostachys heteroclada	Phyllostachys_heteroclada_f_solida_LOC
		Phyllostachys heteroclada	Phyllostachys_heteroclada_LOC
		Phyllostachys heterocycla	Phyllostachys_heterocycla_f_tubiformis_LOC
		Phyllostachys hirtivagina	Phyllostachys_hirtivagina_LOC
		Phyllostachys hispida	Phyllostachys_hispida_LOC
		Phyllostachys incarnata	Phyllostachys_incarnata_LOC
		Phyllostachys iridescens	Phyllostachys_iridescens_f_hetrochroma_LOC
		Phyllostachys iridescens	Phyllostachys_iridescens_LOC
		Phyllostachys kwangsiensis	Phyllostachys_kwangsiensis1_LOC
		Phyllostachys longiciliata	Phyllostachys_longiciliata_LOC
		Phyllostachys makinoii	Phyllostachys_makinoii2_LOC
		Phyllostachys mannii	Phyllostachys_mannii_LOC
		Phyllostachys meyeri	Phyllostachys_meyeri_LOC
		Phyllostachys microphylla	Phyllostachys_microphylla_LOC
		Phyllostachys nidularia	Phyllostachys_nidularia_f_farcata1_LOC
		Phyllostachys nidularia	Phyllostachys_nidularia_f_glabrovagina_LOC
		Phyllostachys nidularia	Phyllostachys_nidularia_f_mirabilis_LOC
		Phyllostachys nidularia	Phyllostachys_nidularia_f_speciosa_LOC
		Phyllostachys nidularia	Phyllostachys_nidularia_f_sulfurea_LOC
		Phyllostachys nidularia	Phyllostachys_nidularia_f_vexillaris_LOC
		Phyllostachys nidularia	Phyllostachys_nidularia_LOC
		Phyllostachys nigella	Phyllostachys_nigella_LOC
		Phyllostachys nigra	Phyllostachys_nigra_var_henonis_LOC
		Phyllostachys nigra	Phyllostachys_nigra_LOC
		Phyllostachys nuda	Phyllostachys_nuda_f_localis_LOC
		Phyllostachys nuda	Phyllostachys_nuda_LOC
		Phyllostachys parvifolia	Phyllostachys_parvifolia_LOC
		Phyllostachys platyglossa	Phyllostachys_platyglossa_LOC
		Phyllostachys praecox	Phyllostachys_praecox_LOC
		Phyllostachys primotina	Phyllostachys_primotina_LOC
		Phyllostachys prominens	Phyllostachys_prominens_LOC
		Phyllostachys propinqua	Phyllostachys_propinqua_f_lanuginosa_LOC
		Phyllostachys propinqua	Phyllostachys_propinqua_LOC
		Phyllostachys rivalis	Phyllostachys_rivalis_LOC
		Phyllostachys robustiramea	Phyllostachys_robustiramea1_LOC
		Phyllostachys rubicunda	Phyllostachys_rubicunda_LOC
		Phyllostachys rubromarginata	Phyllostachys_rubromarginata_LOC
		Phyllostachys rutila	Phyllostachys_rutila_LOC
		Phyllostachys sulphurea	Phyllostachys_sulphurea_f_robertii_LOC
		Phyllostachys sulphurea	Phyllostachys_sulphurea_f_viridisulcata1_LOC
		Phyllostachys sulphurea	Phyllostachys_sulphurea_var_viridis_LOC
		Phyllostachys sulphurea	Phyllostachys_sulphurea_LOC
		Phyllostachys tianmuensis	Phyllostachys_tianmuensis_LOC
		Phyllostachys varioauriculata	Phyllostachys_varioauriculata_LOC
		Phyllostachys verrucosa	Phyllostachys_verrucosa1_LOC
		Phyllostachys violascens	Phyllostachys_violascens_f_notata_LOC
		Phyllostachys violascens	Phyllostachys_violascens_f_viridisulcata_LOC
		Phyllostachys virella	Phyllostachys_virella_LOC
		Phyllostachys viridiglaucescens	Phyllostachys_viridiglaucescens1_LOC
		Phyllostachys vivax	Phyllostachys_vivax_f_aureocaulis_LOC
		Phyllostachys vivax	Phyllostachys_vivax_f_huanwenzhu1_LOC
		Phyllostachys vivax	Phyllostachys_vivax_f_viridivittata_LOC
		Phyllostachys vivax	Phyllostachys_vivax_LOC
		Phyllostachys yunhoensis	Phyllostachys_yunhoensis_LOC
	Pleioblastus	Pleioblastus amarus	Pleioblastus_amarus_var_hangzhouensis1_LOC
		Pleioblastus amarus	Pleioblastus_amarus1_LOC
		Pleioblastus chino	Pleioblastus_chino_f_angustifolius_LOC
		Pleioblastus chino	Pleioblastus_chino_f_flovo-variegatus1_LOC
		Pleioblastus chino	Pleioblastus_chino_var_hisauchii1_LOC
		Pleioblastus glabrinodus	Pleioblastus_glabrinodus_LOC
		Pleioblastus gozadakensis	Pleioblastus_gozadakensis_LOC
		Pleioblastus gramineus	Pleioblastus_gramineus_f_manstopiralis_LOC
		Pleioblastus gramineus	Pleioblastus_gramineus3_LOC
		Pleioblastus intermedius	Pleioblastus_intermedius_LOC
		Pleioblastus longifimbriatus	Pleioblastus_longifimbriatus_LOC
		Pleioblastus maculatus	Pleioblastus_maculatus_LOC
		Pleioblastus maculosoides	Pleioblastus_maculosoides_LOC
		Pleioblastus ovatoauritus	Pleioblastus_ovatoauritus_LOC
		Pleioblastus sanmingensis	Pleioblastus_sanmingensis1_LOC
		Pleioblastus simonii	Pleioblastus_simonii_f_aureostriatus_LOC
		Pleioblastus simonii	Pleioblastus_simonii_f_heterophyllus1_LOC
		Pleioblastus simonii	Pleioblastus_simonii_f_variegatus_LOC
		Pleioblastus solidus	Pleioblastus_solidus1_LOC
		Pleioblastus sp	Pleioblastus_sp_LOC
	Pseudosasa	Pseudosasa amabilis	Pseudosasa_amabilis_var_convexa_LOC
		Pseudosasa amabilis	Pseudosasa_amabilis_var_tenuis_LOC
		Pseudosasa amabilis	Pseudosasa_amabilis1_LOC
		Pseudosasa brevivaginata	Pseudosasa_brevivaginata_LOC
		Pseudosasa guanxianensis	Pseudosasa_guanxianensis_LOC
		Pseudosasa hindsii	Pseudosasa_hindsii_LOC
		Pseudosasa japonica	Pseudosasa_japonica_f_akebonosuzi_LOC
		Pseudosasa japonica	Pseudosasa_japonica_var_tsutsumiana1_LOC
		Pseudosasa japonica	Pseudosasa_japonica_var_tsutsumina2_LOC
		Pseudosasa japonica	Pseudosasa_japonica_LOC
		Pseudosasa longiligula	Pseudosasa_longiligula_LOC
		Pseudosasa orthotropa	Pseudosasa_orthotropa_LOC
		Pseudosasa subsolida	Pseudosasa_subsolida1_LOC
		Pseudosasa viridula	Pseudosasa_viridula1_LOC
	Pseudostachyum	Pseudostachyum polymorphum	Pseudostachyum_polymorphum_LOC
	Qiongzhuea	Qiongzhuea tumidinoda	Qiongzhuea_tumidinoda_LOC
	Sarocalamus	Sarocalamus faberi	Sarocalamus_faberi
	Sasa	Sasa argenteostriatus	Sasa_argenteostriatus_LOC
		Sasa fortunei	Sasa_fortunei_LOC
		Sasa glabra	Sasa_glabra_LOC
		Sasa megalophylla	Sasa_megalophylla_LOC
		Sasa pygmaea	Sasa_pygmaea_var_disticha_LOC
		Sasa pygmaea	Sasa_pygmaea2_LOC
		Sasa viridistriatus	Sasa_viridistriatus_LOC
	Sasaella	Sasaella glabra	Sasaella_glabra_f_albostriata_LOC
	Semiarundinaria	Semiarundinaria fastuosa	Semiarundinaria_fastuosa_LOC
		Semiarundinaria sinica	Semiarundinaria_sinica_LOC
	Shibataea	Shibataea chiangshanensis	Shibataea_chiangshanensis_LOC
		Shibataea chinensis	Shibataea_chinensis_LOC
		Shibataea kumasasa	Shibataea_kumasasa_LOC
		Shibataea lanceifolia	Shibataea_lanceifolia_LOC
	Sinobambusa	Sinobambusa anaurira	Sinobambusa_anaurira_LOC
		Sinobambusa dushanensis	Sinobambusa_dushanensis_LOC
		Sinobambusa intermedia	Sinobambusa_intermedia_LOC
		Sinobambusa nephroaurita	Sinobambusa_nephroaurita1_LOC
		Sinobambusa rubro1igula	Sinobambusa_rubro1igula1_LOC
		Sinobambusa seminuda	Sinobambusa_seminuda_LOC
		Sinobambusa striata	Sinobambusa_striata1_LOC
		Sinobambusa tootsik	Sinobambusa_tootsik_f_albostriata_LOC
		Sinobambusa tootsik	Sinobambusa_tootsik_var_laeta_LOC
		Sinobambusa tootsik	Sinobambusa_tootsik1_LOC
		Sinobambusa yixingensis	Sinobambusa_yixingensis_LOC
	Thamnocalamus	Thamnocalamus spathiflorus	Thamnocalamus_spathiflorus
	Yushania	Yushania brevipaniculata	Yushania_brevipaniculata
		Yushania confusa	Yushania_confusa
		Yushania glandulosa	Yushania_glandulosa
		Yushania levigata	Yushania_levigata
		Yushania niitakayamensis	Yushania_niitakayamensis
		Yushania polytricha	Yushania_polytricha_LOC
		Yushania violascens	Yushania_violascens
Bambuseae	Bambusa	Bambusa albolineata	Bambusa_albolineata_LOC
		Bambusa amplexicaulis	Bambusa_amplexicaulis_LOC
		Bambusa blumeana	Bambusa_blumeana2_LOC
		Bambusa boniopsis	Bambusa_boniopsis_LOC
		Bambusa burmanica	Bambusa_burmanica_cv_LOC
		Bambusa burmanica	Bambusa_burmanica_LOC
		Bambusa chungii	Bambusa_chungii_LOC
		Bambusa corniculata	Bambusa_corniculata_LOC
		Bambusa cornigera	Bambusa_cornigera_cv_LOC
		Bambusa cornigera	Bambusa_cornigera1_LOC
		Bambusa dissimulator	Bambusa_dissimulator_var_albinodis_LOC
		Bambusa dissimulator	Bambusa_dissimulator_var_hispida_LOC
		Bambusa dissimulator	Bambusa_dissimulator_var_LOC
		Bambusa dolichoclada	Bambusa_dolichoclada_LOC
		Bambusa emeiensis	Bambusa_emeiensis
		Bambusa eutuldoides	Bambusa_eutuldoides_var_basistriata_LOC
		Bambusa eutuldoides	Bambusa_eutuldoides_var_viridivittata_LOC
		Bambusa eutuldoides	Bambusa_eutuldoides_LOC
		Bambusa flexuosa	Bambusa_flexuosa_LOC
		Bambusa gibba	Bambusa_gibba_LOC
		Bambusa gibboides	Bambusa_gibboides_LOC
		Bambusa indigena	Bambusa_indigena_LOC
		Bambusa inermedia	Bambusa_inermedia1_LOC
		Bambusa insularis	Bambusa_insularis_LOC
		Bambusa lapidea	Bambusa_lapidea_LOC
		Bambusa longispiculata	Bambusa_longispiculata_LOC
		Bambusa multiplex	Bambusa_multiplex_cv_Fernleaf__LOC
		Bambusa multiplex	Bambusa_multiplex_cv_Silverstripe_LOC
		Bambusa multiplex	Bambusa_multiplex_cv1_LOC
		Bambusa multiplex	Bambusa_multiplex_f_alphonsekarri1_LOC
		Bambusa multiplex	Bambusa_multiplex_f_stripestem_LOC
		Bambusa multiplex	Bambusa_multiplex_var_incana_LOC
		Bambusa multiplex	Bambusa_multiplex_var_riviereorum_LOC
		Bambusa multiplex	Bambusa_multiplex_var_shimadae_LOC
		Bambusa multiplex	Bambusa_multiplex_LOC
		Bambusa nutans	Bambusa_nutans_LOC
		Bambusa oldhamii	Bambusa_oldhamii
		Bambusa pachinensis	Bambusa_pachinensis_var_hirsutissima_LOC
		Bambusa pervariabilis	Bambusa_pervariabilis_var_multistriata1_LOC
		Bambusa pervariabilis	Bambusa_pervariabilis_var_viridistriata2_LOC
		Bambusa pervariabilis	Bambusa_pervariabilis_LOC
		Bambusa pervariabillis	Bambusa_pervariabillis_D_Daii_LOC
		Bambusa pervariabillis	Bambusa_pervariabillis_Dendrocalamus_latiflorus_LOC
		Bambusa prominens	Bambusa_prominens_LOC
		Bambusa rigida	Bambusa_rigida_LOC
		Bambusa rutila	Bambusa_rutila_LOC
		Bambusa sp1	Bambusa_sp1_LOC
		Bambusa subtruncata	Bambusa_subtruncata_LOC
		Bambusa textilis	Bambusa_textilis_Dendrocalamus_latiflorus_LOC
		Bambusa textilis	Bambusa_textilis_f_purpurascens_LOC
		Bambusa textilis	Bambusa_textilis_var_albostriata_LOC
		Bambusa textilis	Bambusa_textilis_var_glabra_LOC
		Bambusa textilis	Bambusa_textilis_var_gracilis_LOC
		Bambusa textilis	Bambusa_textilis_LOC
		Bambusa tulda	Bambusa_tulda_LOC
		Bambusa tuldoides	Bambusa_tuldoides_f_swolleninternode_LOC
		Bambusa tuldoides	Bambusa_tuldoides_LOC
		Bambusa ventricosa	Bambusa_ventricosa_LOC
		Bambusa vulgaris	Bambusa_vulgaris_f_vittata_LOC
		Bambusa vulgaris	Bambusa_vulgaris_f_waminii_LOC
		Bambusa vulgaris	Bambusa_vulgaris_LOC
	Cephalostachyum	Cephalostachyum fuchsianum	Cephalostachyum_fuchsianum_LOC
		Cephalostachyum pergracile	Cephalostachyum_pergracile_LOC
		Cephalostachyum virgatum	Cephalostachyum_virgatum_LOC
	Chusquea	Chusquea culeou	Chusquea_culeou
	Dendrocalamopsis	Dendrocalamopsis basihirsuta	Dendrocalamopsis_basihirsuta_LOC
		Dendrocalamopsis beecheyana	Dendrocalamopsis_beecheyana1_LOC
		Dendrocalamopsis bicicatricata	Dendrocalamopsis_bicicatricata2_LOC
		Dendrocalamopsis daii	Dendrocalamopsis_daii_LOC
		Dendrocalamopsis oldhamii	Dendrocalamopsis_oldhamii_LOC
		Dendrocalamopsis stenoaurita	Dendrocalamopsis_stenoaurita_LOC
		Dendrocalamopsis variostriata	Dendrocalamopsis_variostriata_LOC
	Dendrocalamus	Dendrocalamus asper	Dendrocalamus_asper_var_LOC
		Dendrocalamus asper	Dendrocalamus_asper1_LOC
		Dendrocalamus bambusoides	Dendrocalamus_bambusoides_LOC
		Dendrocalamus barbatus	Dendrocalamus_barbatus_var_internodiiradicatus__LOC
		Dendrocalamus birmanicus	Dendrocalamus_birmanicus_LOC
		Dendrocalamus brandisii	Dendrocalamus_brandisii1_LOC
		Dendrocalamus farinosus	Dendrocalamus_farinosus1_LOC
		Dendrocalamus giganteus	Dendrocalamus_giganteus_cv1_LOC
		Dendrocalamus giganteus	Dendrocalamus_giganteus1_LOC
		Dendrocalamus hamiltonii	Dendrocalamus_hamiltonii_var_hamiltonii_LOC
		Dendrocalamus hamiltonii	Dendrocalamus_hamiltonii_LOC
		Dendrocalamus latiflorus	Dendrocalamus_latiflorus_f_mei-nung_LOC
		Dendrocalamus latiflorus	Dendrocalamus_latiflorus_LOC
		Dendrocalamus minor	Dendrocalamus_minor_var_amoenus_LOC
		Dendrocalamus peculiaris	Dendrocalamus_peculiaris_LOC
		Dendrocalamus rongchengensis	Dendrocalamus_rongchengensis_Hualongdan_LOC
		Dendrocalamus rongchengensis	Dendrocalamus_rongchengensis_LOC
		Dendrocalamus sapidus	Dendrocalamus_sapidus_LOC
		Dendrocalamus sinicus	Dendrocalamus_sinicus_LOC
		Dendrocalamus tsiangii	Dendrocalamus_tsiangii_LOC
		Dendrocalamus xishuangbannaensis	Dendrocalamus_xishuangbannaensis_LOC
		Dendrocalamus yunnanicus	Dendrocalamus_yunnanicus_LOC
	Gigantochloa	Gigantochloa albociliata	Gigantochloa_albociliata_LOC
		Gigantochloa atter	Gigantochloa_atter_var_nigra_LOC
		Gigantochloa felix	Gigantochloa_felix_LOC
		Gigantochloa nigrociliata	Gigantochloa_nigrociliata_LOC
		Gigantochloa rostrata	Gigantochloa_rostrata_LOC
		Gigantochloa sp	Gigantochloa_sp_LOC
		Gigantochloa verticillata	Gigantochloa_verticillata1_LOC
	Guadua	Guadua aculata	Guadua_aculata_LOC
		Guadua angustifolis	Guadua_angustifolis_LOC
		Guadua chacoensis	Guadua_chacoensis
	Hitchcockella	Hitchcockella baronii	Hitchcockella_baronii
	Lingnania	Lingnania chungii	Lingnania_chungii_var_petilla_LOC
		Lingnania chungii	Lingnania_chungii_LOC
		Lingnania distegia	Lingnania_distegia_LOC
		Lingnania intermedia	Lingnania_intermedia_LOC
		Lingnania papillata	Lingnania_papillata_LOC
		Lingnania remotiflora	Lingnania_remotiflora_LOC
		Lingnania surrecta	Lingnania_surrecta_LOC
		Lingnania wenchouensis	Lingnania_wenchouensis_LOC
	Melocalamus	Melocalamus compactiflorus	Melocalamus_compactiflorus_LOC
	Melocanna	Melocanna baccifera	Melocanna_baccifera_f_LOC
		Melocanna baccifera	Melocanna_baccifera_LOC
		Melocanna humilis	Melocanna_humilis_LOC
	Merostachys	Merostachys sp	Merostachys_sp._Greco_18
	Neosinocalamus	Neosinocalamus affinis	Neosinocalamus_affinis_Doupengzhu_LOC
		Neosinocalamus affinis	Neosinocalamus_affinis_f_Chrysotrichus_LOC
		Neosinocalamus affinis	Neosinocalamus_affinis_f_flavidorivens_LOC
		Neosinocalamus affinis	Neosinocalamus_affinis_Foducizhu_LOC
		Neosinocalamus affinis	Neosinocalamus_affinis_LOC
		Neosinocatamus affinis	Neosinocatamus_affinis_f_viridiflavus1_LOC
	Rhipidocladum	Rhipidocladum pittieri	Rhipidocladum_pittieri
	Schizostachyum	Schizostachyum funghomii	Schizostachyum_funghomii_LOC
	Thyrsostachys	Thyrsostachys siamensis	Thyrsostachys_siamensis_f_LOC
		Thyrsostachys siamensis	Thyrsostachys_siamensis_LOC
Olyreae	Froesiochloa	Froesiochloa boutelouoides	Froesiochloa_boutelouoides
	Rehia	Rehia nervata	Rehia_nervata

## Sheet: S7
Supplementary Table S7. Coverage and depth analysis of pan-chloroplast genome
Class	Order	Family	Species	Classification	Accession ID	Coverage base (%)	Depth (×)
ANA_Grade	Amborellales	Amborellaceae	Amborella_trichopoda	Other	NC_005086.1	80.4734	8.89132
ANA_Grade	Nymphaeales	Nymphaeaceae	Nymphaea_alba	Other	NC_006050.1	78.9183	8.8207
Eudicots	Apiales	Araliaceae	Aralia_undulata	Other	NC_022810.1	95.106	11.7331
Eudicots	Apiales	Araliaceae	Panax_ginseng	Other	NC_006290.1	99.588	11.8482
Eudicots	Asterales	Campanulaceae	Hanabusaya_asiatica	Other	NC_024732.1	78.1023	7.78931
Eudicots	Brassicales	Araceae	Wolffiella_lingulata	Other	NC_015894.1	76.6259	8.44153
Eudicots	Brassicales	Brassicaceae	Arabidopsis_thaliana	Other	NC_000932.1	87.0318	8.85716
Eudicots	Brassicales	Brassicaceae	Arabis_hirsuta	Other	NC_009268.1	98.4631	9.45584
Eudicots	Brassicales	Brassicaceae	Aethionema_cordifolium	Other	NC_009265.1	98.274	9.49685
Eudicots	Brassicales	Brassicaceae	Brassica_napus	Other	NC_016734.1	98.4541	9.53788
Eudicots	Brassicales	Caricaceae	Carica papaya	Other	NC_010323.1	91.0406	11.1726
Eudicots	Caryophyllales	Caryophyllaceae	Silene_latifolia	Other	NC_016730.1	80.18	9.16023
Eudicots	Cucurbitales	Cucurbitaceae	Cucumis_sativus	Other	NC_007144.1	85.8654	10.0925
Eudicots	Ericales	Actinidiaceae	Actinidia_chinensis	Other	NC_026690.1	91.4082	10.4528
Eudicots	Ericales	Primulaceae	Ardisia_polysticta	Other	NC_021121.1	91.3122	10.4034
Eudicots	Ericales	Theaceae	Camellia_crapnelliana	Other	NC_024541.1	98.9229	12.3833
Eudicots	Fabales	Fabaceae	Vigna_angularis	Other	NC_021091.1	91.504	8.47516
Eudicots	Fabales	Fabaceae	Phaseolus_vulgaris	Other	NC_009259.1	98.6346	8.83911
Eudicots	Fabales	Fabaceae	Trifolium_grandiflorum	Other	NC_024034.1	87.7432	9.38609
Eudicots	Fabales	Fabaceae	Lotus_japonicus	Other	NC_002694.1	88.3809	9.39481
Eudicots	Fabales	Fabaceae	Glycine_max	Other	NC_007942.1	94.525	9.40278
Eudicots	Fabales	Fabaceae	Lupinus_luteus	Other	NC_023090.1	89.5341	9.62615
Eudicots	Fabales	Fabaceae	Cicer_arietinum	Other	NC_011163.1	90.0342	9.8168
Eudicots	Fabales	Fabaceae	Medicago_truncatula	Other	NC_003119.6	90.9726	9.94582
Eudicots	Fabales	Fabaceae	Libidibia coriaria	Other	NC_026677.1	92.0535	11.1377
Eudicots	Fabales	Fagaceae	Castanea_mollissima	Other	NC_014674.1	87.5043	10.2549
Eudicots	Gentianales	Apocynaceae	Asclepias_syriaca	Other	NC_022432.1	83.0499	8.81593
Eudicots	Gentianales	Rubiaceae	Coffea_arabica	Other	NC_008535.1	91.7636	10.5817
Eudicots	Geraniales	Francoaceae	Viviania_marifolia	Other	NC_023259.1	80.1731	8.85597
Eudicots	Geraniales	Geraniaceae	Erodium_texanum	Other	NC_014569.1	70.1809	7.21204
Eudicots	Lamiales	Lentibulariaceae	Utricularia_gibba	Other	NC_021449.1	85.2504	8.92271
Eudicots	Lamiales	Oleaceae	Olea europaea	Other	NC_013707.2	97.4103	11.8734
Eudicots	Lamiales	Orobanchaceae	Cistanche phelypaea	Other	NC_025642.1	86.9803	7.23595
Eudicots	Lamiales	Scrophulariaceae	Scrophularia_takesimensis	Other	NC_026202.1	96.1135	11.2704
Eudicots	Malpighiales	Chrysobalanaceae	Licania_alba	Other	NC_024064.1	96.1135	11.2704
Eudicots	Malpighiales	Euphorbiaceae	Ricinus communis	Other	NC_016736.1	92.2316	10.4886
Eudicots	Malpighiales	Euphorbiaceae	Manihot esculenta	Other	NC_010433.1	94.1673	10.7068
Eudicots	Malpighiales	Salicaceae	Salix_purpurea	Other	NC_026722.1	92.389	10.4051
Eudicots	Malpighiales	Salicaceae	Populus_trichocarpa	Other	NC_009143.1	98.1252	11.0154
Eudicots	Malvales	Malvaceae	Gossypium_raimondii	Other	NC_016668.1	92.4926	10.5149
Eudicots	Malvales	Malvaceae	Theobroma_cacao	Other	NC_014676.2	97.7369	11.3602
Eudicots	Myrtales	Myrtaceae	Angophora_costata	Other	NC_022412.1	89.8675	10.9038
Eudicots	Myrtales	Myrtaceae	Eucalyptus_aromaphloia	Other	NC_022396.1	99.36	11.2669
Eudicots	Myrtales	Myrtaceae	Corymbia eximia	Other	NC_022409.1	99.7663	11.2846
Eudicots	Myrtales	Onagraceae	Oenothera_argillicola	Other	NC_010358.1	79.8419	8.94355
Eudicots	Proteales	Nelumbonaceae	Nelumbo_nucifera	Other	NC_025339.1	91.7615	11.3785
Eudicots	Ranunculales	Ranunculaceae	Megaleranthis_saniculifolia	Other	NC_012615.1	87.2633	10.3575
Eudicots	Rosales	Moraceae	Morus indica	Other	NC_008359.1	88.9787	10.6824
Eudicots	Rosales	Rosaceae	Fragaria vesca	Other	NC_015206.1	92.1344	10.5733
Eudicots	Rosales	Rosaceae	Pyrus_pyrifolia	Other	NC_015996.1	94.7837	11.1899
Eudicots	Rosales	Rosaceae	Prunus persica	Other	NC_014697.1	98.0087	11.5282
Eudicots	Sapindales	Rutaceae	Citrus_sinensis	Other	NC_008334.1	87.4689	9.93897
Eudicots	Saxifragales	Crassulaceae	Sedum_sarmentosum	Other	NC_023085.1	82.3368	9.12679
Eudicots	Solanales	Convolvulaceae	Cuscuta_exaltata	Other	NC_009963.1	81.3213	7.36389
Eudicots	Solanales	Convolvulaceae	Ipomoea_purpurea	Other	NC_009808.1	86.3847	9.3393
Eudicots	Solanales	Solanaceae	Iochroma_loxense	Other	NC_026726.1	92.8046	10.7878
Eudicots	Solanales	Solanaceae	Solanum_tuberosum	Other	NC_008096.2	99.7353	11.2259
Eudicots	Vitales	Vitaceae	Vitis_vinifera	Other	NC_007957.1	94.3583	11.9322
ferns_and_horsetails	Equisetales	Equisetaceae	Equisetum_arvense	Other	NC_014699.1	46.8498	3.30561
ferns_and_horsetails	Marattiales	Marattiaceae	Angiopteris_evecta	Other	NC_008829.1	53.6371	3.96776
ferns_and_horsetails	Polypodiales	Dennstaedtiaceae	Pteridium_aquilinum_subsp._aquilinum	Other	NC_014348.1	45.8047	2.31996
Gymnosperm	Araucariales	Podocarpaceae	Podocarpus_lambertii	Other	NC_023805.1	59.9204	5.28038
Gymnosperm	Cupressales	Cupressaceae	Juniperus_monosperma	Other	NC_024022.1	71.2292	5.29313
Gymnosperm	Cupressales	Cupressaceae	Taiwania_cryptomerioides	Other	NC_016065.1	76.0551	5.84403
Gymnosperm	Cupressales	Taxaceae	Cephalotaxus_wilsoniana	Other	NC_016063.1	67.3955	5.65575
Gymnosperm	Cycadales	Cycadaceae	Cycas_taitungensis	Other	NC_009618.1	71.32	5.81152
Gymnosperm	Gnetales	Gnetaceae	Gnetum_gnemon	Other	NC_026301.1	55.3225	3.19436
Gymnosperm	Pinales	Pinaceae	Picea_abies	Other	NC_021456.1	78.309	5.48704
Gymnosperm	Pinales	Pinaceae	Pinus_contorta	Other	NC_011153.4	90.8085	5.66335
Lycophytes	Selaginellales	Selaginellaceae	Selaginella_moellendorffii	Other	NC_013086.1	29.904	1.38928
Magnoliids	Magnoliales	Magnoliaceae	Magnolia_sprengeri	Other	NC_023242.1	93.3076	11.5478
Magnoliids	Piperales	Piperaceae	Piper_cenocladum	Other	NC_008457.1	78.9203	8.70254
Monocots	Acorales	Acoraceae	Acorus_americanus	Other	NC_010093.1	87.129	9.77225
Monocots	Arecales	Arecaceae	Phoenix_dactylifera	Other	NC_013991.2	93.601	10.7177
Monocots	Arecales	Asteraceae	Artemisia_montana	Other	NC_025910.1	93.3666	10.4552
Monocots	Arecales	Asteraceae	Ageratina adenophora	Other	NC_015621.1	98.4386	10.8323
Monocots	Arecales	Asteraceae	Helianthus_decapetalus	Other	NC_023110.1	98.1688	10.8514
Monocots	Asparagales	Orchidaceae	Corallorhiza_wisteriana	Other	NC_025663.1	90.2613	8.28675
Monocots	Asparagales	Orchidaceae	Phalaenopsis_equestris	Other	NC_017609.1	94.4387	8.46646
Monocots	Asparagales	Orchidaceae	Cymbidium_tracyanum	Other	NC_021432.1	95.4033	9.3015
Monocots	Dioscoreales	Dioscoreaceae	Dioscorea_elephantipes	Other	NC_009601.1	87.9175	9.78062
Monocots	Liliales	Liliaceae	Fritillaria_cirrhosa	Other	NC_024728.1	87.5624	9.75921
Monocots	Poales	Poaceae	Yushania_levigata	Bamboo	NC_024725.1	99.0389	8.36862
Monocots	Poales	Poaceae	Bambusa_oldhamii	Bamboo	NC_012927.1	99.5931	8.39988
Monocots	Poales	Poaceae	Indocalamus_wilsonii	Bamboo	NC_024720.1	99.5184	8.42216
Monocots	Poales	Poaceae	Arundinaria_appalachiana	Bamboo	NC_023934.1	99.7298	8.44981
Monocots	Poales	Poaceae	Fargesia_nitida	Bamboo	NC_024715.1	99.737	8.46594
Monocots	Poales	Poaceae	Phyllostachys_edulis	Bamboo	NC_015817.1	99.7795	8.47272
Monocots	Poales	Poaceae	Danthonia_californica	Bamboo	NC_025232.1	88.6147	7.65792
Monocots	Poales	Poaceae	Brachypodium_distachyon	Other	NC_011032.1	98.4674	8.0586
Monocots	Poales	Poaceae	Zea_mays	Other	NC_001666.2	99.022	8.08222
Monocots	Poales	Poaceae	Oryza sativa	Other	NC_001320.1	98.8589	8.09707
Monocots	Poales	Poaceae	Sorghum_bicolor	Other	NC_008602.1	99.1425	8.1386
Monocots	Poales	Poaceae	Festuca_altissima	Other	NC_019648.1	98.0247	8.1543
Monocots	Poales	Poaceae	Triticum_aestivum	Other	NC_002762.1	98.793	8.18593
Monocots	Poales	Poaceae	Setaria italica	Other	NC_022850.1	98.9374	8.26372
Monocots	Poales	Poaceae	Pharus lappulaceus	Other	NC_023245.1	96.1924	8.37749
Monocots	Poales	Poaceae	Aegilops_tauschii	Other	NC_022133.1	97.2974	8.85022
Monocots	Zingiberales	Musaceae	Musa_textilis	Other	NC_022926.1	89.8566	9.95541

## Sheet: S8
Supplementary Table S8. Align the probes to 468 complete chloroplast genomes, which did not contain the sequences used to design the probes
Class	Order	Family	Species	Classification	Accession ID	Coverage base (bp)	Raw genome length (bp)	Rate (%)
Monocots	Poales	Poaceae	Thamnocalamus_spathiflorus	Other	NC_024724.1	134554	139778	96.2626
Monocots	Poales	Poaceae	Sarocalamus_faberi	Other	NC_024713.1	134510	139629	96.3339
Monocots	Acorales	Acoraceae	Acorus_calamus	Other	NC_007407.1	144538	153821	93.9651
Monocots	Acorales	Acoraceae	Acorus_gramineus	Other	NC_026299.1	143012	152849	93.5642
Monocots	Alismatales	Araceae	Colocasia esculenta	Other	NC_016753.1	131566	162424	81.0016
Monocots	Alismatales	Araceae	Lemna_minor	Other	NC_010109.1	141427	165955	85.2201
Monocots	Alismatales	Araceae	Spirodela_polyrhiza	Other	NC_015891.1	145665	168788	86.3006
Monocots	Alismatales	Araceae	Wolffia_australiana	Other	NC_015899.1	155443	168704	92.1395
Monocots	Alismatales	Hydrocharitaceae	Elodea_canadensis	Other	NC_018541.1	119162	156700	76.0447
Monocots	Alismatales	Hydrocharitaceae	Najas_flexilis	Other	NC_021936.1	76017	156366	48.6148
Monocots	Arecales	Arecaceae	Bismarckia_nobilis	Other	NC_020366.1	149911	158210	94.7544
Monocots	Arecales	Arecaceae	Calamus caryotoides	Other	NC_020365.1	147979	157270	94.0923
Monocots	Arecales	Arecaceae	Cocos_nucifera	Other	NC_022417.1	147690	154731	95.4495
Monocots	Arecales	Arecaceae	Elaeis_guineensis	Other	NC_017602.1	151282	156973	96.3745
Monocots	Arecales	Arecaceae	Pseudophoenix_vinifera	Other	NC_020364.1	154023	157829	97.5885
Monocots	Asparagales	Amaryllidaceae	Allium_cepa	Other	NC_024813.1	124878	153538	81.3336
Monocots	Asparagales	Asparagaceae	Eustrephus_latifolius	Other	NC_025305.1	114185	159736	71.4836
Monocots	Asparagales	Iridaceae	Iris gatesii	Other	NC_024936.1	137356	153441	89.5171
Monocots	Asparagales	Orchidaceae	Calanthe_triplicata	Other	NC_024544.1	147289	158759	92.7752
Monocots	Asparagales	Orchidaceae	Corallorhiza_bulbosa	Other	NC_025659.1	141393	148643	95.1225
Monocots	Asparagales	Orchidaceae	Corallorhiza_macrantha	Other	NC_025660.1	143570	151031	95.06
Monocots	Asparagales	Orchidaceae	Corallorhiza_mertensiana	Other	NC_025661.1	138706	147941	93.7576
Monocots	Asparagales	Orchidaceae	Corallorhiza_odontorhiza	Other	NC_025664.1	140608	147317	95.4459
Monocots	Asparagales	Orchidaceae	Corallorhiza_trifida	Other	NC_025662.1	140472	149384	94.0342
Monocots	Asparagales	Orchidaceae	Cymbidium_aloifolium	Other	NC_021429.1	149698	156904	95.4074
Monocots	Asparagales	Orchidaceae	Cymbidium_mannii	Other	NC_021433.1	147502	155308	94.9739
Monocots	Asparagales	Orchidaceae	Cymbidium_sinense	Other	NC_021430.1	148767	155548	95.6406
Monocots	Asparagales	Orchidaceae	Cymbidium_tortisepalum	Other	NC_021431.1	148657	155627	95.5213
Monocots	Asparagales	Orchidaceae	Cypripedium macranthos	Other	NC_024421.1	137197	157050	87.3588
Monocots	Asparagales	Orchidaceae	Dendrobium_officinale	Other	NC_024019.1	142710	152221	93.7518
Monocots	Asparagales	Orchidaceae	Epipogium aphyllum	Other	NC_026449.1	3362	30650	10.969
Monocots	Asparagales	Orchidaceae	Erycina_pusilla	Other	NC_018114.1	126058	143164	88.0515
Monocots	Asparagales	Orchidaceae	Neottia nidus-avis	Other	NC_016471.1	65724	92060	71.3926
Monocots	Asparagales	Orchidaceae	Oncidium_hybrid	Other	NC_014056.1	139109	146484	94.9653
Monocots	Asparagales	Orchidaceae	Phalaenopsis_aphrodite	Other	NC_007499.1	144148	148964	96.767
Monocots	Asparagales	Orchidaceae	Phalaenopsis_hybrid	Other	NC_025593.1	144149	148918	96.7976
Monocots	Asparagales	Orchidaceae	Rhizanthella gardneri	Other	NC_014874.1	20586	59190	34.7795
Monocots	Dioscoreales	Dioscoreaceae	Dioscorea_rotundata	Other	NC_024170.1	146263	155406	94.1167
Monocots	Liliales	Alstroemeriaceae	Bomarea_edulis	Other	NC_025306.1	130769	154925	84.4079
Monocots	Liliales	Alstroemeriaceae	Luzuriaga_radicans	Other	NC_025333.1	131251	157885	83.1308
Monocots	Liliales	Liliaceae	Fritillaria_hupehensis	Other	NC_024736.1	146917	152145	96.5638
Monocots	Liliales	Liliaceae	Fritillaria_taipaiensis	Other	NC_023247.1	146331	151693	96.4652
Monocots	Liliales	Melanthiaceae	Paris_verticillata	Other	NC_024560.1	141363	157379	89.8233
Monocots	Liliales	Melanthiaceae	Veratrum_patulum	Other	NC_022715.2	135135	153699	87.9218
Monocots	Petrosaviales	Petrosaviaceae	Petrosavia_stellaris	Other	NC_023356.1	93707	103835	90.2461
Monocots	Poales	Bromeliaceae	Ananas_comosus	Other	NC_026220.1	142549	159636	89.2963
Monocots	Poales	Poaceae	Acidosasa_purpurea	Bamboo	NC_015820.1	130451	139697	93.3814
Monocots	Poales	Poaceae	Aegilops_bicornis	Other	NC_024831.1	125954	136861	92.0306
Monocots	Poales	Poaceae	Aegilops_cylindrica	Other	NC_023096.1	106192	113490	93.5695
Monocots	Poales	Poaceae	Aegilops_geniculata	Other	NC_023097.1	106427	113893	93.4447
Monocots	Poales	Poaceae	Aegilops_kotschyi	Other	NC_024832.1	125973	136868	92.0398
Monocots	Poales	Poaceae	Aegilops_longissima	Other	NC_024830.1	126009	136875	92.0614
Monocots	Poales	Poaceae	Aegilops_searsii	Other	NC_024815.1	126067	136863	92.1118
Monocots	Poales	Poaceae	Aegilops_sharonensis	Other	NC_024816.1	126086	136867	92.123
Monocots	Poales	Poaceae	Aegilops_speltoides	Other	NC_022135.1	106259	113536	93.5906
Monocots	Poales	Poaceae	Agrostis_stolonifera	Other	NC_008591.1	125892	136584	92.1719
Monocots	Poales	Poaceae	Ampelocalamus_calcareus	Bamboo	NC_024731.1	130536	139689	93.4476
Monocots	Poales	Poaceae	Anomochloa_marantoidea	Other	NC_014062.1	114631	138412	82.8187
Monocots	Poales	Poaceae	Aristida_purpurea	Other	NC_025228.1	128448	138423	92.7938
Monocots	Poales	Poaceae	Arundinaria_fargesii	Bamboo	NC_024712.1	131026	139696	93.7937
Monocots	Poales	Poaceae	Arundinaria_gigantea	Bamboo	NC_020341.1	130093	138935	93.6359
Monocots	Poales	Poaceae	Arundinaria_tecta	Bamboo	NC_023935.1	130852	139499	93.8014
Monocots	Poales	Poaceae	Bambusa_emeiensis	Bamboo	NC_015830.1	130585	139493	93.614
Monocots	Poales	Poaceae	Bambusa_multiplex	Bamboo	NC_024668.1	130585	139493	93.614
Monocots	Poales	Poaceae	Cenchrus_americanus	Other	NC_024171.1	130562	140718	92.7827
Monocots	Poales	Poaceae	Centotheca_lappacea	Other	NC_025229.1	129988	139464	93.2054
Monocots	Poales	Poaceae	Chimonocalamus_longiusculus	Bamboo	NC_024714.1	131054	139821	93.7298
Monocots	Poales	Poaceae	Chionochloa_macra	Other	NC_025230.1	127969	135720	94.289
Monocots	Poales	Poaceae	Coix lacryma-jobi	Other	NC_013273.1	131287	140745	93.28
Monocots	Poales	Poaceae	Coleataenia_prionitis	Other	NC_025231.1	130830	139897	93.5188
Monocots	Poales	Poaceae	Dendrocalamus_latiflorus	Bamboo	NC_013088.1	131043	139394	93.6805
Monocots	Poales	Poaceae	Deschampsia_antarctica	Other	NC_023533.1	125880	135362	92.9951
Monocots	Poales	Poaceae	Digitaria exilis	Other	NC_024176.1	131360	140908	93.2239
Monocots	Poales	Poaceae	Echinochloa_oryzicola	Other	NC_024643.2	131116	139891	93.7273
Monocots	Poales	Poaceae	Elytrophorus_spicatus	Other	NC_025233.1	128035	136346	93.9045
Monocots	Poales	Poaceae	Eriachne_stipacea	Other	NC_025234.1	124972	134746	92.7464
Monocots	Poales	Poaceae	Fargesia_spathacea	Bamboo	NC_024716.1	132427	139767	94.7484
Monocots	Poales	Poaceae	Fargesia_yunnanensis	Bamboo	NC_024717.1	132296	139609	94.7618
Monocots	Poales	Poaceae	Ferrocalamus_rimosivaginus	Bamboo	NC_015831.1	132009	139467	94.6525
Monocots	Poales	Poaceae	Festuca_arundinacea	Other	NC_011713.2	119817	136048	88.0697
Monocots	Poales	Poaceae	Festuca_ovina	Other	NC_019649.1	123329	133165	92.6137
Monocots	Poales	Poaceae	Festuca_pratensis	Other	NC_019650.1	125616	135291	92.8487
Monocots	Poales	Poaceae	Gaoligongshania_megalothyrsa	Bamboo	NC_024718.1	132315	140064	94.4675
Monocots	Poales	Poaceae	Gelidocalamus_tessellatus	Bamboo	NC_024719.1	132415	139712	94.7771
Monocots	Poales	Poaceae	Hakonechloa_macra	Other	NC_025235.1	126653	133960	94.5454
Monocots	Poales	Poaceae	Hordeum_vulgare	Other	NC_008590.1	127597	136462	93.5037
Monocots	Poales	Poaceae	Indocalamus_longiauritus	Bamboo	NC_015803.1	133256	139668	95.4091
Monocots	Poales	Poaceae	Indosasa_sinica	Bamboo	NC_024721.1	133090	139660	95.2957
Monocots	Poales	Poaceae	Isachne_distichophylla	Other	NC_025236.1	127406	135782	93.8313
Monocots	Poales	Poaceae	Lecomtella_madagascariensis	Other	NC_024106.1	132250	139073	95.0939
Monocots	Poales	Poaceae	Leersia_tisserantii	Other	NC_016677.1	128681	136551	94.2366
Monocots	Poales	Poaceae	Lolium perenne	Other	NC_009950.1	127219	135282	94.0399
Monocots	Poales	Poaceae	Lolium_multiflorum	Other	NC_019651.1	127241	135175	94.1306
Monocots	Poales	Poaceae	Monachather_paradoxus	Other	NC_025237.1	131719	137625	95.7086
Monocots	Poales	Poaceae	Neyraudia reynaudiana	Other	NC_024262.1	129110	135367	95.3778
Monocots	Poales	Poaceae	Oligostachyum_shiuyingianum	Bamboo	NC_024722.1	134074	139647	96.0092
Monocots	Poales	Poaceae	Olyra latifolia	Bamboo	NC_024165.1	129932	136785	94.9899
Monocots	Poales	Poaceae	Oryza rufipogon	Other	NC_022668.1	127605	134557	94.8334
Monocots	Poales	Poaceae	Oryza sativa	Other	NC_008155.1	127563	134496	94.8452
Monocots	Poales	Poaceae	Oryza_australiensis	Other	NC_024608.1	128481	135224	95.0135
Monocots	Poales	Poaceae	Oryza_glaberrima	Other	NC_024175.1	125269	132629	94.4507
Monocots	Poales	Poaceae	Oryza_meridionalis	Other	NC_016927.1	127626	134558	94.8483
Monocots	Poales	Poaceae	Oryza_nivara	Other	NC_005973.1	127575	134494	94.8555
Monocots	Poales	Poaceae	Oryza_rufipogon	Other	NC_017835.1	127687	134544	94.9035
Monocots	Poales	Poaceae	Panicum_virgatum	Other	NC_015990.1	133161	139619	95.3746
Monocots	Poales	Poaceae	Pharus latifolius	Other	NC_021372.1	134273	142077	94.5072
Monocots	Poales	Poaceae	Phragmites australis	Other	NC_022958.1	131846	137561	95.8455
Monocots	Poales	Poaceae	Phyllostachys_nigra	Bamboo	NC_015826.1	134507	139839	96.187
Monocots	Poales	Poaceae	Phyllostachys_propinqua	Bamboo	NC_016699.1	134359	139704	96.1741
Monocots	Poales	Poaceae	Phyllostachys_sulphurea	Bamboo	NC_024669.1	134369	139731	96.1626
Monocots	Poales	Poaceae	Pleioblastus_maculatus	Bamboo	NC_024723.1	134155	139720	96.017
Monocots	Poales	Poaceae	Puelia_olyriformis	Other	NC_023449.1	134681	140344	95.9649
Monocots	Poales	Poaceae	Rhynchoryza_subulata	Other	NC_016718.1	129677	136303	95.1388
Monocots	Poales	Poaceae	Saccharum hybrid	Other	NC_006084.1	135285	141182	95.8075
Monocots	Poales	Poaceae	Saccharum hybrid cultivar SP80-3280	Other	NC_005878.2	135263	141182	95.8075
Monocots	Poales	Poaceae	Secale_cereale	Other	NC_021761.1	109302	114843	95.1752
Monocots	Poales	Poaceae	Sorghum_timorense	Other	NC_023800.1	134936	140629	95.9518
Monocots	Poales	Poaceae	Thysanolaena_latifolia	Other	NC_025238.1	134552	140097	96.042
Monocots	Poales	Poaceae	Triticum_macha	Other	NC_025955.1	128839	135899	94.805
Monocots	Poales	Poaceae	Triticum_monococcum	Other	NC_021760.1	110156	116399	94.6366
Monocots	Poales	Poaceae	Triticum_timopheevii	Other	NC_024764.1	129087	136157	94.8075
Monocots	Poales	Poaceae	Triticum_turgidum	Other	NC_024814.1	128812	135835	94.8298
Monocots	Poales	Poaceae	Triticum_urartu	Other	NC_021762.1	109531	115773	94.6084
Monocots	Poales	Typhaceae	Typha_latifolia	Other	NC_013823.1	144927	161572	89.6981
Monocots	Zingiberales	Heliconiaceae	Heliconia_collinsiana	Other	NC_020362.1	155497	161907	96.0409
Monocots	Zingiberales	Strelitziaceae	Ravenala_madagascariensis	Other	NC_022927.1	143919	166170	86.6095
Monocots	Zingiberales	Zingiberaceae	Curcuma_roscoeana	Other	NC_022928.1	137110	159512	85.9559
Monocots	Zingiberales	Zingiberaceae	Zingiber_spectabile	Other	NC_020363.1	136010	155890	87.2474
Magnoliids	Canellales	Winteraceae	Drimys_granadensis	Other	NC_008456.1	147452	160604	91.8109
Magnoliids	Laurales	Calycanthaceae	Calycanthus_floridus	Other	NC_004993.1	139222	153337	90.7948
Magnoliids	Magnoliales	Magnoliaceae	Liriodendron_tulipifera	Other	NC_008326.1	158079	159886	98.8698
Magnoliids	Magnoliales	Magnoliaceae	Magnolia officinalis	Other	NC_020316.1	158603	160183	99.0136
Magnoliids	Magnoliales	Magnoliaceae	Magnolia_cathcartii	Other	NC_023234.1	158375	159950	99.0153
Magnoliids	Magnoliales	Magnoliaceae	Magnolia_denudata	Other	NC_018357.1	158731	160053	99.174
Magnoliids	Magnoliales	Magnoliaceae	Magnolia_grandiflora	Other	NC_020318.1	158184	159623	99.0985
Magnoliids	Magnoliales	Magnoliaceae	Magnolia_kobus	Other	NC_023237.1	158124	159443	99.1727
Magnoliids	Magnoliales	Magnoliaceae	Magnolia_kwangsiensis	Other	NC_015892.1	158101	159667	99.0192
Magnoliids	Magnoliales	Magnoliaceae	Magnolia_liliifera	Other	NC_023238.1	156668	158177	99.046
Magnoliids	Magnoliales	Magnoliaceae	Magnolia_macrophylla	Other	NC_023235.1	158514	160002	99.07
Magnoliids	Magnoliales	Magnoliaceae	Magnolia_odora	Other	NC_023239.1	158704	160070	99.1466
Magnoliids	Magnoliales	Magnoliaceae	Magnolia_officinalis	Other	NC_020317.1	158323	160105	98.887
Magnoliids	Magnoliales	Magnoliaceae	Magnolia_pyramidata	Other	NC_023236.1	158626	160025	99.1258
Magnoliids	Magnoliales	Magnoliaceae	Magnolia_salicifolia	Other	NC_023240.1	158847	160093	99.2217
Magnoliids	Magnoliales	Magnoliaceae	Magnolia_sinica	Other	NC_023241.1	158720	160044	99.1727
Magnoliids	Magnoliales	Magnoliaceae	Magnolia_tripetala	Other	NC_024027.1	158721	160037	99.1777
Magnoliids	Magnoliales	Magnoliaceae	Magnolia_yunnanensis	Other	NC_024545.1	158678	160085	99.1211
Gymnosperm	Araucariales	Araucariaceae	Agathis dammara	Other	NC_023119.1	96463	145625	66.2407
Gymnosperm	Araucariales	Podocarpaceae	Nageia_nagi	Other	NC_023120.1	127367	133722	95.2476
Gymnosperm	Araucariales	Podocarpaceae	Podocarpus_totara	Other	NC_020361.1	129829	133259	97.4261
Gymnosperm	Araucariales	Podocarpaceae	Retrophyllum_piresii	Other	NC_024827.1	127731	133291	95.8287
Gymnosperm	Cupressales	Cupressaceae	Callitropsis_nootkatensis	Other	NC_026295.1	120332	127150	94.6378
Gymnosperm	Cupressales	Cupressaceae	Callitropsis_vietnamensis	Other	NC_026298.1	120235	127541	94.2716
Gymnosperm	Cupressales	Cupressaceae	Calocedrus_formosana	Other	NC_023121.1	113814	127311	89.3984
Gymnosperm	Cupressales	Cupressaceae	Cryptomeria_japonica	Other	NC_010548.1	108036	131810	81.9634
Gymnosperm	Cupressales	Cupressaceae	Cunninghamia lanceolata	Other	NC_021437.1	111566	135334	82.4375
Gymnosperm	Cupressales	Cupressaceae	Cupressus_sempervirens	Other	NC_026296.1	120122	129150	93.0097
Gymnosperm	Cupressales	Cupressaceae	Hesperocyparis_glabra	Other	NC_026297.1	119889	126993	94.406
Gymnosperm	Cupressales	Cupressaceae	Juniperus_bermudiana	Other	NC_024021.1	123030	127659	96.3739
Gymnosperm	Cupressales	Cupressaceae	Juniperus_scopulorum	Other	NC_024023.1	123420	127774	96.5924
Gymnosperm	Cupressales	Cupressaceae	Juniperus_virginiana	Other	NC_024024.1	123401	127770	96.5806
Gymnosperm	Cupressales	Cupressaceae	Taiwania_flousiana	Other	NC_021441.1	126849	131413	96.527
Gymnosperm	Cupressales	Taxaceae	Amentotaxus_formosana	Other	NC_024945.1	103603	136430	75.9386
Gymnosperm	Cupressales	Taxaceae	Cephalotaxus_oliveri	Other	NC_021110.1	127984	134337	95.2708
Gymnosperm	Cupressales	Taxaceae	Taxus_mairei	Other	NC_020321.1	87261	127665	68.3515
Gymnosperm	Cyatheales	Cyatheaceae	Alsophila spinulosa	Other	NC_012818.1	88834	156661	56.7046
Gymnosperm	Cycadales	Cycadaceae	Bowenia serrulata	Other	NC_026036.1	149632	165695	90.3057
Gymnosperm	Cycadales	Cycadaceae	Cycas debaoensis	Other	NC_026201.1	157617	162092	97.2392
Gymnosperm	Cycadales	Cycadaceae	Cycas_revoluta	Other	NC_020319.1	158042	162489	97.2632
Gymnosperm	Cycadales	Dasypogonaceae	Dasypogon bromeliifolius	Other	NC_020367.1	137897	157858	87.3551
Gymnosperm	Cycadales	Zamiaceae	Ceratozamia_hildae	Other	NC_026037.1	146801	165734	88.5763
Gymnosperm	Cycadales	Zamiaceae	Stangeria_eriopus	Other	NC_026041.1	140697	163548	86.028
Gymnosperm	Cycadales	Zamiaceae	Zamia_furfuracea	Other	NC_026040.1	145044	164953	87.9305
Gymnosperm	Ephedrales	Ephedraceae	Ephedra_equisetina	Other	NC_011954.1	62385	109518	56.9632
Gymnosperm	Ginkgoales	Ginkgoaceae	Ginkgo_biloba	Other	NC_016986.1	122176	156988	77.8251
Gymnosperm	Gnetales	Gnetaceae	Gnetum montanum	Other	NC_021438.1	107095	115019	93.1107
Gymnosperm	Gnetales	Gnetaceae	Gnetum_parvifolium	Other	NC_011942.1	106458	114914	92.6415
Gymnosperm	Pinales	Pinaceae	Cathaya_argyrophylla	Other	NC_014589.1	98322	107122	91.7851
Gymnosperm	Pinales	Pinaceae	Cedrus_deodara	Other	NC_014575.1	112028	119299	93.9052
Gymnosperm	Pinales	Pinaceae	Keteleeria_davidiana	Other	NC_011930.1	110155	117720	93.5737
Gymnosperm	Pinales	Pinaceae	Larix_decidua	Other	NC_016058.1	116669	122474	95.2602
Gymnosperm	Pinales	Pinaceae	Picea sitchensis	Other	NC_011152.3	109699	120176	91.282
Gymnosperm	Pinales	Pinaceae	Picea_morrisonicola	Other	NC_016069.1	122722	124168	98.8354
Gymnosperm	Pinales	Pinaceae	Pinus_gerardiana	Other	NC_011154.4	109930	117618	93.4636
Gymnosperm	Pinales	Pinaceae	Pinus_koraiensis	Other	NC_004677.2	111081	117190	94.7871
Gymnosperm	Pinales	Pinaceae	Pinus_krempfii	Other	NC_011155.4	108402	116989	92.66
Gymnosperm	Pinales	Pinaceae	Pinus_lambertiana	Other	NC_011156.4	109014	117239	92.9844
Gymnosperm	Pinales	Pinaceae	Pinus_massoniana	Other	NC_021439.1	116005	119739	96.8816
Gymnosperm	Pinales	Pinaceae	Pinus_monophylla	Other	NC_011158.4	107978	116479	92.7017
Gymnosperm	Pinales	Pinaceae	Pinus_nelsonii	Other	NC_011159.4	106684	116834	91.3125
Gymnosperm	Pinales	Pinaceae	Pinus_strobus	Other	NC_026302.1	109369	115576	94.6295
Gymnosperm	Pinales	Pinaceae	Pinus_taeda	Other	NC_021440.1	117811	121530	96.9399
Gymnosperm	Pinales	Pinaceae	Pinus_thunbergii	Other	NC_001631.1	115738	119707	96.6844
Gymnosperm	Pinales	Pinaceae	Pseudotsuga_sinensis	Other	NC_016064.1	115785	122513	94.5083
Gymnosperm	Welwitschiales	Welwitschiaceae	Welwitschia_mirabilis	Other	NC_010654.1	71124	119726	59.4056
ferns_and_horsetails	Equisetales	Equisetaceae	Equisetum_hyemale	Other	NC_020146.1	116846	131760	88.6809
ferns_and_horsetails	Gleicheniales	Gleicheniaceae	Diplopterygium_glaucum	Other	NC_024158.1	56670	151007	37.5281
ferns_and_horsetails	Marattiales	Marattiaceae	Angiopteris_angustifolia	Other	NC_026300.1	152097	153596	99.0241
ferns_and_horsetails	Ophioglossales	Ophioglossaceae	Mankyua_chejuensis	Other	NC_017006.1	57746	146221	39.4923
ferns_and_horsetails	Ophioglossales	Ophioglossaceae	Ophioglossum_californicum	Other	NC_020147.1	50928	138270	36.8323
ferns_and_horsetails	Osmundales	Osmundaceae	Osmundastrum_cinnamomeum	Other	NC_024157.1	69971	142812	48.9952
ferns_and_horsetails	Polypodiales	Pteridaceae	Adiantum_capillus-veneris	Other	NC_004766.1	74006	150568	49.1512
ferns_and_horsetails	Polypodiales	Pteridaceae	Myriopteris_lindheimeri	Other	NC_014592.1	86379	155770	55.4529
ferns_and_horsetails	Proteales	Proteaceae	Macadamia integrifolia	Other	NC_025288.1	143917	159714	90.1092
ferns_and_horsetails	Psilotales	Psilotaceae	Psilotum_nudum	Other	NC_003386.1	58261	138829	41.966
ferns_and_horsetails	Salviniales	Marsileaceae	Marsilea_crenata	Other	NC_022137.1	69565	151628	45.8787
ferns_and_horsetails	Schizaeales	Lygodiaceae	Lygodium japonicum	Other	NC_022136.1	49101	157260	31.2228
ferns_and_horsetails	Schizaeales	Lygodiaceae	Lygodium japonicum	Other	NC_024153.1	49138	157142	31.2698
Eudicots	Apiales	Apiaceae	Anthriscus_cerefolium	Other	NC_015113.1	136083	154719	87.9549
Eudicots	Apiales	Apiaceae	Daucus_carota	Other	NC_008325.1	135446	155911	86.8739
Eudicots	Apiales	Araliaceae	Brassaiopsis hainla	Other	NC_022811.1	151094	156459	96.571
Eudicots	Apiales	Araliaceae	Eleutherococcus_senticosus	Other	NC_016430.1	153530	156768	97.9345
Eudicots	Apiales	Araliaceae	Kalopanax_septemlobus	Other	NC_022814.1	154632	156413	98.8613
Eudicots	Apiales	Araliaceae	Metapanax_delavayi	Other	NC_022812.1	154954	156343	99.1116
Eudicots	Apiales	Araliaceae	Panax_notoginseng	Other	NC_026447.1	155142	156387	99.2039
Eudicots	Apiales	Araliaceae	Schefflera_delavayi	Other	NC_022813.1	155047	156341	99.1723
Eudicots	Asterales	Asteraceae	Artemisia_frigida	Other	NC_020607.1	144101	151076	95.3831
Eudicots	Asterales	Asteraceae	Centaurea_diffusa	Other	NC_024286.1	144280	152559	94.5732
Eudicots	Asterales	Asteraceae	Chrysanthemum_indicum	Other	NC_020320.1	144696	150972	95.8429
Eudicots	Asterales	Asteraceae	Chrysanthemum_x	Other	NC_020092.1	144733	151033	95.8287
Eudicots	Asterales	Asteraceae	Guizotia_abyssinica	Other	NC_010601.1	148519	151762	97.8631
Eudicots	Asterales	Asteraceae	Helianthus_annuus	Other	NC_007977.1	147655	151104	97.7175
Eudicots	Asterales	Asteraceae	Helianthus_divaricatus	Other	NC_023109.1	147698	151045	97.7841
Eudicots	Asterales	Asteraceae	Helianthus_giganteus	Other	NC_023107.1	147840	151066	97.8645
Eudicots	Asterales	Asteraceae	Helianthus_grosseserratus	Other	NC_023108.1	147795	151017	97.8665
Eudicots	Asterales	Asteraceae	Helianthus_hirsutus	Other	NC_023111.1	147911	151045	97.7841
Eudicots	Asterales	Asteraceae	Helianthus_maximiliani	Other	NC_023114.1	147892	151007	37.5281
Eudicots	Asterales	Asteraceae	Helianthus_strumosus	Other	NC_023113.1	147906	151044	97.9225
Eudicots	Asterales	Asteraceae	Helianthus_tuberosus	Other	NC_023112.1	148100	151047	98.049
Eudicots	Asterales	Asteraceae	Jacobaea_vulgaris	Other	NC_015543.1	144279	150689	95.7462
Eudicots	Asterales	Asteraceae	Lactuca_sativa	Other	NC_007578.1	147997	152765	96.8789
Eudicots	Asterales	Asteraceae	Lasthenia burkei	Other	NC_025667.1	146723	150944	97.2036
Eudicots	Asterales	Asteraceae	Parthenium_argentatum	Other	NC_013553.1	148656	152803	97.286
Eudicots	Asterales	Asteraceae	Praxelis_clematidea	Other	NC_023833.1	147087	151410	97.1448
Eudicots	Asterales	Campanulaceae	Campanula_takesimana	Other	NC_026203.1	138962	169551	81.9588
Eudicots	Asterales	Campanulaceae	Trachelium_caeruleum	Other	NC_010442.1	143905	162321	88.6546
Eudicots	Brassicales	Brassicaceae	Aethionema_grandiflorum	Other	NC_009266.1	145224	154243	94.1527
Eudicots	Brassicales	Brassicaceae	Arabis_alpina	Other	NC_023367.1	144152	152866	94.2996
Eudicots	Brassicales	Brassicaceae	Barbarea_verna	Other	NC_009269.1	147571	154532	95.4954
Eudicots	Brassicales	Brassicaceae	Brassica rapa	Other	NC_015139.1	146229	153482	95.2744
Eudicots	Brassicales	Brassicaceae	Capsella bursa-pastoris	Other	NC_009270.1	148460	154490	96.0968
Eudicots	Brassicales	Brassicaceae	Crucihimalaya_wallichii	Other	NC_009271.1	149580	155199	96.3795
Eudicots	Brassicales	Brassicaceae	Draba_nemorosa	Other	NC_009272.1	145761	153289	95.089
Eudicots	Brassicales	Brassicaceae	Lepidium_virginicum	Other	NC_009273.1	152573	154743	98.5977
Eudicots	Brassicales	Brassicaceae	Lobularia_maritima	Other	NC_009274.1	149341	152659	97.8265
Eudicots	Brassicales	Brassicaceae	Nasturtium_officinale	Other	NC_009275.1	152912	155105	98.5861
Eudicots	Brassicales	Brassicaceae	Olimarabidopsis_pumila	Other	NC_009267.1	153326	154737	99.0881
Eudicots	Brassicales	Brassicaceae	Pachycladon_cheesemanii	Other	NC_021102.1	153197	154498	99.1579
Eudicots	Brassicales	Brassicaceae	Pachycladon_enysii	Other	NC_018565.1	153643	154896	99.1911
Eudicots	Brassicales	Brassicaceae	Raphanus_sativus	Other	NC_024469.1	151259	153368	98.6249
Eudicots	Buxales	Buxaceae	Buxus_microphylla	Other	NC_009599.1	145495	159010	91.5005
Eudicots	Caryophyllales	Amaranthaceae	Spinacia_oleracea	Other	NC_002202.1	124666	150725	82.7109
Eudicots	Caryophyllales	Caryophyllaceae	Agrostemma_githago	Other	NC_023357.1	134539	151733	88.6683
Eudicots	Caryophyllales	Caryophyllaceae	Silene_chalcedonica	Other	NC_023359.1	132833	148081	89.7029
Eudicots	Caryophyllales	Caryophyllaceae	Silene_conica	Other	NC_016729.1	130619	147208	88.7309
Eudicots	Caryophyllales	Caryophyllaceae	Silene_conoidea	Other	NC_023358.1	131817	147896	89.1282
Eudicots	Caryophyllales	Caryophyllaceae	Silene_noctiflora	Other	NC_016728.1	131012	151639	86.3973
Eudicots	Caryophyllales	Caryophyllaceae	Silene_paradoxa	Other	NC_023360.1	139852	151632	92.2312
Eudicots	Caryophyllales	Caryophyllaceae	Silene_vulgaris	Other	NC_016727.1	146536	151583	96.6705
Eudicots	Caryophyllales	Polygonaceae	Fagopyrum_esculentum	Other	NC_010776.1	114992	159599	72.0506
Eudicots	Cucurbitales	Corynocarpaceae	Corynocarpus_laevigatus	Other	NC_014807.1	143298	159202	90.0102
Eudicots	Cucurbitales	Cucurbitaceae	Cucumis_hystrix	Other	NC_023544.1	147600	155031	95.2068
Eudicots	Cucurbitales	Cucurbitaceae	Cucumis_melo	Other	NC_015983.1	147721	156017	94.6826
Eudicots	Ericales	Ericaceae	Vaccinium_macrocarpon	Other	NC_019616.1	119053	176045	67.6265
Eudicots	Ericales	Primulaceae	Lysimachia_coreana	Other	NC_026197.1	150772	155386	97.0306
Eudicots	Ericales	Primulaceae	Primula_poissonii	Other	NC_024543.1	142549	159636	89.2963
Eudicots	Ericales	Theaceae	Camellia_cuspidata	Other	NC_022459.1	151467	156618	96.7111
Eudicots	Ericales	Theaceae	Camellia_danzaiensis	Other	NC_022460.1	151170	156576	96.5474
Eudicots	Ericales	Theaceae	Camellia_grandibracteata	Other	NC_024659.1	151917	157127	96.6842
Eudicots	Ericales	Theaceae	Camellia_impressinervis	Other	NC_022461.1	151793	156892	96.75
Eudicots	Ericales	Theaceae	Camellia_leptophylla	Other	NC_024660.1	151993	157102	96.748
Eudicots	Ericales	Theaceae	Camellia_oleifera	Other	NC_023084.1	151489	156971	96.5076
Eudicots	Ericales	Theaceae	Camellia_petelotii	Other	NC_024661.1	151953	157121	96.7108
Eudicots	Ericales	Theaceae	Camellia_pitardii	Other	NC_022462.1	151278	161791	93.5021
Eudicots	Ericales	Theaceae	Camellia_pubicosta	Other	NC_024662.1	152000	157076	96.7684
Eudicots	Ericales	Theaceae	Camellia_reticulata	Other	NC_024663.1	151763	156971	96.5076
Eudicots	Ericales	Theaceae	Camellia_sinensis	Other	NC_020019.1	152144	157103	96.8435
Eudicots	Ericales	Theaceae	Camellia_taliensis	Other	NC_022264.1	151981	156974	96.8192
Eudicots	Ericales	Theaceae	Camellia_yunnanensis	Other	NC_022463.1	151691	156592	96.8702
Eudicots	Fabales	Fabaceae	Acacia_ligulata	Other	NC_026134.1	139823	158724	88.0919
Eudicots	Fabales	Fabaceae	Apios_americana	Other	NC_025909.1	131654	148772	88.4938
Eudicots	Fabales	Fabaceae	Glycine_canescens	Other	NC_021647.1	141431	152518	92.7307
Eudicots	Fabales	Fabaceae	Glycine_cyrtoloba	Other	NC_021645.1	141082	152381	92.585
Eudicots	Fabales	Fabaceae	Glycine_dolichocarpa	Other	NC_021648.1	141775	152804	92.7823
Eudicots	Fabales	Fabaceae	Glycine_falcata	Other	NC_021649.1	142260	153023	92.9664
Eudicots	Fabales	Fabaceae	Glycine_soja	Other	NC_022868.1	142797	152217	93.8115
Eudicots	Fabales	Fabaceae	Glycine_stenophita	Other	NC_021646.1	141615	152618	92.7905
Eudicots	Fabales	Fabaceae	Glycine_syndetika	Other	NC_021650.1	141989	152783	92.9351
Eudicots	Fabales	Fabaceae	Glycine_tomentella	Other	NC_021636.1	141921	152728	92.924
Eudicots	Fabales	Fabaceae	Glycyrrhiza_glabra	Other	NC_024038.1	111587	127943	87.2162
Eudicots	Fabales	Fabaceae	Lathyrus_sativus	Other	NC_014063.1	91772	121020	75.8321
Eudicots	Fabales	Fabaceae	Millettia_pinnata	Other	NC_016708.2	130201	152968	85.1165
Eudicots	Fabales	Fabaceae	Pisum_sativum	Other	NC_014057.1	96532	122169	79.0151
Eudicots	Fabales	Fabaceae	Trifolium_aureum	Other	NC_024035.1	118913	126970	93.6544
Eudicots	Fabales	Fabaceae	Trifolium_boissieri	Other	NC_025743.1	119810	125740	95.2839
Eudicots	Fabales	Fabaceae	Trifolium_glanduliferum	Other	NC_025744.1	112968	126149	89.5512
Eudicots	Fabales	Fabaceae	Trifolium_meduseum	Other	NC_024166.1	109834	142595	77.0251
Eudicots	Fabales	Fabaceae	Trifolium_repens	Other	NC_024036.1	110257	132120	83.4522
Eudicots	Fabales	Fabaceae	Trifolium_strictum	Other	NC_025745.1	112546	125834	89.4401
Eudicots	Fabales	Fabaceae	Trifolium_subterraneum	Other	NC_011828.1	109196	144763	75.4309
Eudicots	Fabales	Fabaceae	Vigna_radiata	Other	NC_013843.1	143417	151271	94.808
Eudicots	Fabales	Fabaceae	Vigna_unguiculata	Other	NC_018051.1	144275	152415	94.6593
Eudicots	Fagales	Fagaceae	Castanopsis_echinocarpa	Other	NC_023801.1	151914	160647	94.5639
Eudicots	Fagales	Fagaceae	Quercus_rubra	Other	NC_020152.1	158048	161304	97.9815
Eudicots	Fagales	Fagaceae	Trigonobalanus_doichangensis	Other	NC_023959.1	155930	159962	97.4794
Eudicots	Gentianales	Apocynaceae	Asclepias_nivea	Other	NC_022431.1	149749	161592	92.671
Eudicots	Gentianales	Apocynaceae	Catharanthus roseus	Other	NC_021423.1	140775	154950	90.8519
Eudicots	Gentianales	Apocynaceae	Echites_umbellatus	Other	NC_025655.1	143698	153970	93.3286
Eudicots	Gentianales	Apocynaceae	Nerium_oleander	Other	NC_025656.1	149181	154903	96.3061
Eudicots	Gentianales	Apocynaceae	Oncinotis_tenuiloba	Other	NC_025657.1	148554	155011	95.8345
Eudicots	Gentianales	Apocynaceae	Pentalinon_luteum	Other	NC_025658.1	147521	154053	95.7599
Eudicots	Gentianales	Apocynaceae	Rhazya_stricta	Other	NC_024292.1	144793	154841	93.5108
Eudicots	Geraniales	Francoaceae	Francoa_sonchifolia	Other	NC_021101.1	147173	157312	93.5548
Eudicots	Geraniales	Francoaceae	Melianthus_villosus	Other	NC_023256.1	143529	156510	91.706
Eudicots	Geraniales	Geraniaceae	Erodium_carvifolium	Other	NC_015083.1	91235	116935	78.022
Eudicots	Geraniales	Geraniaceae	Erodium_crassifolium	Other	NC_025906.1	100269	121393	82.5987
Eudicots	Geraniales	Geraniaceae	Erodium_gruinum	Other	NC_025907.1	75276	142208	52.9337
Eudicots	Geraniales	Geraniaceae	Erodium_trifolium	Other	NC_024635.1	92321	123865	74.5336
Eudicots	Geraniales	Geraniaceae	Geranium_palmatum	Other	NC_014573.1	94997	155794	60.976
Eudicots	Geraniales	Geraniaceae	Hypseocharis_bilobata	Other	NC_023260.1	110759	165002	67.1259
Eudicots	Geraniales	Geraniaceae	Monsonia_speciosa	Other	NC_014582.1	80829	128787	62.7618
Eudicots	Geraniales	Geraniaceae	Pelargonium_alternans	Other	NC_023261.1	103423	173374	59.6531
Eudicots	Geraniales	Geraniaceae	Pelargonium_x	Other	NC_008454.1	121323	217942	55.6676
Eudicots	Lamiales	Acanthaceae	Andrographis_paniculata	Other	NC_022451.1	132125	150249	87.9374
Eudicots	Lamiales	Gesneriaceae	Dorcoceras_hygrometricum	Other	NC_016468.1	135232	153493	88.103
Eudicots	Lamiales	Lamiaceae	Ajuga_reptans	Other	NC_023102.1	137343	149963	91.5846
Eudicots	Lamiales	Lamiaceae	Premna_microphylla	Other	NC_026291.1	149113	155293	94.7905
Eudicots	Lamiales	Lamiaceae	Salvia_miltiorrhiza	Other	NC_020431.1	140979	151328	93.1612
Eudicots	Lamiales	Lamiaceae	Tectona_grandis	Other	NC_020098.1	149014	153953	96.7919
Eudicots	Lamiales	Lentibulariaceae	Genlisea_margaretae	Other	NC_025652.1	109847	141255	77.765
Eudicots	Lamiales	Lentibulariaceae	Pinguicula_ehlersiae	Other	NC_023463.1	135206	147147	91.885
Eudicots	Lamiales	Lentibulariaceae	Utricularia_macrorhiza	Other	NC_025653.1	143183	153228	93.4444
Eudicots	Lamiales	Oleaceae	Hesperelaea_palmeri	Other	NC_025787.1	153771	155820	98.685
Eudicots	Lamiales	Oleaceae	Jasminum_nudiflorum	Other	NC_008407.1	127863	165121	77.4359
Eudicots	Lamiales	Oleaceae	Olea europaea	Other	NC_015401.1	154366	155875	99.0319
Eudicots	Lamiales	Oleaceae	Olea europaea	Other	NC_015604.1	154374	155862	99.0453
Eudicots	Lamiales	Oleaceae	Olea europaea	Other	NC_015623.1	154394	155896	99.0365
Eudicots	Lamiales	Oleaceae	Olea woodiana	Other	NC_015608.1	154413	155942	99.0195
Eudicots	Lamiales	Orobanchaceae	Boulardia latisquama	Other	NC_025641.1	50539	80361	62.89
Eudicots	Lamiales	Orobanchaceae	Cistanche deserticola	Other	NC_021111.1	81986	102657	79.864
Eudicots	Lamiales	Orobanchaceae	Conopholis americana	Other	NC_023131.1	25919	45673	56.7491
Eudicots	Lamiales	Orobanchaceae	Epifagus virginiana	Other	NC_001568.1	35733	70028	51.0267
Eudicots	Lamiales	Orobanchaceae	Lindenbergia_philippensis	Other	NC_022859.1	146818	155103	94.6584
Eudicots	Lamiales	Orobanchaceae	Orobanche crenata	Other	NC_024845.1	57025	87529	65.1498
Eudicots	Lamiales	Orobanchaceae	Orobanche gracilis	Other	NC_023464.1	42257	65533	64.482
Eudicots	Lamiales	Orobanchaceae	Orobanche_californica	Other	NC_025651.1	97480	120840	80.6687
Eudicots	Lamiales	Orobanchaceae	Phelipanche purpurea	Other	NC_023132.1	24319	62891	38.6685
Eudicots	Lamiales	Orobanchaceae	Phelipanche ramosa	Other	NC_023465.1	22921	62304	36.789
Eudicots	Lamiales	Orobanchaceae	Schwalbea americana	Other	NC_023115.1	136295	160910	84.7026
Eudicots	Lamiales	Pedaliaceae	Sesamum_indicum	Other	NC_016433.2	150640	153324	98.2495
Eudicots	Malpighiales	Chrysobalanaceae	Chrysobalanus_icaco	Other	NC_024061.1	154408	162775	94.8598
Eudicots	Malpighiales	Chrysobalanaceae	Couepia_guianensis	Other	NC_024063.1	154640	162125	95.3832
Eudicots	Malpighiales	Chrysobalanaceae	Hirtella physophora	Other	NC_024066.1	158904	162955	97.514
Eudicots	Malpighiales	Chrysobalanaceae	Hirtella racemosa	Other	NC_024060.1	158866	162891	97.529
Eudicots	Malpighiales	Chrysobalanaceae	Licania_heteromorpha	Other	NC_024062.1	159248	162833	97.7984
Eudicots	Malpighiales	Chrysobalanaceae	Licania_sprucei	Other	NC_024065.1	158981	162228	97.9985
Eudicots	Malpighiales	Chrysobalanaceae	Parinari_campestris	Other	NC_024067.1	159280	162637	97.9359
Eudicots	Malpighiales	Euphorbiaceae	Hevea_brasiliensis	Other	NC_015308.1	155502	161191	96.4706
Eudicots	Malpighiales	Euphorbiaceae	Jatropha_curcas	Other	NC_012224.1	149878	163856	91.4693
Eudicots	Malpighiales	Salicaceae	Populus_alba	Other	NC_008235.1	153940	156505	98.3611
Eudicots	Malpighiales	Salicaceae	Populus_balsamifera	Other	NC_024735.1	154448	157094	98.3157
Eudicots	Malpighiales	Salicaceae	Populus_euphratica	Other	NC_024747.1	154207	156766	98.3676
Eudicots	Malpighiales	Salicaceae	Populus_fremontii	Other	NC_024734.1	155002	157446	98.4477
Eudicots	Malpighiales	Salicaceae	Salix_interior	Other	NC_024681.1	151195	156620	96.5362
Eudicots	Malpighiales	Salicaceae	Salix_suchowensis	Other	NC_026462.1	153021	155214	98.5871
Eudicots	Malvales	Malvaceae	Gossypium herbaceum	Other	NC_016692.1	157095	160315	97.9915
Eudicots	Malvales	Malvaceae	Gossypium_anomalum	Other	NC_023213.1	156031	159507	97.8208
Eudicots	Malvales	Malvaceae	Gossypium_arboreum	Other	NC_016712.1	156560	160230	97.7095
Eudicots	Malvales	Malvaceae	Gossypium_areysianum	Other	NC_018112.1	155879	159572	97.6857
Eudicots	Malvales	Malvaceae	Gossypium_barbadense	Other	NC_008641.1	156073	160317	97.3527
Eudicots	Malvales	Malvaceae	Gossypium_bickii	Other	NC_023214.1	156021	159422	97.8667
Eudicots	Malvales	Malvaceae	Gossypium_capitis-viridis	Other	NC_018111.1	156287	159467	98.0059
Eudicots	Malvales	Malvaceae	Gossypium_darwinii	Other	NC_016670.1	156846	160378	97.7977
Eudicots	Malvales	Malvaceae	Gossypium_gossypioides	Other	NC_017894.1	156828	159959	98.0426
Eudicots	Malvales	Malvaceae	Gossypium_herbaceum	Other	NC_023215.1	157118	160140	98.1129
Eudicots	Malvales	Malvaceae	Gossypium_hirsutum	Other	NC_007944.1	157072	160301	97.9857
Eudicots	Malvales	Malvaceae	Gossypium_incanum	Other	NC_018109.1	155912	159205	97.9316
Eudicots	Malvales	Malvaceae	Gossypium_longicalyx	Other	NC_023216.1	157031	160241	97.9968
Eudicots	Malvales	Malvaceae	Gossypium_mustelinum	Other	NC_016711.1	157209	160313	98.0638
Eudicots	Malvales	Malvaceae	Gossypium_robinsonii	Other	NC_018113.1	156868	159849	98.1351
Eudicots	Malvales	Malvaceae	Gossypium_somalense	Other	NC_018110.1	156355	159539	98.0042
Eudicots	Malvales	Malvaceae	Gossypium_stocksii	Other	NC_023217.1	156048	159039	98.1193
Eudicots	Malvales	Malvaceae	Gossypium_sturtianum	Other	NC_023218.1	156990	159627	98.348
Eudicots	Malvales	Malvaceae	Gossypium_thurberi	Other	NC_015204.1	157446	160264	98.2417
Eudicots	Malvales	Malvaceae	Gossypium_tomentosum	Other	NC_016690.1	157540	160433	98.1968
Eudicots	Myrtales	Myrtaceae	Allosyncarpia_ternata	Other	NC_022413.1	152112	159593	95.3125
Eudicots	Myrtales	Myrtaceae	Angophora_floribunda	Other	NC_022411.1	153020	160245	95.4913
Eudicots	Myrtales	Myrtaceae	Corymbia gummifera	Other	NC_022407.1	155149	160713	96.5379
Eudicots	Myrtales	Myrtaceae	Corymbia maculata	Other	NC_022408.1	154634	160045	96.6191
Eudicots	Myrtales	Myrtaceae	Corymbia tessellaris	Other	NC_022410.1	154761	160127	96.6489
Eudicots	Myrtales	Myrtaceae	Eucalyptus_baxteri	Other	NC_022382.1	155901	160032	97.4186
Eudicots	Myrtales	Myrtaceae	Eucalyptus_camaldulensis	Other	NC_022398.1	156176	160164	97.5101
Eudicots	Myrtales	Myrtaceae	Eucalyptus_cladocalyx	Other	NC_022394.1	156146	160213	97.4615
Eudicots	Myrtales	Myrtaceae	Eucalyptus_cloeziana	Other	NC_022388.1	155983	160015	97.4802
Eudicots	Myrtales	Myrtaceae	Eucalyptus_curtisii	Other	NC_022391.1	155794	160038	97.3481
Eudicots	Myrtales	Myrtaceae	Eucalyptus_deglupta	Other	NC_022399.1	156368	160177	97.622
Eudicots	Myrtales	Myrtaceae	Eucalyptus_delegatensis	Other	NC_022380.1	155828	159724	97.5608
Eudicots	Myrtales	Myrtaceae	Eucalyptus_diversicolor	Other	NC_022402.1	156486	160214	97.6731
Eudicots	Myrtales	Myrtaceae	Eucalyptus_diversifolia	Other	NC_022383.1	156309	159954	97.7212
Eudicots	Myrtales	Myrtaceae	Eucalyptus_elata	Other	NC_022385.1	156271	159899	97.7311
Eudicots	Myrtales	Myrtaceae	Eucalyptus_erythrocorys	Other	NC_022406.1	156312	159742	97.8528
Eudicots	Myrtales	Myrtaceae	Eucalyptus_globulus	Other	NC_008115.1	156814	160286	97.8339
Eudicots	Myrtales	Myrtaceae	Eucalyptus_grandis	Other	NC_014570.1	157008	160137	98.046
Eudicots	Myrtales	Myrtaceae	Eucalyptus_guilfoylei	Other	NC_022405.1	157160	160520	97.9068
Eudicots	Myrtales	Myrtaceae	Eucalyptus_marginata	Other	NC_022390.1	156849	160076	97.9841
Eudicots	Myrtales	Myrtaceae	Eucalyptus_melliodora	Other	NC_022392.1	157139	160386	97.9755
Eudicots	Myrtales	Myrtaceae	Eucalyptus_microcorys	Other	NC_022404.1	156846	160378	97.7977
Eudicots	Myrtales	Myrtaceae	Eucalyptus_nitens	Other	NC_022395.1	157088	160271	98.014
Eudicots	Myrtales	Myrtaceae	Eucalyptus_obliqua	Other	NC_022378.1	156450	159527	98.0712
Eudicots	Myrtales	Myrtaceae	Eucalyptus_patens	Other	NC_022389.1	157045	160187	98.0385
Eudicots	Myrtales	Myrtaceae	Eucalyptus_polybractea	Other	NC_022393.1	157208	160268	98.0907
Eudicots	Myrtales	Myrtaceae	Eucalyptus_radiata	Other	NC_022379.1	156563	159529	98.1408
Eudicots	Myrtales	Myrtaceae	Eucalyptus_regnans	Other	NC_022386.1	156997	160031	98.1041
Eudicots	Myrtales	Myrtaceae	Eucalyptus_saligna	Other	NC_022397.1	157109	160015	97.4802
Eudicots	Myrtales	Myrtaceae	Eucalyptus_salmonophloia	Other	NC_022403.1	157310	160413	98.0656
Eudicots	Myrtales	Myrtaceae	Eucalyptus_sieberi	Other	NC_022384.1	157090	159985	98.1905
Eudicots	Myrtales	Myrtaceae	Eucalyptus_spathulata	Other	NC_022400.1	158087	161071	98.1474
Eudicots	Myrtales	Myrtaceae	Eucalyptus_torquata	Other	NC_022401.1	157445	160223	98.2662
Eudicots	Myrtales	Myrtaceae	Eucalyptus_umbra	Other	NC_022387.1	156715	159576	98.2071
Eudicots	Myrtales	Myrtaceae	Eucalyptus_verrucata	Other	NC_022381.1	157127	160109	98.1375
Eudicots	Myrtales	Myrtaceae	Stockwellia_quadrifida	Other	NC_022414.1	157904	159561	98.9615
Eudicots	Myrtales	Onagraceae	Oenothera_biennis	Other	NC_010361.1	156570	164807	95.002
Eudicots	Myrtales	Onagraceae	Oenothera_elata	Other	NC_002693.2	157129	165728	94.8114
Eudicots	Myrtales	Onagraceae	Oenothera_glazioviana	Other	NC_010360.1	156974	165225	95.0062
Eudicots	Myrtales	Onagraceae	Oenothera_parviflora	Other	NC_010362.1	157219	163365	96.2379
Eudicots	Proteales	Nelumbonaceae	Nelumbo_lutea	Other	NC_015605.1	161896	163206	99.1973
Eudicots	Proteales	Platanaceae	Platanus_occidentalis	Other	NC_008335.1	151278	161791	93.5021
Eudicots	Ranunculales	Berberidaceae	Berberis_bealei	Other	NC_022457.1	126502	164792	76.7646
Eudicots	Ranunculales	Berberidaceae	Nandina_domestica	Other	NC_008336.1	141020	156599	90.0517
Eudicots	Ranunculales	Ranunculaceae	Ranunculus_macranthus	Other	NC_008796.1	128972	155129	83.1385
Eudicots	Ranunculales	Ranunculaceae	Thalictrum_coreanum	Other	NC_026103.1	140934	155088	90.8736
Eudicots	Rosales	Moraceae	Morus mongolica	Other	NC_025772.1	153198	156715	97.7558
Eudicots	Rosales	Rosaceae	Fragaria_chiloensis	Other	NC_019601.1	149705	155603	96.2096
Eudicots	Rosales	Rosaceae	Fragaria_iinumae	Other	NC_024258.1	149302	155554	95.9808
Eudicots	Rosales	Rosaceae	Fragaria_mandshurica	Other	NC_018767.1	125350	129805	96.5679
Eudicots	Rosales	Rosaceae	Fragaria_vesca	Other	NC_018766.1	125506	129788	96.7008
Eudicots	Rosales	Rosaceae	Fragaria_virginiana	Other	NC_019602.1	149856	155621	96.2955
Eudicots	Rosales	Rosaceae	Pentactina_rupicola	Other	NC_016921.1	151891	156612	96.9855
Eudicots	Rosales	Rosaceae	Prinsepia_utilis	Other	NC_021455.1	149578	156328	95.6822
Eudicots	Rosales	Rosaceae	Prunus_kansuensis	Other	NC_023956.1	155091	157736	98.3231
Eudicots	Rosales	Rosaceae	Prunus_mume	Other	NC_023798.1	155301	157712	98.4713
Eudicots	Rosales	Rosaceae	Pyrus_spinosa	Other	NC_023130.1	157409	159161	98.8992
Eudicots	Sapindales	Meliaceae	Azadirachta_indica	Other	NC_023792.1	144585	160737	89.9513
Eudicots	Sapindales	Rutaceae	Citrus_aurantiifolia	Other	NC_024929.1	151174	159893	94.547
Eudicots	Sapindales	Sapindaceae	Sapindus_mukorossi	Other	NC_025554.1	142939	160481	89.0691
Eudicots	Saxifragales	Altingiaceae	Liquidambar_formosana	Other	NC_023092.1	154529	160410	96.3338
Eudicots	Saxifragales	Crassulaceae	Phedimus_takesimensis	Other	NC_026065.1	138520	147048	94.2005
Eudicots	Saxifragales	Paeoniaceae	Paeonia_obovata	Other	NC_026076.1	130097	152698	85.1989
Eudicots	Saxifragales	Penthoraceae	Penthorum_chinense	Other	NC_023086.1	143622	156686	91.6623
Eudicots	Solanales	Convolvulaceae	Cuscuta gronovii	Other	NC_009765.1	28373	86744	32.7089
Eudicots	Solanales	Convolvulaceae	Cuscuta obtusiflora	Other	NC_009949.1	29025	85286	34.0325
Eudicots	Solanales	Convolvulaceae	Cuscuta_reflexa	Other	NC_009766.1	105546	121521	86.8541
Eudicots	Solanales	Solanaceae	Atropa_belladonna	Other	NC_004561.1	150679	156687	96.1656
Eudicots	Solanales	Solanaceae	Capsicum_annuum	Other	NC_018552.1	149899	156781	95.6104
Eudicots	Solanales	Solanaceae	Datura_stramonium	Other	NC_018117.1	152338	155871	97.7334
Eudicots	Solanales	Solanaceae	Nicotiana tabacum	Other	NC_001879.2	154486	155943	99.0657
Eudicots	Solanales	Solanaceae	Nicotiana_sylvestris	Other	NC_007500.1	154392	155941	99.0067
Eudicots	Solanales	Solanaceae	Nicotiana_tomentosiformis	Other	NC_007602.1	154289	155745	99.0651
Eudicots	Solanales	Solanaceae	Nicotiana_undulata	Other	NC_016068.1	154363	155863	99.0376
Eudicots	Solanales	Solanaceae	Solanum pennellii	Other	NC_024584.1	154534	155381	99.4549
Eudicots	Solanales	Solanaceae	Solanum_bulbocastanum	Other	NC_007943.1	154530	155371	99.4587
Eudicots	Solanales	Solanaceae	Solanum_lycopersicum	Other	NC_007898.3	154523	155461	99.3966
Eudicots	Trochodendrales	Trochodendraceae	Tetracentron_sinense	Other	NC_021425.1	156666	164467	95.2568
Eudicots	Trochodendrales	Trochodendraceae	Trochodendron_aralioides	Other	NC_021426.1	158680	165945	95.622
Eudicots	Vitales	Vitaceae	Vitis_rotundifolia	Other	NC_023790.1	159164	160891	98.9266
ANA_Grade	Austrobaileyales	Schisandraceae	Illicium_oligandrum	Other	NC_009600.1	128737	148553	86.6607
ANA_Grade	Nymphaeales	Hydatellaceae	Trithuria_inconspicua	Other	NC_020372.1	93398	165389	56.4717
ANA_Grade	Nymphaeales	Nymphaeaceae	Nuphar_advena	Other	NC_008788.1	153494	160866	95.4173
ANA_Grade	Nymphaeales	Nymphaeaceae	Nymphaea_mexicana	Other	NC_024542.1	155930	159962	97.4794

## Sheet: S9
Supplementary Table S9. The statistics of assembled plastid sequences after redundancy removing.
ID	Species	Raw Base(bp)	Genome Size(bp)	LSC Length	Gene number
HS32	Acidosasa chienouensis	1696719000	139803	83592	124
NJ43	Acidosasa chinensis	3640209600	139785	83595	122
NJ31	Acidosasa edulis	2439552400	139758	83623	123
CD95	Acidosasa macula	3331958200	139772	83610	122
CD128	Acidosasa venusta	6067999800	139926	83663	122
HS23	Arundinaria sp.	2887881600	139766	83577	120
CD121	Bambusa albolineata	1478483400	139703	83528	121
CD122	Bambusa amplexicaulis	2777450800	139870	83691	122
YN47	Bambusa blumeana	3629267000	139716	83515	123
CD49	Bambusa boniopsis	4003098800	139791	83565	120
YN72	Bambusa burmanica	5084210000	139830	83614	120
YN53	Bambusa burmanica cv.	9177145000	139798	83573	120
YN3	Bambusa chungii	3150394600	139852	83620	120
CD20	Bambusa corniculata	2442250600	139744	83507	122
CD12	Bambusa cornigera	3659011600	139814	83574	123
CD116	Bambusa cornigera cv.	3478742400	139770	83528	122
YN20	Bambusa dissimulator var.	3193083800	139835	83581	121
CD30	Bambusa dissimulator var. albinodis	2926577800	139779	83542	122
CD103	Bambusa dissimulator var. hispida	3974247800	139745	83567	120
CD21	Bambusa dolichoclada	3982463600	139816	83578	120
CD45	Bambusa eutuldoides	3987898800	139786	83565	120
CD38	Bambusa eutuldoides var. basistriata	2900474800	139746	83553	120
CD3	Bambusa eutuldoides var. viridivittata	2991454000	139769	83576	120
CD67	Bambusa flexuosa	2918024800	139786	83536	122
CD39	Bambusa gibba	2348495200	139764	83590	120
CD9	Bambusa gibboides	1710012000	139716	83541	120
CD106	Bambusa indigena	3394239800	139865	83587	122
YN64	Bambusa inermedia	3401443400	139831	83597	120
CD98	Bambusa insularis	4041297000	139771	83564	120
CD40	Bambusa lapidea	2444544000	139826	83621	120
CD26	Bambusa longispiculata	4295388000	139871	83596	122
HS24	Bambusa multiplex	2638693000	139733	83552	121
HS16	Bambusa multiplex cv. Fernleaf.	5021344400	139812	83590	120
HS13	Bambusa multiplex cv. Silverstripe	3045807200	139785	83577	120
HS17	Bambusa multiplex cv1.	4175725600	139860	83659	121
YN50	Bambusa multiplex cv2.	2988949200	139723	83550	120
CD23	Bambusa multiplex f. alphonsekarri	3713503600	139768	83565	120
CD125	Bambusa multiplex f. stripestem	4334313000	139801	83616	120
CD11	Bambusa multiplex var. incana	2153069800	139761	83567	120
CD58	Bambusa multiplex var. riviereorum	2996046400	139750	83535	120
CD43	Bambusa multiplex var. shimadae	2929375800	139761	83583	120
YN39	Bambusa nutans	3681854600	139792	83546	121
CD91	Bambusa pachinensis var. hirsutissima	2841896200	139737	83521	120
CD31	Bambusa pervariabilis	3422840000	139836	83593	120
CD37	Bambusa pervariabilis var. multistriata	1893978800	139690	83497	120
YN2	Bambusa pervariabilis var. viridistriata	4850795400	139786	83542	121
CD46	Bambusa pervariabillis×D. Daii	1850314800	139682	83517	121
CD25	Bambusa pervariabillis×Dendrocalamus latiflorus	2903530600	139728	83531	120
CD54	Bambusa prominens	2196561600	139755	83604	121
CD17	Bambusa rigida	1897214600	139747	83595	120
CD52	Bambusa rutila	2406612600	139806	83597	120
CD36	Bambusa sp	4182362600	139777	83549	121
CD44	Bambusa sp.	3850988600	139781	83539	120
CD27	Bambusa subtruncata	2384649400	139729	83507	121
CD22	Bambusa textilis	1416108000	139731	83551	121
CD89	Bambusa textilis f. purpurascens	5198039600	139891	83645	120
CD18	Bambusa textilis var. albostriata	1681186000	139678	83517	120
CD88	Bambusa textilis var. glabra	2383288600	139711	83576	121
CD50	Bambusa textilis var. gracilis	1792089000	139718	83554	120
YN45	Bambusa textilis×Dendrocalamus latiflorus	2077213400	139769	83582	120
CD41	Bambusa tulda	4193617800	139808	83580	120
CD117	Bambusa tuldoides	2440429400	139760	83581	120
CD15	Bambusa tuldoides f. swolleninternode	2842582400	139742	83565	121
HS21	Bambusa ventricosa	4154850600	139744	83528	122
YN38	Bambusa vulgaris	3325591200	139750	83580	120
CD111	Bambusa vulgaris f. vittata	2396939200	139765	83589	120
CD96	Bambusa vulgaris f. waminii	4555974000	139768	83567	120
CD68	Bashania fargesii	2396285800	139784	83589	119
CD97	Bashania qingchengshanensis	2004982800	139744	83602	120
NJ57	Brachystachyum densiflorum	2853241600	139764	83578	120
CD150	Brachystachyum densiflorum var. villosum	2378187200	139773	83579	120
YN14	Cephalostachyum fuchsianum	5503849600	139873	83741	121
YN10	Cephalostachyum pergracile	2996315400	140064	83750	123
YN32	Cephalostachyum virgatum	3738488600	139824	83595	123
NJ20	Chimonobambusa angustifolia	2044023800	139777	83550	120
NJ3	Chimonobambusa brevinoda	2769132800	139729	83561	120
NJ12	Chimonobambusa communis	3502333000	139794	83574	120
YN13	Chimonobambusa cv.	1249411800	139734	83559	120
NJ64	Chimonobambusa marmorea	4396053000	139731	83592	121
HS6	Chimonobambusa neopurpurea	2061601600	139763	83572	120
CD188	Chimonobambusa quadrangularis	2970208000	139720	83554	120
CD127	Chimonobambusa rivularis	1732350600	139766	83561	120
NJ15	Chimonobambusa setiformis	4837860200	139751	83572	120
NJ5	Chimonobambusa sp.	3182870400	139748	83616	120
NJ17	Chimonobambusa utilis	2690914000	139751	83576	121
YN12	Chimonobambusa var.	1411192800	139735	83555	121
YN80	Chimonocalamus delicatus	1935681800	139746	83578	122
YN85	Chimonocalamus dumosus	1001544400	139779	83598	122
YN82	Chimonocalamus fimbriatus	1476048000	139757	83584	122
YN84	Chimonocalamus longiusculus	1547986600	139964	83631	123
YN83	Chimonocalamus makuanensis	1987565600	139741	83670	120
YN81	Chimonocalamus pallens	2005350000	139764	83594	123
CD113	Chimonocalamus peregrinus	2612190000	139760	83605	122
CD102	Dendrocalamopsis basihirsuta	4842571600	139756	83537	122
CD105	Dendrocalamopsis beecheyana	5997416600	139827	83606	120
YN65	Dendrocalamopsis bicicatricata	3346575800	139710	83506	120
CD70	Dendrocalamopsis daii	2408796600	139791	83606	121
CD110	Dendrocalamopsis oldhamii	5150238200	139793	83563	120
CD47	Dendrocalamopsis stenoaurita	3750535400	139725	83555	120
CD57	Dendrocalamopsis variostriata	3729265800	139743	83576	121
CD4	Dendrocalamus asper	3674438200	139836	83653	120
YN69	Dendrocalamus asper var.	2063579000	139835	83631	122
CD24	Dendrocalamus bambusoides	3117544000	139776	83573	120
CD66	Dendrocalamus barbatus var.internodiiradicatus	3587903200	139843	83576	120
YN44	Dendrocalamus birmanicus	7175508800	139874	83620	121
YN36	Dendrocalamus brandisii	8629388800	139769	83551	120
YN22	Dendrocalamus farinosus	4581024000	139886	83578	120
YN25	Dendrocalamus giganteus	6762979200	139803	83606	120
CD107	Dendrocalamus giganteus cv1.	4080637200	139771	83557	120
YN11	Dendrocalamus giganteus f.	2213071600	139853	83592	122
CD8	Dendrocalamus hamiltonii	4332620800	139775	83573	120
YN66	Dendrocalamus hamiltonii var. hamiltonii	3496291000	139793
YN67	Dendrocalamus hamiltonii var. hamiltonii	3496291000	139793	83585	120
CD85	Dendrocalamus latiflorus	3827547400	139817	83578	120
CD29	Dendrocalamus latiflorus f. mei-nung	3001684400	139774	83619	120
CD198	Dendrocalamus minor var.amoenus	2126787600	139765	83555	120
CD114	Dendrocalamus peculiaris	4669267600	139755	83571	121
CD59	Dendrocalamus rongchengensis	5996469000	139765	83523	120
CD51	Dendrocalamus rongchengensis ‘Hualongdan’	6019822000	139779	83575	120
CD118	Dendrocalamus sapidus	4546476400	139803	83618	121
YN42	Dendrocalamus sinicus	5032842600	139778	83568	121
CD115	Dendrocalamus tsiangii	3660901400	139757	83563	120
YN28	Dendrocalamus xishuangbannaensis	4059236600	139835	83604	121
CD6	Dendrocalamus yunnanicus	2515660200	139748	83544	120
YN8	Dendrocalamus sinicus	1451191400	139861	83654	122
YN15	Dendrocalamus sinicus cv.	6951401200	139814	83582	121
NJ13	Drepanostachyum luodianensis	2392161000	139729	83551	120
CD92	Drepanostachyum mianningensis	3547337400	139799	83610	124
NJ19	Drepanostachyum scandens	5394789600	139810	83623	121
CD94	Drepanostachyum stoloniforme	3153021000	139792	83552	120
CD81	Fargesia angustissima	3499868600	139773	83582	120
CD112	Fargesia fractiflexa	2019918800	139843	83617	122
YN52	Fargesia porphyrea	3194615800	139898	83658	121
YN17	Fargesia spathacea	3418660200	139745	83605	120
CD7	Fargesia yuanjiangensis	2621596800	139767	83581	120
YN70	Fargesia incrassata	4564572400	139812	83629	120
NJ40	Gelidocalamus annulatus	5392696800	139758	83578	120
CD56	Gigantochloa albociliata	2882603800	139768	83540	120
YN16	Gigantochloa atter var. nigra	2150839200	139726	83525	120
YN34	Gigantochloa felix	3490554200	139761	83550	120
CD34	Gigantochloa nigrociliata	3003803400	139753	83526	120
YN19	Gigantochloa rostrata	3385328600	139789	83572	120
YN33	Gigantochloa sp	3716799000	139777	83538	120
CD13	Gigantochloa verticillata	7592047000	139783	83567	120
YN24	Guadua aculata	2063717000	139877	83691	121
YN23	Guadua angustifolis	2951075400	139869	83626	120
YN79	Hibanobambusa tranquillans f. shiroshima	7141978800	139791	83608	120
CD158	Indocalamus barbatus	3246288200	139747	83568	119
CD79	Indocalamus bashanensis	3105710800	139774	83588	120
CD157	Indocalamus decorus	4344926600	139736	83568	119
CD151	Indocalamus guangdongensis	2070271200	139739	83557	118
NJ49	Indocalamus herklotsii	5088841600	139748	83556	119
CD155	Indocalamus hirtinodus	1280346800	139775	83590	121
NJ7	Indocalamus hirtivaginatus	2323520800	139775	83646	120
NJ63	Indocalamus hunanensis	5109149600	139758	83560	120
CD63	Indocalamus latifolius	1533586800	139781	83587	120
CD84	Indocalamus longiauritus	3083704600	139737	83577	120
NJ26	Indocalamus pedalis	2001399800	139771	83586	120
NJ8	Indocalamus pseudosinicus	5343132800	139763	83607	121
CD178	Indocalamus shibataeoides	5383765800	139804	83613	122
NJ14	Indocalamus sp1.	3372696000	139723	83590	120
YN27	Indocalamus sp3.	1606924000	139883	83641	123
NJ29	Indocalamus tessellatus	3817418400	139773	83584	120
YN7	Indocalamus victorialis	3176127800	139728	83556	120
CD136	Indocalamus wuxiensis	3008446600	139750	83566	120
YN60	Indosasa angustata	2049875800	139822	83609	123
CD145	Indosasa crassiflora	3164636000	139779	83581	121
HS33	Indosasa gigantea	1659215400	139768	83604	122
CD144	Indosasa glabrata var. albohispidula	3322667400	139782	83590	122
NJ25	Indosasa hispida	3802127000	139784	83621	123
NJ66	Indosasa hispida cv. Rainbow	3172498200	139774	83601	123
YN18	Indosasa jinpingensis	1263177400	139790	83607	123
HS97	Indosasa longispicata	3124012800	139774	83644	122
CD143	Indosasa patens	2595031200	139766	83577	122
NJ58	Indosasa shibataeaoides	3298254000	139789	83605	122
HS94	Indosasa sinica	2166956200	139769	83613	123
NJ9	Indosasa sp.	5317532800	139784	83580	120
CD48	Lingnania chungii	2735105200	139788	83570	120
CD124	Lingnania chungii var. petilla	2104153400	139698	83545	120
CD42	Lingnania distegia	3098448200	139802	83610	120
CD19	Lingnania intermedia	2034004800	139718	83524	120
CD90	Lingnania papillata	2730554200	139731	83529	120
CD33	Lingnania remotiflora	1224838000	139691	83539	120
CD120	Lingnania surrecta	2726109600	139812	83585	120
CD16	Lingnania wenchouensis	1837678800	139735	83587	120
YN55	Melocalamus compactiflorus	3235601200	139813	83598	121
CD123	Melocanna baccifera	5939420000	139860	83614	121
YN71	Melocanna baccifera f.	1251799400	139754	83595	122
YN73	Melocanna humilis	3215216800	139828	83580	120
CD55	Neosinocalamus affinis	3448284600	139794	83563	120
CD35	Neosinocalamus affinis f. flavidorivens	3643368800	139769	83592	121
HS7	Neosinocalamus affinis f. viridiflavus	3640318600	139759	83552	120
CD196	Neosinocalamus affinis f.Chrysotrichus	2342540400	139664	83531	121
CD28	Neosinocalamus affinis‘Doupengzhu	2889074200	139858	83567	121
CD53	Neosinocalamus affinis‘Foducizhu	3686193600	139718	83496	120
NJ11	Oligostachyum oedogonatum	2002214200	139774	83593	120
CD133	Oligostachyum scabriflorum	2112888800	139856	83673	122
CD131	Oligostachyum spongiosum	2607300400	139763	83621	122
HS20	Oligostachyum sulcatum	1675163000	139752	83649	122
CD156	Phyllostachys acuta	3196012600	139748	83567	120
CD165	Phyllostachys acutiligula	4685500000	139755	83565	121
NJ23	Phyllostachys albidula	5760412400	139777	83577	120
HS92	Phyllostachys angusta	4987558800	139772	83577	121
HS63	Phyllostachys arcana	4718078000	139795	83602	121
HS48	Phyllostachys arcana f. luteosulcata	5810007800	139767	83569	120
HS73	Phyllostachys atrovaginata	3233378200	139761	83572	120
HS38	Phyllostachys aurea	4266983400	139772	83585	120
HS88	Phyllostachys aureosulcata	1953555000	139742	83566	120
HS10	Phyllostachys aureosulcata f. aureocaulis	3532817800	139776	83577	120
HS107	Phyllostachys aureosulcata f. flavostriata	4789857600	139774	83579	120
HS86	Phyllostachys aureosulcata f. pekinensis	3713325600	139769	83575	120
HS69	Phyllostachys aureosulcata f. spectabilis	7448648200	139793	83589	120
HS78	Phyllostachys aurita	2104411600	139767	83722	120
CD173	Phyllostachys bambusoides f. castilloni-inversa	4878878600	139762	83578	120
HS109	Phyllostachys bambusoides f. duihuazhu	6339122400	139766	83577	120
CD162	Phyllostachys bambusoides f. holochrysa	5182263600	139760	83577	120
CD174	Phyllostachys bambusoides f. mixta	2830272800	139767	83578	120
CD202	Phyllostachys bambusoides f. shouzhu	5196101600	139767	83577	120
HS8	Phyllostachys bambusoides var. castillonii	3831771000	139755	83578	120
HS56	Phyllostachys bambusoides	2157803800	139755	83608	120
HS58	Phyllostachys bissetii	4963456000	139785	83618	120
CD64	Phyllostachys circumpilis	5476522800	139765	83579	120
CD171	Phyllostachys compar	3166145800	139750	83567	120
NJ50	Phyllostachys dulcis	2344155000	139749	83569	120
HS45	Phyllostachys edulis ‘S’	3938063400	139766	83596	120
CD172	Phyllostachys edulis f. epruinosa	2495012400	139779	83590	120
CD182	Phyllostachys edulis f. exaurita	2860496600	139771	83590	120
HS46	Phyllostachys edulis f. flexuosa	3668711600	139771	83594	120
HS100	Phyllostachys edulis f. gracilis	3900951400	139772	83595	120
HS103	Phyllostachys edulis f. holochrysa	4186943400	139819	83595	120
HS41	Phyllostachys edulis f. huamozhu	2555208200	139765	83596	120
HS42	Phyllostachys edulis f. luteosulcata	2881620800	139769	83589	120
HS43	Phyllostachys edulis f. obliquinoda	3001089800	139819	83590	120
HS40	Phyllostachys edulis f. pachyloen	2783895800	139775	83607	120
CD168	Phyllostachys edulis f. ventricosa	2919643000	139768	83595	120
HS51	Phyllostachys edulis 'Kikko-chiki'	3209865200	139772	83596	120
HS36	Phyllostachys elegans	3474797000	139760	83568	120
CD191	Phyllostachys fimbriligula	4085604200	139756	83569	121
HS50	Phyllostachys flexuosa	3352789800	139766	83576	120
CD189	Phyllostachys funhuaensis	2477913200	139769	83576	120
CD190	Phyllostachys glabrata	3118090000	139750	83566	120
HS49	Phyllostachys glauca	1898483800	139754	83569	120
HS59	Phyllostachys glauca f. yuozhu	4929212200	139772	83578	120
CD186	Phyllostachys glauca var. variabilis	3100031200	139771	83576	120
HS80	Phyllostachys heteroclada	2909664000	139763	83575	120
HS110	Phyllostachys heteroclada f. denigrata	2845349800	139759	83574	120
CD65	Phyllostachys heteroclada f. purpurata	3277429600	139751	83572	120
CD164	Phyllostachys heteroclada f. solida	3562183600	139755	83572	120
HS98	Phyllostachys heterocycla f. tubiformis	3817776800	139766	83594	120
NJ38	Phyllostachys hirtivagina	9299766600	139768	83580	120
HS72	Phyllostachys hispida	2808789400	139780	83575	120
HS76	Phyllostachys incarnata	5382098800	139766	83574	120
HS53	Phyllostachys iridescens	3500349000	139759	83577	120
CD193	Phyllostachys iridescens f. hetrochroma	4602485800	139766	83576	120
HS39	Phyllostachys kwangsiensis	4057043800	139773	83594	120
CD163	Phyllostachys longiciliata	2402773800	139769	83577	120
NJ52	Phyllostachys makinoi	3458606600	139769	83587	121
HS89	Phyllostachys mannii	3427310600	139778	83597	120
HS62	Phyllostachys meyeri	2402815400	139769	83584	120
NJ36	Phyllostachys microphylla	3963974800	139773	83608	120
HS65	Phyllostachys nidularia	2885368800	139755	83624	120
HS91	Phyllostachys nidularia f. farcata	4853283200	139770	83576	120
CD159	Phyllostachys nidularia f. glabrovagina	1869840000	139742	83567	120
HS11	Phyllostachys nidularia f. mirabilis	6166349400	139774	83574	121
HS105	Phyllostachys nidularia f. speciosa	2843641800	139758	83576	120
HS104	Phyllostachys nidularia f. sulfurea	3615020400	139772	83578	120
CD130	Phyllostachys nidularia f. vexillaris	3840587000	139771	83576	120
HS70	Phyllostachys nigella	3230555200	139750	83568	120
HS37	Phyllostachys nigra	2357770400	139757	83573	120
HS57	Phyllostachys nigra var.henonis	4544426400	139768	83578	120
HS64	Phyllostachys nuda	3703225800	139789	83606	120
HS52	Phyllostachys nuda f. localis	2291282200	139787	83599	120
HS85	Phyllostachys parvifolia	3542609600	139777	83587	120
HS77	Phyllostachys platyglossa	2760959800	139778	83572	121
HS60	Phyllostachys praecox	3838587200	139755	83568	120
HS75	Phyllostachys primotina	2446157800	139760	83573	120
HS54	Phyllostachys prominens	4882093200	139755	83570	121
CD183	Phyllostachys propinqua f. lanuginosa	4645672600	139750	83587	120
NJ62	Phyllostachys rivalis	5070770200	139788	83594	120
CD166	Phyllostachys robustiramea	3275000800	139772	83595	120
CD72	Phyllostachys rubicunda	2666492200	139758	83574	120
HS83	Phyllostachys rubromarginata	2809901200	139765	83572	121
CD176	Phyllostachys rutila	3240961400	139804	83709	121
NJ59	Phyllostachys sulphurea	2826545800	139812	83568	121
HS82	Phyllostachys sulphurea f. robertii	3422784400	139755	83568	120
HS101	Phyllostachys sulphurea f. viridisulcata	4732924600	139746	83564	120
HS79	Phyllostachys sulphurea var. viridis	3796562200	139748	83614	120
HS47	Phyllostachys tianmuensis	3379893800	139759	83577	120
CD194	Phyllostachys varioauriculata	3669450800	139771	83575	120
HS67	Phyllostachys verrucosa	2898678800	139742	83561	120
CD184	Phyllostachys violascens f. notata	3710369400	139767	83567	121
[truncated: 77 more rows]

## Sheet: S10
Supplementary Table S10. Evaluation for target enrichment and assemlies
[truncated: 16 more rows]
