# Supplementary material for: Targeted enrichment of novel chloroplast-based probes reveals a large-scale phylogeny of 412 bamboos
Source: BMC Plant Biol. 2021 Feb 5;21:76. doi: 10.1186/s12870-020-02779-5 (PMC7863319; doi:10.1186/s12870-020-02779-5)
Supplement: Supplementary file 6 — Additional file 6: Supplementary File F1. Pan-genome file. The file can be opened as txt file. [file 12870_2020_2779_MOESM6_ESM.xlsx]

## Sheet: Sheet1
>NC_010093.1
TGAAAAAAGAGCTTATATGAGTGAAACACTAATCAAATGAACCAAATGGAGCAATACCAAATCTCTTGATAGAACAAGATATTGCGTATTGCTCCTTCAACGACTCATATACACTACAACACTAAGACCGAAGTCTTAGNNNNNNNNNNNNNNNNNNNNNNNNNNNNNNNNNNNNNNNNNNNNNNNNNNNNNNNNNNNNNNNNNNNNNNNNNNNNNNNNNNNNNNNNNNNNNNNNNNNNNNNNNNNNNNNNNNNNNNNNNNNNNNNNNNNNNNNNNNNNNNNNNNNNNNNNNNNNNNNNNNNNNNNNNNNNNNNNNNNNNNNNNNNNNNNNNNNNNNNNNNNNNNNNNNNNNNNNNNNNNNNNNNNNNNNNNNNNNNNNNNNNNNNNNNNNNNNNNNNN…
GATTCAGGGTTCAAATGGTTATTAAAAAGAATAATAATAGTAAAGAATAACCGAATCAAACTCATGGATTTACCTGGGTCGGTTTGTGTCCCCAATAGAAAAGGAGGATTTGTATCTTCGAAACCCATGGGAAGGGCATTAAACGATTCCTATGGTCCATAGGGATTGAACCGCCGTATGCCCTGAAAATGATATGNNNNNNNNNNNNNNNNNNNNNNNNNNNNNNNNNNNNNNNNNNNNNNNNNNNNNNNNNNNNNNNNNNNNNNNNNNNNNNNNNNNNNNNNNNNNNNNNNNNNNNNNNNNNNNNNNNNNNNNNNNNNNNNNNNNNNNNNNNNNNNNNNNNNNNNNNNNNNNNNNNNNNNNNNNNNNNNNNNNNNNNNNNNNNNNNNNNNNNNNNNN…
AAGATACGGCTAATTTGAAATTAATTGATTCAGAAAAAGGAATATTTCGTTGAGATTCCGGGCATTCTATGGCTCCTTCTCACATCAATTCCCGATTCTTGGTCATTGAGATTCATGGACGATTCGGATTAATATTTAGTGATAAATCTTATCTCTTTTTCTCTCCTCAAACAAATAANNNNNNNNNNNNNNNNNNNNNNNNNNNNNNNNNNNNNNNNNNNNNNNNNNNNNNNNNNNNNNNNNNNNNNNNNNNNNNNNNNNNNNNNNNNNNNNNNNNNNNNNNNNNNNNNNNNNNNNNNNNNNNNNNCTTTTGTTGATTGACCTCCTCTGTGGAGGAGGTCAAATTCAGGTTGCAGTTCAACTTAGTTAAGTTATTCTATTGGGATTCGACATAAGAAG…
GGTAACAACAGAACCGGGGAAAGTATACAGAAAAGACAGTTCTTTTCTATTATATTAGTATTAGTTAGTGATCCCGGCTCGGTGAGTACTTTCTTCCGTGATGAACTGTTGTCACTAGTCCTACATTTTGTCTCTGTGGACCAAGGCGAAAGGTGGACTCAGTGGGAAGAGGGTTGTATCATGAGAGAAGCAAGGGGGTCAACCTGTTTCAAATATACAACATGGATTCTGGCAATGCAATGTAGCCGTACCCTCATGTCGATCCGAATGAATCAGTCTTTCCACGGAGGTCAATCTTTGCCTGCTAGGCAAGAGGATAGCAAGTTACAAATTCTGTCTCGATAGGACATGTATTTCTATTACTATGAAATTCATAAATGAAGTAGTTAATGGTGGGGT…
NNNNNNNNNNNNNNNNNNNNNNNNNNNNNNNNNNNNNNNNNNNNNNNNNNNNNNNNNNNNNNNNNNNNNNNNNNNNNNNNNNNNNNNNNNNNNNNNNNNNNNNNNNNNNNNNNNNNNNNNNNNNNNNNNNNNNNNNNNNNNNNNNNNNNNNNNNNNNNNNNNNNNNNNNNNNNNNNNNNNNNNNNNNNNNNNNNNNNNNNNNNNNNNNNNNNNNNNNNNNNNNNNNNNNNNNNNNNNNNNNNNNNNNNNNNNNNNNNNNNNNNNNNNNNNNNNNNNNNNNNNNNNNNNNNNNNNNNNNNNNNNNNNNNNNNNNNNNNNNNNNNNNNNNNNNNNNNNNNNNNNNNNNNNNNNNNNNNNNNNNNNNNNNNNNNNNNNNNNNNNNNNNNNNNNNNNNNNNNN…
>NC_026690.1
AGNNNNNNNNNNNNNNNNNNNNNNNNNNNNNNNNNNNNNNNNNNNNNNNNNNNNNNNNNNNNNNNNNNNNNNNNNNNNNNNNNNNNNNNNNNNNNNNNNNNNNNNNNNNNNNNNNNNNNNNNNNNNNNNNNNNNNNNNNNNNNNNNNNNNNNNNNNNNNNNNNNNNNNNNNNNNNNNNNNNNNNNNNNNNNNNNNNNNNNNNNNNNNNNNNNNNNNNNNNNNNNNNNNNNNNNNNNNNNNNNNNNNNNNNNNNNNNNNNNNNNNNNNNNNNNNNNNNNNNNNNNNNNNNNNNNNNNNNNNNNNNNNNNNNNNNNNNNNNNNNNNNNNNNNNNNNNNNNNNNNNNNNNNNNNNNNNNNNNNNNNNNNNNNNNNNNNNNNNNNNNNNNNNNNNNNNNNNNN…
TGAATTTCAATTTAATGAAAAAAATAGAAAATTCTCTCTTTTTCTAACAGATAAAAAGAAATAGAAAAATATTCGAAGTATCTTTCTTTCTTCGACCCGTGGAAAGATATACTTTTGAGTTTTAGATTCATCTGAAGGAAAAGGAAACATAACAAAGAAGACACTACAAGAAAATGAAAAAAGTAAATTAATAAATCAAATTCTGATACTGTAGTAGTTTAGTATACATAGAAATTAGAAGAATCTAGAAAAATATTTATTTTTATTTTATCAATATCATGAACAAGATCCAAGAATAAGATTAGTTGGTGGGACAAGGGGATAGGTCTGAGGATCAACTGGTAGCGAGAGAGGGAGCCGCTTGTTTTGTTCCTTGAAGTTCTTTCAAAAAATTCATCT…
NNNNNNNNNNNNNNNNNNNNNNNNNNNNNNNNNNNNNNNNNNNNNNNNNNNNNNNNNNNNNNNNNNNNNNNNNNNNNNNNNNNNNNNNNNNNNNNNNNNNNNNNNNNNNNNNNNNNNNNNNNNNNNNNNNNNNNNNNNNNNNNNNNNNNNNNNNNNNNNNNNNNNNNNNNNNNNNNNNNNNNNNNNNNNNNNNNNNNNNNNNNNNNNNNNNNNNNNNNNNNNNNNNNNNNNNNNNNNNNNNNNNNNNNNNNNNNNNNNNNNNNNNNNNNNNNNNNNNNNNNNNNNNNNNNNNNNNNNNNNNNNNNNNNNNNNNNNNNNNNNNNNNNNNNNNNNNNNNNNNNNNNNNNNNNNNNNNNNNNNNNNNNNNNNNNNNNNNNNNNNNNNNNNNNNNNNNNNNNN…
NNNNNNNNNNNNNNNNNNNNNNNNNNNNNNNNNNNNNNNNNNNNNNNNNNNNNNNNNNNNNNNNNNNNNNNNNNNNNNNNNNNNNNNNNNNNNNNNNNNNNNNNNNNNNNNNNNNNNNNNNNNNNNNNNNNNNNNNNNNNNNNNNNNNNNNNNNNNNNNNNNNNNNNNNNNNNNNNNNNNNNNNNNNNNNNNNNNNNNNNNNNNNNNNNNNNNNNNNNNNNNNNNNNNNNNNNNNNNNNNNNNNNNNNNNNNNNNNNNNNNNNNNNNNNNNNNNNNNNNNNNNNNNNNNNNNNNNNNNNNNNNNNNNNNNNNNNNNNNNNNNNNNNNNNNNNNNNNNNNNNNNNNNNNNNNNNNNNNNNNNNNNNNNNNNNNNNNNNNNNNNNNNNNNNNNNNNNNNNN…
GACTTCTTAATCAATCTCTCATTCCATTTCTTATTCAAGTTCTCAATCAATTTCTCATTCAATTTCTCAATCAATATCTTATTCCAATTCTTATTAAGCAATTTCTCATTCCGTTTCAATTGATACAATTTCCATTTGAATTGACAAAATTTCCATTGCAATTGAAACAATTTCCGTCTCAATTTCCATTTTTTATTCAATTTCTTATTCTTATTCAAATTCTCAATCAATTTCTTATTCTTATTCACTTTCGTCAATTTCTTAATCAATTTATCAGTCAATTTCCTATTCCGTTTAAATTGATACAAATTCCATTTCTTATTCCAGTTCTCAATCAATTTTTCATTATCATTCAATTTCTCATTCCATTTCAATTGAAACAAATTCCATTTCTTATTC…
>NC_024541.1
GGGCGAACGACGGGAATTGAACCCGCGCATGGTGGATTCACAATCCACTGCCTTAATCCACTTGGCTACATCCGCCCCCTTACTCCACTATTTAAATTATAAAATAAAGAATTAAAATTCAACCATTCATAATTATTTCTTTCTTCTCTTATTTTTGAGATACAAATAGTAAGCAAAAATTCAAAATTTTATCTTTTATTTTAAATGGAAAATAACAATTTCACAAAGGTATATAAATTCTAAATTAATACATAACAAAAAGACGATACTCAATGATGAACCAACCCATAACCCATAAAAATCCTTTTCTTTTTACCCATACGAATCTTTTTCTTGTAACGAAAAAAGGATATGTAAAAAAAAAAAAGTAAAGGAACAATAACGCCTTCCTGATAGAAC…
GATCAAGAAGTTAGCGAAAATTGTTTTTCTCTAATAATAATTTAGTTCCGGGGACAAGTAGAATCCACGATTCGATAAAATAGTTTGAATCTATGTTGAATTGGTAGGTGTACATGGATCAAAAAAGTGAATTTCGTTCTGATTAAAGTCAATAAAAAAAAAAAGCAATTAGGGTCGGCTTTGAAACAATTCATTTCAGTTTTCTAGACTTGCTAGGTAAATCCATTTTCTATTCAAGAATGAGCTACTAATTAGCCACTATGAGTATACTGCATGTACTTATGTATATAATATATGTACATATATCTATTTTATCCACATAGTGATTCATTCAAGAATTGAATCAAATAGGCCCTTTTAACTCAGTGGTAGAGTAACGCCATGGTAAGGCGTAAGTCA…
CCATAGTTTTTTATTCTAATAGAATCAAATTCGACTATATACTAGACAGAAATAAGCGGGAAATAGAACGGATAAATGTGGGTAACAAATAATTCTAGGAGGGATTATTCGTCTTCCTAGTCTTCGACACAAGAAAAGGAATTTTCCACACCCCTTTCTTGTGTCGAAATAATAACGATTCTTGATCCCATTCGTCAAAGATTCCTATTCTTAGTTTCTATTTTTTCCAGATGTATTAGAACTCTTTTTTTTTTTTTTCAGTTTTTACATATAATATATAATAAAAGGGTAGTGGACAAACAAAAAAAGATAGGGAAACTTATTGAGTAAATAAAACTTCTTCAATGAACTTATAAAAAAAATTCAAATTTGATGAGATACTAATAAATAGAGTAAAAT…
NNNNNNNNNNNNNNNNNNNNNNNNNNNNNNNNNNNNNNNNNNNNNNNNNNNNNNNNNNNNNNNNNNNNNNNNNNNNNNNNNNNNNNNNNNNNNNNNNNNNNNNNNNNNNNNNNNNNNNNNNNNNNNNNNNNNNNNNNNNNNNNNNNNNNNNNNNNNNNNNNNNNNNNNNNNNNNNNNNNNNNNNNNNNNNNNNNNNNNNNNNNNNNNNNNNNNNNNNNNNNNNNNNNNNNNNNNNNNNNNNNNNNNNNNNNNNNNNNNNNNNNNNNNNNNNNNNNNNNNNNNNNNNNNNNNNNNNNNNNNNNNNNNNNNNNNNNNNNNNNNNNNNNNNNNNNNNNNNNNNNNNNNNNNNNNNNNNNNNNNNNNNNNNNNNNNNNNNNNNNNNNNNNNNNNNNNNNNNNN…
TGAAAGTGGAATTCATCCTTTGTTTTTTCCTTTCCATTCACTCGGATCTCTTCTGTTTCATCGATTTTGTCCGGATCCTCCTTTTCTTCCGAAAAAAGGGAAGGAGAAGGATCTTCTTCGGTGGATCCCTCTTGTTCCTGTTTAGTCCCCTTCGTTTCGTAAGTTGTTTCTATTTCTACATCTCTTTCTTNNNNNNNNNNNNNNNNNNNNNNNNNNNNNNNNNNNNNNNNNNNNNNNNNNNNNNNNNNNNNNNNNNNNNNNNNNNNNNNNNNNNNNNNNNNNNNNNNNNNNNNNNNNNNNNNNNNNNNNNNNNNNNNNNNNNNNNNNNNNNNNNNNNNNNNNNNNNNNNNNNNNNNNNNNNNNNNNNNNNNNNNNNNNNNNNNNNNNNNNNNNNNNNNN…
>NC_010323.1
GTATTTAATATTTAATACTATAGTATTAAATATTAATTCAAATTAAAAATTAAAAATTAATGGGCGAATGACGGGAATTGAACCCGCGCATGGTGGATTCACAATCCACTGCCTTGATCCACTTGGCTACATCCGCCCCTACTATTTTTTTTTATACCTTTCTTTATACCTACTCTTTATTTACAAATTACTTTCGAAATTCCAAAGACTGAAATTTCTCTACAACAACAGACAATTACAACTTTTTGTATGTATGTAAAAAAGCTTCACAAAAAAGTGGTAAAAACTTATTTCGAAAAAAAAAAATCTAAAATATTAGAACATAATGAAAGTATGATACTAAATAAATAAAAAGTATGATACTAAATAAATAAATAAAATTCATAAATTTTTTTTTTT…
NNNNNNNNNNNNNNNNNNNNNNNNNNNNNNNNNNNNNNNNNNNNNNGGTATGACTAGCCCCGAAGGCTCTTTCCGTCTTTTATGATTCCATAAAATTTTTTGATTTGTCATTTATATTCATGAATCATTCATTCTAATCACAATTCTATAGAGAAATCGATATTCTATTAATTTATATTATTTCGATTTCATTTCTATTATATGTTAATATTCAAATCAAATAGAAATAATAGTACGAAATATAGGATCTTTTCGAGAAATGATTGGTCTGAAAACATAAAAGAAAAGAGAGTTAAGCTTCGTTTTTTTTTTAATTTCGGTTCGGGGGACAAACCGAATCTCTTCATCACATGCTTCGATGAAATATCTTGGATCTATGTCGAATTGGTAGGTACATGT…
TTTCTATTCTTTTATTAACTGATTTATGTATCGGATTCCATTCGCCTCACGGTTGGGAACTAATGATTGGTTATATTTACAAAGATTTTGGATTTGCTCATAACGATCAAATTATATCTGGTCTTGTTTCCACCTTTCCAGTCATTCTAGATACAATTTTTAAATATTGGATCTTCCGGTATTTAAATCGTGTATCTCCATCACTTGTAGTGATTTATCATTCAATAAATGACTGAAAAAAAATTCACTGATCCAATTCTAATGTTTCTTACTTTGTACATAAACAAAGCATTCAAAGTCGTATTTACTTTACTCTTTCTACCCACGGGGGGATTCTCCTATATATTCCAATAAAATTCTTTCAGTAAATGTAAATAGCAGAATTGTGGATAGGGAACT…
NNNNNNNNNNNNNNNNNNNNNNNNNNNNNNNNNNNNNNNNNNNNNNNNNNNNNNNNNNNNNNNNNNNNNNNNNNNNNNNNNNNNNNNNNNNNNNNNNNNNNNNNNNNNNNNNNNNNNNNNNNNNNNNNNNNNNNNNNNNNNNNNNNNNNNNNNNNNNNNNNNNNNNNNNNNNNNNNNNNNNNNNNNNNNNNNNNNNNNNNNNNNNNNNNNNNNNNNNNNNNNNNNNNNNNNNNNNNNNNNNNNNNNNNNNNNNNNNNNNNNNNNNNNNNNNNNNNNNNNNNNNNNNNNNNNNNNNNNNNNNNNNNNNNNNNNNNNNNNNNNNNNNNNNNNNNNNNNNNNNNNNNNNNNNNNNNNNNNNNNNNNNNNNNNNNNNNNNNNNNNNNNNNNNNNNNNNNNNNN…
TTGATATTGAAGGACAGACCTTAACTTATACAAGTTAATAACTTTTATTTGTGATAATTTGTAAAATACATATGCTTGTGAGAAGGAGGATAGATTACAACAATTTTTTGAATTCTTATTTCTAATATTAGTATTAGAAAGTGAGTTTTTTATATTCGAAATAAATTGACTGGTATTTTTATTTGTTTTATTAATTCTTTCTTGATTTACTTCATTATTGTAAATGTATTTATCAAAATTTTTTTTTGTTGATTCAAGAAAAAGTTGTGTATTCATCCTTGGAATATTAACGATACATAGAAAAATATCTATATATATCCTTTCAATGAAAAATTTTATAAAATAATATGATTTACGAATTAATCGAGCATTTTTTCTTTTTAATATTTGCCAAATATT…
>NC_014674.1
ATTTTATGGGCGAACGACGGGAATTGAACCCGCGCATGGTGGATTCACAATCCACTGCCTTGATCCACTTGGCTACATCCGCCCCTACCCCCCACTCCCTGTATGTAGTATAAATTACAAAAATTTCAATTTCTACCATTCCTCTTGTTTTATTTCCCTTTCTTATAAGATAAAAGACAAGAGGCAGAAAATAAATTGAAAGCTTTATCTTTTTTATTTAAATAAATAAATAAAAACTTCACCGATAAAACCATATATAAAATAAAAATTACTACATAAGTCAAATACTTTTTCGTATCTTGAGTTAAAATAAAAAAAAGCTTATATTATATTCTATTAAGTAAAAAAGTAAAAGAAAAGACGACTAAATAGTAATTACAATTATATAATAATTAAAGG…
GATGATATCGAATCAGATCAATATTATGAATAACAATATCTGAGCTATCAAATTAATTGATTCATCGTCGAGAATTAAATAGTATAACATAGGAAGATCCTTTATCCATACCGAATTGCAATTTGGATTATGAATCCGATCAATAATCCTTTTACGTTATTTATCATTCTATTCCACTCTTTAGTTTCTATAAACTACAGTTTCTATAAAGTACGCCCCCCTTAAGCATCTGATGAGATATCATATGACCTCCTTTACACTTACTTACATTGGTTATAAAAAACCCAATAAAATAAACAAAAGAAGTATAAGTATAATATATAATAAGGAAAGCCGGGGTATAAAAAATATAGTATTCCATCAAATTCATTAAAAACCCTGTTCTTTCTTCGGCAGGAC…
GCAGGGTCTCGAAAAACAAGTAATTTCTGCTGGGCCTTTATCCTTTTTTTAGGTTCATTAGGGTTTTTATTAGTTGGAATTTCCAGTTATCTTGGTAGAAATTTGATATCTTTATTTCCGCCTACGCAAATCATTTTTTTTCCACAGGGGATCGTGATGTCTTTCTACGGAATTGCGGGTCTCTTTATTAGCTCTTATTTGTGGTGCACAATTTCGTGGAATGTAGGTAGTGGTTATGATCGGTTCGATAGAAAAGAAGGAATAGTGTGTATTTTTCGTTGGGGATTTCCTGGAAAAAATCGTCGCATCTTCCTCCAATTCTTTATGAAAGACGTCCAGTCCATCAGAATAGAAGTGAAAGAGGGTATTTATGCTCGTCGTGTCCTTTATATGGAAATC…
NNNNNNNNNNNNNNNNNNNNNNNNNNNNNNNNNNNNNNNNNNNNNNNNNNNNNNNNNNNNNNNNNNNNNNNNNNNNNNNNNNNNNNNNNNNNNNNNNNNNNNNNNNNNNNNNNNNNNNNNNNNNNNNNNNNNNNNNNNNNNNNNNNNNNNNNNNNNNNNNNNNNNNNNNNNNNNNNNNNNNNNNNNNNNNNNNNNNNNNNNNNNNNNNNNNNNNNNNNNNNNNNNNNNNNNNNNNNNNNNNNNNNNNNNNNNNNNNNNNNNNNNNNNNNNNNNNNNNNNNNNNNNNNNNNNNNNNNNNNNNNNNNNNNNNNNNNNNNNNNNNNNNNNNNNNNNNNNNNNNNNNNNNNNNNNNNNNNNNNNNNNNNNNNNNNNNNNNNNNNNNNNNNNNNNNNNNNNNNN…
GATAATCAATATTCCCTTTTTCATCAATTCTGTAAAAGTTAAACCCTTCCGGACCATCAGAATATCCAGACTCATTTCTTCCCTTTGAATAGCGGATATAGCAATTTCTCTTGGATTTCTCAGTCTAAGCAGGAGACAATATACTTTGATGTTATTGATTATTTTTTGATTTAAAGAATCATCCCATCTCAATTGAAAATGAAAATACCTTTTTAGGAATAACTCAAGTTCTGTTTCCGTGTTAGTCTTGTATTGCTTTTTATTTCTACGTTTTTTTATGTCTAATCCCCTAGAATCTTCTTCAACATCTTTTTCTTGGTTTGAGAGAGACGCTTCAGGATCCACTTGGTCCGCGAATTCTTTTTCTATTTGATTTCTATTTTCTAATTCAAGAGTTTT…
>NC_016063.1
CAACTGTGCCAAAAAATCCAGGAAAATATGTGCCAAAAAATCCAGGAAAATATGTGCCAAAAAATCCAAGAAAATATGTGCCAACTGTGCCTCCAACTGTGGCTCCAACTGTGCCAAAAAATCCAGGAAAATATGTGCCAAAAAATCCAGGAAAATATGTGCCAAAAAATCCAAGAAAATATGTGCCAACTGTGCCTCCAACTGTGCCTCCAACTGTGCCTCCAACTGTGCCTTCAACTGTCCCAAAAAATCCAACTCCAACTGTGCCAAAAACTCCAAGAAAATATGTGCCAAAAACTCCAAGACTGCCAAGAAATACAATAAGATTGCTCCCACGTAAACCCCCAAGAAGAGGTATGCGACGGCCACGTAAAATTAAACATCGAATACTGAAAGGAG…
GAAATGAAAGAATCAGTTACATTTTTCATACGTTCTCCCCTCATAGATAAGGATATTTAATTTTTACAAAGTTTTTTCTCTGATTCGACTCTATTAATTCCAGTTCCGGATAAGGAGATTTCAAGTACTTAGTCAGTCCCAGGTCTTGTATAATTGTAAATAAGGATACAACCAGAAAAAAGCTTTGCTCATCTATCCACTCCTTCAAGTGTCACGAATCTTTCTGACCGAAACAAGTGAAGTATAAGTCCATTATTTGTTCATCATTTGGACCAGCCCCTCCCCTATCGGATGAATGAAAATTCCTAGAGGAGGGCACTTAGAATCACGGAGAGTAGGGATTTTTGTTTCTGAGATCAAACAAATGGATTAGCAAATAAAAGTGCTAGGGCTACAACT…
ACAGCAATTCGGAATTCTCGCTTTTTTTCAAAGAAAAATTATTGGCACTATCTATTAACCCATTATAGTTTTTTAACTATAACTATTAAAAAGGGGAAAAGAAAAAATTCTTTTCCCTTTGTCTTTTTAGTTGCCACGAGTTCAGGTTCTGCGCTAGGATGATGCACAGGGAAGAGCCGGGATAGCTCAGTTGGTAGAGCAGAGGACTGAAAATCCTCGTGCCACCAGTTCAAATCTGGTTCCTGGCATGCGGACTCATCTAGATGGACATGCATAGATTCGTGCATGTAGACATAGATCTACATGCTGGGAAAACATGTTCTATATGGGCCTTTTCTGTTCTAATATATTAATTTATAATATATTAATTATATACTGGAGTTAATATATAGTAACTCC…
CTAGTCATAAATATTCTTTGACCTTTCGAATCATTATTACTGTAATAGCGGCAATTGGAGTGATATTAACTCCCATCTATTTATTATCTATGTTACGTCGAATGTTCTATGGATATAAGGTTTTGAATGTCCCAAATCCTTATTTTAAGGATTCAGGACCACGCGAAATTTTTATTTTGATCTGTCTCTTTCTACCAATCATAGGTATTGGTCTTTACCCCGATCTAGTTCTATTTCTGTACAATGATAAGGTAGAAGCTATTTCTTCTCAATTTTTCTATTAATCGTAATCATTTTTTTTTTGTTACCTTCCAGATAGAATAGATTACCAGCTATCTAATAGGCCTACTCTTTTCTTTATGAAATATTAATATAAAAAAAGATAATCTCTAGTTCGAG…
GTAAACGTCCCGAAGTAAGAGGAGTAGTTATGAATGCTGTAGATCATCCTCACGGGGGTGGTGAAGGAAGATCCCCAATTGGTAGGAAAAAACCCCTAACTCCTTGGGGCTATAACGCACTTGGAAGAAAGAGTCGGAAGAAAAATAGATATAGTGATGTTTCAATCATTCGTCGACGTAAGTAGGAATAGAATAGTTGAAATAGAATAGTTATAAATCCATTTTACCTTTCTTTTTTTTTTGAAAGAAAGGTAAATCAAAAGAGAGGTAATTGACCATGGCACGTTCACTAAGAAAAAATACTTTTGTAGCTAATTATTTGTTGAGGAAAATAGACAATCTAAACATGAAGAAAGAGAAGAAGATAATAGTCACTTGGTCTCGAGCATCTGCCATTGT…
>NC_011163.1
TGGGCGAACGACGGGAATTGAACCCGCGCATGGTGGATTCACAATCCACTGCCTTGATCCACTTGGCTACATTCGCCCTATACTCTATATAAATTACATAACTTTTTATACCTTTTCATTATCTTTTTTTCTTCTTTTCTAAGTTCTTACGCGTCTTTTAAAATACGATAAAATAAGAAAACATTCATTTGTTTTTTTTTCTTTATTTATTTTACAAAGAAGAATGTTAAAGAATATTTTAATTCATAAATAATTTATGAATTTATGTATATGTATACAGAAAGTATATAGAAAGTATAAAGAAAAAGACTACTAACAAAAAAAAGTAAAGGGGTAAAGGGGGGAGTAATCTCAACATTGTTGAGATTACCCCCCCCTTATACTTTTAAAAACTCGTAT…
TTCTTTCACTAGTAGAGATTACCAAAAATAAATAATTTTATTTTTCTTAGAATGGAAATAGAATAGAAAATATTTTTTAATTGGATTAAATTAAAATGAAATTCATGATAATCAAAAAAGTTTTCTGTATCAACAAAACGGAATAAACTTTTTTGATTCTCTTGTCGATCAGGCGACACCCGGATTTGAACTGGGGAAAAAGGATTTGCAGTCCCCCGCCTTACCACTCGGCCATGCCGCCAAAATGATACAAAAAAAATATAGGAGAATACCCCTCTCCTCTGAAAAAACCAAATAAAGGTGTTCTAAACTTCTTTTTTTTTTTTTTTATGTGTTTGTATCTTAAATTCCATTTTCTTGAATTCCCTTTTTCTATTGAAAAAACAAACGTATACCTTT…
AAACGAAGGAGGATTTGAAATGCGAGATCTAAAAACATATCTCTCTGTGGCACCAGTGGCAAGTACTCTATGGTTCGTGGCTCTAGCGGGTCTCTTGATAGAAATCAATCGTTTATTCCCGGATGCATTGACATTCCCCTTTTTTTCATTCTAATTATGGGCACGGGAGGGGGTAACGAAGGTTAGAGATCGAAAAAAAAGAGGAAAGAATAAAGGTCGATTTGGCCTCGGTGAAACTCGAAATTTTGCCCAGTTTTCAATGGAATTGAATTAATACTTCAATTCCATTGCTATTAATAATAGAGTGAGCCCAGAAATGGAATTGTAATGCTAGGGCAGGGGCAATAATATCATACAAGATACATGAAGTACTGTATTGTGATTCGAAATATAGTTCGA…
NNNNNNNNNNNNNNNNNNNNNNNNNNNNNNNNNNNNNNNNNNNNNNNNNNNNNNNNNNNNNNNNNNNNNNNNNNNNNNNNNNNNNNNNNNNNNNNNNNNNNNNNNNNNNNNNNNNNNNNNNNNNNNNNNNNNNNNNNNNNNNNNNNNNNNNNNNNNNNNNNNNNNNNNNNNNNNNNNNNNNNNNNNNNNNNNNNNNNNNNNNNNNNNNNNNNNNNNNNNNNNNNNNNNNNNNNNNNNNNNNNNNNNNNNNNNNNNNNNNNNNNNNNNNNNNNNNNNNNNNNNNNNNNNNNNNNNNNNNNNNNNNNNNNNNNNNNNNNNNNNNNNNNNNNNNNNNNNNNNNNNNNNNNNNNNNNNNNNNNNNNNNNNNNNNNNNNNNNNNNNNNNNNNNNNNNNNNNNNN…
>NC_025642.1
TGTTTGTTGTTGCTATTCCCCTTTGCTTGGTATTTCTTTAATTGAATTTCATTTGATTAGACGGAAAAAGTTCTACCTTCTTTAAAAGATTCTGAACAGTTACTGTGGGTTGAGCACCTTTTTTAAGGAAATCTAGAATAACAGGAACATTTAAACAAGTTTTATTTTTCATTGGATCGTAAAAACCCACTTTTCTAAGATCTTTGCCTTCTCTTCGGGATCGAACATCAATTGCAATGATTCGATATATGGCTCATTGGGATAGATGTGAATGAACAATACCCCCCCTCAGAACCGTATAGGAAGTTTTCTCCTCGTACGGCTCAAGAAAAAATGATTTGATTCGCGGTTTTGTCTATGTATGCAATTCATATAAATTAAATGACAAAATGGGCCTAT…
NNNNNNNNNNNNNNNNNNNNNNNNNNNNNNNNNNNNNNNNNNNNNNNNNNNNNNNNNNNNNNNNNNNNNNNNNNNNNNNNNNNNNNNNNNNNNNNNNNNNNNNNNNNNNNNNNNNNNNNNNNNNNNNNNNNNNNNNNNNNNNNNNNNNNNNNNNNNNNNNNNNNNNNNNNNNNNNNNNNNNNNNNNNNNNNCCGTAGGGTTTTTACTTTATTTTCATTCAAATTAAAAAATAATGCTTTCTTTGATACAAGAAGTTTTTTTTTGATTGAAAAAGGGGGTAGATAACACAGGAGGTGTTCTATTAATTTTTAAAATTCTATATATTTTTTTCTTTTATCTGAGAATTTTTTCATCTAATCATTTCATTTTTATTTTGCGTTTCGAATCTTTTAGAAAACC…
GGATCAGTATCATCTTCGTTAATAGTAAAAATTACTATATTCTTGTGTTTTCTTGAACGAATTTGATGATCCGCAGGTAAGCCTTCATGATATTCTTCTGTTTCTTGTTCTAACTCGGTTATTAATTTATATGACCGTCGAAAAAATTTTTTACTGATTTCGTTTATTCTAGTCGATTTTTTGAAAATTTTTTGATCATTAATATCAGTTACAATTTGAGTTAATAAATATTTAAAAATTTTTATTCCTATTTTTTTTCTGAAAATAAAAAAAGAACCTTACAATTTAGATTGTTGGATCCCGATTCTCTAACAACCCTACTGATTAAAGTTAATAAATCGATAATTTTTGTTAATAATGGTTTTTTTCATATTTATTTATTTTCTGTTCAAATTCCTG…
>NC_008334.1
TGGGCGAACGACGGGAATTGAACCCGCGCATGGTGGATTCACAATCCACTGCCTTGATCCACTTGGCTACATCCGCCCCTCCGCTATTTACACAATTTTGAAATACAAAGATCTAAAATTCAACCATTGATTATTTTTGTTTATCTTATCTTACTTATGAAGAGCCAAATGAAGATCGAAGAGCAGAAAACTACAACCTTTCTATTGTCTTTTTTCTTTGCTATGAAATTAACTGTAAAATTAGAAACTAATTTCTAATTAATAATCTAATAATAAAATTAGAAATTTAGTAATTTATTAGTAGTATTAGCGCATACCAACAATATCATACTAAATCAAAGAAAGAAAAGCATAAAAATACTTAAACAAAAAAAAAAAAAATGAACTAAAAACTAATAA…
TGCCCCAGTTTAACAGAAACGGCGAGATATATTGATGTTTTTTTTTATTGGATTTGGATCCGTCGGGACTGACGGGGCTCGAACCCGCAGCTTCCGCCTTGACAGGGCGGTGCTCTGACCAATTGAACTACAATCCCGGGGCGGTAAAATGTACCGAATACCTATTTTTATGATTTCATTCAAACAATTTCATTTATATTTAGATAAATATCGACGTGTTGGAACCGAGACGTGAGTGAGATATTGATATACACACGGATATACACTTTAGTGAGAGCGGCACGGATTCCTTTCGTTATTGCCAAATCAATTGATAATTCGTTTTTCAATGTCCCAAAAAAAAAAGAGTCTTTTTTTGCGTTACTTTATTCTTTTCATTAGACTTTATGCTTTCGATTT…
CCAGAGGATCCCTCCCAGATTCCAGGAATCCTATACCTATATTCCAGTAAAATGATTTCAGGAAATAGCAAAATCGCGGATAGGGAACTATATTAGTGACCTACCAAATTTTATTGTAGAAATTTTCGGGATCAACGATTGGACCATGCAAATTAGAAATACCTTTTCTTCGTTAAAGGGAGAGATTACTCGATTCATTTCCGTATCCCTCATGATATATATAATAACTCGGGCATCAATTTCAAATGCATATCCCATTTTTGCGCAGCAGGGTTTTGAAAATCCACGAGAAGCAACTGGTCGTATTGTATGCGCCAATTGCCATTTAGCTAATAAGCCCGTGGATATTGAGGTTCCACAGGCGGTACTCCCCGATACTGTATTTGAAGCAGTTGTTAG…
NNNNNNNNNNNNNNNNNNNNNNNNNNNNNNNAATTCCAAGATCTCGGATCGAATCGATATATCAATATCGATTCGATCCGAGATCTCTTATTGAATTGCTCATTCAATGAGCATTCNNNNNNNNNNNNNNNNNNNNNNNNNNNNNNNNNNNNNNNNNNNNNNNNNNNNNNNNNNNNNNNNNNNNNNNNNNNNNNNNNNNNNNNNNNNNNNNNNNNNNNNNNNNNNNNNNNNNNNNNNNNNNNNNNNNNNNNNNNNNNNNNNNNNNNNNNNNNNNNNNNNNNNNNNNNNNNNNNNNNNNNNNNNNNNNNNNNNNNNNNNNNNNNNNNNNNNNNNNNNNNNNNNNNNNNNNNNNNNNNNNNNNNNNNNNNNNNNNNNNNNNNNNNNNNNNNNNNNNNNNNN…
ATCGAGCGTTTCTTTTTTTTAATATCCGCCAAATCCTTTTTGATGGGTCTAATATTTTAACAGAATACGTTGGTTTGTTCGAACTAATATTTGTTTCTTGAGTTAGCGATCCTTTTTTCTTTTCTTTTGTAATTTTATATATTTGATTTCTGATTCTGCTTGTTCTATTAGTCAGATCTTTCATTTTTTTTTCAGTCCGGGATAATTTCGTCCAATCCATAGATGAAATTTCAATAGACGGTTCGTGAATCATCTGCTTACTGATTATCGAATTTTTTTGAGTTTCCCTCAATTTCTCGATTTCTCTCAAGTTTATTTTTGAAAGTTCTTTTATTTTGCCTTCTTTAAAATCCCTTAAAACTATAAAAGACTTAGTTTTCAATTTTCGAATTTTTTTTT…
>NC_008535.1
TGGGCGAACGACGGGAATTGAACCCGCGCATGGTGGATTCACAATCCACTGCCTTGATCCACTTGGCTACATCCGCCCCTCTACTCTATTTTTATATTTTTTTATTTCATATTCGAACAATTTCTTTACTTTTCTTTAAATCTTTAAAATTAAAAAAAAAACATCTATCTATATTTAAGTACAATTACTACTAAAATAACCAAATAAAAAAATAAATAAAGGAGCAATAAGACCCTCTTATCTTAAGAGAATAAGAAGGAAATTATTGCTCCTTTATTTTTCAATAACTCTTATACAATAAGNNNNNNNNNNNNNNNNNNNNNNNNNNNNNNNNNNNNNNNNNNNNNNNNNNNNNNNNNNNNNNNNNNNNNNNNNNNNNNNNNNNNNNNNNNNNNNNNN…
TATATAAGTATGTATATTTGGATGTATATTTATCAGATCGTGGCTTCATGTACCAAATGTTTTGCATCCGATATTTTTGTGTGATGGATGCGAGAAATAGACTTTCATTTCCAGTCTACTTATTTATTTTATTGAAAAAAAATAGAAATTATTTCTTTTTCTTTTTCAAAGGAGTTTTAGATTTATCTGAAGGAAAAAGAGATAGAACTAACAAAGAAAATACTAAAGAAAATGAAAAAAGAAATTAATAAAAAACTTTAATTTAAAGAATCTCTAAATTTCTTTATTTTTCTCAATATCACGAACAAGATCTAATAATAATTATTAATGGAACAAACGAGGGGTTAGGTCTGAGGGTCGATTGGGGGTGAGAGAGGGGGTTGGTTGTTCCTTGAACAG…
AGCTCTATAATTCGGATGTAGTTTTATCGTTGGATGAACTGCATTGCTGAAATTGATCCTAAAAAAAAGACGGTAGGTACAGCTAGGCCGTGAACAGCCAACCATCGTACTGTAAAAATTGGATAGGTTCGATCTATAGTCATTAGGGCCTCCTAAAAAGATCTACTAAATTCATCAAGTTGTTCCAAAGGATCAAAACGGCCAGTTATTAATGGAATTCCCTGCCGGCTTTCTGTGAAATACTCGTTTGGCCGAGGGCTTCCAAACACATCATAAGCTAAACCGGTGCTGACGAATAGCCAACCAGCAATGAATAGGGAAGGTATTGTAATGCTATGAATGACCCAGTATCGAATACTGGTAATAATATCAGCAAAAGAACGTTCTCCTGTGCTTCCA…
NNNNNNNNNNNNNNNNNNNNNNNNNNNNNNNNNNNNNNNNNNNNNNNNNNNNNNNNNNNNNNNNNNNNNNNNNNNNNNNNNNNNNNNNNNNNNNNNNNNNNNNNNNNNNNNNNNNNNNNNNNNNNNNNNNNNNNNNNNNNNNNNNNNNNNNNNNNNNNNNNNNNNNNNNNNNNNNNNNNNNNNNNNNNNNNNNNNNNNNNNNNNNNNNNNNNNNNNNNNNNNNNNNNNNNNNNNNNNNNNNNNNNNNNNNNNNNNNNNNNNNNNNNNNNNNNNNNNNNNNNNNNNNNNNNNNNNNNNNNNNNNNNNNNNNNNNNNNNNNNNNNNNNNNNNNNNNNNNNNNNNNNNNNNNNNNNNNNNNNNNNNNNNNNNNNNNNNNNNNNNNNNNNNNNNNNNNNNNNN…
NNNNNNNNNNNNNNNNNNNNNNNNNNNNNNNNGATATAAGAAGGCTTTTTTGTTCTGCTACTAATACTTGTACTTGCTCTGCTATTCTGCCCAAGCCAAGCCTGGCTGAGGAAGATTTACGGAGCGTAAAACAAAAAAATAGGTTGATGGGGCCGGGGCATACTATGTGTAATGATCCCACCGTTCACAAAATAAAAAGAAAAGCCATTCCATTTCGACAAAAGACCGACACCCAAGTTCCATAGCTTTTGGTCCGCTATCCCCACCATTCTACCCCCAGAGGGAAGGGTACTTCCCCCTTGGGCCGGTTGTGGGCGAGGAGGGATTCGAACCCCCGACACCGTGGTTCGTAGCCACGTGCTCTAATCCTCTGAGCTACAGGCCCCACCTCGTCTCCAC…
>NC_025663.1
CTTTAGAGAAAGAGAATCTAGCAATCCCCAAAAATCTCCAAAAGAATCTTGGGGGATTGCTATCTTCTCTCTTCAAAGATTACTATATGAATGCAAAAGTNNNNNNNNNNNNNNNNNNNNNNNNNNNNNNNNNNNNNNNNNNNNNNNNNNNNNNNNNNNNNNNNNNNNNNNNNNNNNNNNNNNNNNNNNNNNNNNNNNNNNNNNNNNNNNNNNNNNNNNNNNNNNNNNNNNNNNNNNNNNNNNNNNNNNNNNNNNNNNNNNNNNNNNNNNNNNNNNNNNNNNNNNNNNNNNNNNNNNNNNNNNNNNNNNNNNNNNNNNNNNNNNNNNNNNNNNNNNNNNNNNNNNNNNNNNNNNNNNNNNNNNNNNNNNNNNNNNNNNNNNNNNNNNNNNNNNNNNNNN…
NNNNNNNNNNNNNNNNNNNNNNNNNNNNNNNNNNNNNNNNNNNNNNNNNNNNNNNNNNNNNNNNNNNNNNNNNNNNNNNNNNNNNNNNNNNNNNNNNNNNNNNNNNNNNNNNNNNNNNNNNNNNNNNNNNNNNNNNNNNNNNNNNNNNNNNNNNNNNNNNNNNNNNNNNNNNNNNNNNNNNNNNNNNNNNNNNNNNNNNNNNNNNNNNNNNNNNNNNNNNNNNNNNNNNNNNNNNNNNNNNNNNNNNNNNNNNNNNNNNNNNNNNNNNNNNNNNNNNNNNNNNNNNNNNNNNNNNNNNNNNNNNNNNNNNNNNNNNNNNNNNNNNNNNNNNNNNNNNNNNNNNNNNNNNNNNNNNNNNNNNNNNNNNNNNNNNNNNNNNNNNNNNNNNNNNNNNNNNNN…
AGAAAAAAATAAGATTCTATTTTATTTTATCTAGAAGGAATAAACAAACAAGGAATAAGCAAACCATGGATAAATCCAAACAACCTTTTCGTAAATCCAAGCGATCTTTTCGTAGACGTTTACCCCCAATCGGATCGGGGGATCAAATCGATTATAGAAACATGAGTTTAATTAGTCGATTTCTTAGTGAACAAGGAAAAATCTTATCTAGACGAACGAATAGGTTGACCTTGAAACAACAACGATTGATTACTATTGCTATAAAACAAGCTCGTATTTTATCTTTGTTACCTTTTCGTAATAATGAGAAACAATTGGAGAGAGTGGAGTCGATCCCTAGAACTACAGGTCCTAGGACCAAAAATAAATAAATAGACTCTTCAAAACTCCAATCAGAAC…
NNNNNNNNNNNNNNNNNNNNNNNNNNNNNNNNNNNNNNNNNNNNNNNNNNNNNNNNNNNNNNNNNNNNNNNNNNNNNNNNNNNNNNNNNNNNNNNNNNNNNNNNNNNNNNNNNNNNNNNNNNNNNNNNNNNNNNNNNNNNNNNNNNNNNNNNNNNNNNNNNNNNNNNNNNNNNNNNNNNNNNNNNNNNNNNNNNNNNNNNNNNNNNNNNNNNNNNNNNNNNNNNNNNNNNNNNNNNNNNNNNNNNNNNNNNNNNNNNNNNNNNNNNNNNNNNNNNNNNNNNNNNNNNNNNNNNNNNNNNNNNNNNNNNNNNNNNNNNNNNNNNNNNNNNNNNNNNNNNNNNNNNNNNNNNNNNNNNNNNNNNNNNNNNNNNNNNNNNNNNNNNNNNNNNNNNNNNNNNN…
CTGTCTTTTCNNNNNNNNNNNNNNNNNNNNNNNNNNNNNNNNNNNNNNNNNNNNNNNNNNNNNNNNNNNNNNNNNNNNNNNNNNNNNNNNNNNNNNNNNNNNNNNNNNNNNNNNNNNNNNNNNNNNNNNNNNNNNNNNNNNNNNNNNNNNNNNNNNNNNNNNNNNNNNNNNNNNNNNNNNNNNNNNNNNNNNNNNNNNNNNNNNNNNNNNNNNNNNNNNNNNNNNNNNNNNNNNNNNNNNNNNNNNNNNNNNNNNNNNNNNNNNNNNNNNNNNNNACAGAAGAAAAGGTTCTCTATTGATTCAAACGCTATACCTATGGGATATAGGGATAGAGGAGGAGGAAAACCCGAAGATTTCACATAGTGCTTTTGATCGAAAAAGAAATCTGATTTATTTCGT…
>NC_022409.1
TGGGTATGGGCGAACGACGGGAATTGAACCCGCGCATGGTGGATTCACAATCCACTGCCTTGATCCACTTGGCTACATCCGCCCCCACTATTACTAGTATTTTGATTTCTTTTTAATCCATTAAAAAAAAAAAAAAGAATATTCCATTTTTAATGAAATCAAAAAAAGAAATTCATAATGGAAAATATTTCATTTCGATTGTTAATTTTTAACATTTTTTTATCTTAATTATGAGATAGAAGAAGCAGAAAATTCGAACCTTTCTATTTTATTTGAAAAAAACTAGAAGATAATAATCTCCCAAAGCCTTACAAAGGGTTGAAAAGAATGTATATAAATTCGAAATTCATATCTAAGGAAAAAAGGATGATACGCAATCATAAACCAATCCCTAAAACT…
NNNNNNNNNNNNNNNNNNNNNNNNNNNNNNNNNNNNNNNNNNNNNNNNNNNNNNNNNNNNNNNNNNNNNNNNNNNNNNNNNNNNNNNNNNNNNNNNNNNNNNNNNNNNNNNNNNNNNNNNNNNNNNNNNNNNNNNNNNNNNNNNNNNNNNNNNNNNNNNNNNNNNNNNNNNNNNNNNNNNNNNNNNNNNNNNNNNNNNNNNNNNNNNNNNNNNNNNNNNTATTATGCTCATGGTATAGTATGAACAGTTTTTTGAAATTGTCAATATAATGGAATGGTCTGACTAGACCCGAAAGATCTTTCTGTCTTTCAAAATTCCATAAAGTTTTTGAATTCGTCATTTATATTCCTAAATCATTCATTCGAATCACCCACCATTCTATAAATAAATCTATTTTGA…
AAATATAACCTCTTTCATTATTTTAAGTGGTTATTCTATTTTGGGTAATGAAGAACTTGCTATTCTTAACTCTTGGGTTCAAGAATTCCTATATAACTTAAGTGACACAATAAAAGCTTTTTCTATTCTTTTATTAACTGATTTATGTATCGGATTCCATTCGCCCCATGGTTGGGAACTAATGATTGGCTATGTCTACAAAGATTTTGGATTTGTTCACAACGATCAAATTATATCGGGTCTTGTTTCTACTTTTCCAGTCATTCTGGATACAATTTTTAAATATTGGATCTTCCGTTATTTAAATCGTATATCTCCATCACTTGTAGTGATTTATCATTCAATGAATGACTGATCCAACTATAATATTTGTTACTTTGTAACATAAGGTACATAAGC…
NNNNNNNNNNNNNNNNNNNNNNNNNNNNNNNNNNNNNNNNNNNNNNNNNNNNNNNNNNNNNNNNNNNNNNNNNNNNNNNNNNNNNNNNNNNNNNNNNNNNNNNNNNNNNNNNNNNNNNNNNNNNNNNNNNNNNNNNNNNNNNNNNNNNNNNNNNNNNNNNNNNNNNNNNNNNNNNNNNNNNNNNNNNNNNNNNNNNNNNNNNNNNNNNNNNNNNNNNNNNNNNNNNNNNNNNNNNNNNNNNNNNNNNNNNNNNNNNNNNNNNNNNNNNNNNNNNNNNNNNNNNNNNNNNNNNNNNNNNNNNNNNNNNNNNNNNNNNNNNNNNNNNNNNNNNNNNNNNNNNNNNNNNNNNNNNNNNNNNNNNNNNNNNNNNNNNNNNNNNNNNNNNNNNNNNNNNNNNNN…
TATAATTGGTAAAATACATATCCTTGTGAGAAGGAGGATAATAAAATCTTTGAATTTTTATTACTAATATCCGAAATTGATTTTTTTATAGTCCAAATAAAAAGAAAACGAATTGTATTAAAAGGAATTGTATTTTTATTTGTTTTAGCAATTTTTTCTTTATTTGTTTCATTATTGTAAATGTATTTATCGATCATTTTTTTTGAATTATCAAAAAAAAGTTGTATAGTGATCTTCGGACTATTAATGATACAGAGAAGTATATCTATATATATCCTTTCAATTAAAAATTTGAAAAAAGAATATGATTTACGGATTAATCGAACATTTCTTCTTTTGAATTTCTTTAATTTCTGCCAAATATTTTTTATTGATGCTAATAGTTTAGTAGGATAACTT…
>NC_007144.1
TTATGGGCGAACGACGGGAATTGAACCCGCGCATGGTGGATTCACAATCCACTGCCTTGATCCACTTGGCTACATCCGCCCCCTACCCTATATATAAGTAGAAATTATAAAAAAAAAGTTATGTAAATTTTATTAATTAAAAAGGAGCAATACCAATCCTCTTGAGAAAACAAGAAATTGGTTATTGCTCCTTTACTTTCAAGAACTCGTATACACTAAGACAGAAGTCTNNNNNNNNNNNNNNNNNNNNNNNNNNNNNNNNNNNNNNNNNNNNNNNNNNNNNNNNNNNNNNNNNNNNNNNNNNNNNNNNNNNNNNNNNNNNNNNNNNNNNNNNNNNNNNNNNNNNNNNNNNNNNNNNNNNNNNNNNNNNNNNNNNNNNNNNNNNNNNNNNNNNNNNNN…
NNNNNNNNNNNNAGAATATAAATATAATGGACTAATATGATGCAATTCGAAGGATTTTGCTTTCTTTCATTATTCCATCGAAATTTTTTTATTTGTGATTTCTATTTATGAATCGTTCATTCTAATCACCATTCCCCATATAATTCTATATAGAACTTCTTTTATTTAAAATTCAATTGCATTTTTTTTTTATTTATTTAATTTCTTTTTTTTATTTATTTAATTTAAATAATATACATAAATTTGCAAAGTTGGAATATATAGTTATATTACTTATTATAGAATATCAAATGAAAATAGTGATTAGTAGTGATTAGAAGAAACGTCTAAAATAAACAAAAATAATAAATATTCAAAAAAAATATTCTTTTTTTATTTAAATAATACGAAGGCTAGTAC…
AAATGTCATTGAATGTGTCTATTTTTATTCTAATAGAATAAAAATAGAGTAGATATTAAAAATAAGATAAGTAAATGGAGAATAGAAAAAAAATGAAGGGAACAAAGGATTCTAGAAGGAATTATTCATCTTTCTAGTATTCGATAGCAGAAAAATTCCTTTTCTTGTTCTTGTGTCGAAATAATAAACTAATGAATTATTCTTGATCCCGTTCGTCAAAGATCCCTATTCTTAGTTTCAATTTTTCCCGGTTTATCAGAACCTTTTTTTCGATTTATTACATAAGTAGTGAACAAATTCAATGAATTTTTAAATTCTATTTTATATTAAAATAACTAGAGAAAATTCTATTAGTATATTTTAATATATTTAAAGGGTTTGTGATATCTGATCGATAGA…
NNNNNNNNNNNNNNNNNNNNNNNNNNNNNNNNNNNNNNNNNNNNNNNNNNNNNNNNNNNNNNNNNNNNNNNNNNNNNNNNNNNNNNNNNNNNNNNNNNNNNNNNNNNNNNNNNNNNNNNNNNNNNNNNNNNNNNNNNNNNNNNNNNNNNNNNNNNNNNNNNNNNNNNNNNNNNNNNNNNNNNNNNNNNNNNNNNNNNNNNNNNNNNNNNNNNNNNNNNNNNNNNNNNNNNNNNNNNNNNNNNNNNNNNNNNNNNNNNNNNNNNNNNNNNNNNNNNNNNNNNNNNNNNNNNNNNNNNNNNNNNNNNNNNNNNNNNNNNNNNNNNNNNNNNNNNNNNNNNNNNNNNNNNNNNNNNNNNNNNNNNNNNNNNNNNNNNNNNNNNNNNNNNNNNNNNNNNNNNN…
AGAGTCCGACCACAACGACCGAATTGATTATCTTCATGCATAGGGATACTAGATTACCTAGTATAAAAGATTTTAAAATCATCACAAACCTCCCTTTTTCTTTTCTATTGCAATTTTTTTTCTTTTCTATTGCAATTTCTAGATTATTATATTATTATATGATGATTTTTTAACTTTCCATATATATAGAAATAGAAACAGATAGACTAGAGAAACAGATAGACTAGAAACGACATCTCTTATCTCAATGACCCCACAGGGATATTAACTGAATGGAATTGGGATATGGATGGAATATAATGAAATAGAGCCACTTTGAGGTTCTCTATGAAATGAGGCATGGAACGGAGCCACTACGAAGAAGTTCCGGGAGTTACGAAGGAAACCTCGAGCTCATAT…
>NC_009963.1
AACGACGGGAATTGAACCCGCGTATAGTGGATTCACAATCCACCGCCTTAATCCACTTGGCTACATCCGCCCCAGACTATGCTATTAAATTCAAATTAAAAAGGAGCAATAAACGTATTGCTCCTTTTTAATTTATTTTGAAAAAAACTCCTATACACTAACACCGAATTCNNNNNNNNNNNNNNNNNNNNNNNNNNNNNNNNNNNNNNNNNNNNNNNNNNNNNNNNNNNNNNNNNNNNNNNNNNNNNNNNNNNNNNNNNNNNNNNNNNNNNNNNNNNNNNNNNNNNNNNNNNNNNNNNNNNNNNNNNNNNNNNNNNNNNNNNNNNNNNNNNNNNNNNNNNNNNNNNNNNNNNNNNNNNNNNNNNNNNNNNNNNNNNNNNNNNNNNNNNNNNNNNNNNN…
TTGCGAGCTACCAAACTGCTCTACCCCGCGCTGAAAATTAAAGATAAAAACCTCAATCTAAGCGATAAACAAGGGGTGAATGGGCCCCGATCCGATACTGTATAAATAGAATAACCTTTTTATACAGAAAGGTAAAGGGGCCTTGAGGATCATTGACCCTAGAAAGGAAGCGTTCATCCTTACCAACTCGATCGTGTTGCTCCTGGCAACAGACATGCTTGAACCATTTCGCGAAGTATGTGTCCGGATAGTCCAAAATCTCGATAGTTAGCTCTCGGCCTTCCGGTCAAAAAACAACGCCGATGAAGGCGTGTAGGTGCACTATTCCGCGGTGAGGATTGTAACTTTACATAAATTTCCCATTTGTCACTTAACAAAGGAACTCGGTGTATTTCTTTT…
GTTTTCTGGCTTATGCTTTTTGGCAGCGATCTGGCATTGGGTCTATTGGGATCTAGAAGTATTTTATGATGAACGTACAGGAAAACCTTCTTTGGATTTGCCCAAGATCTTTGGAATTCATTTATTTCTCTCAGGGGTGGCTTGCTTTGGGTTTGGTGCATTTCATGTAACTGGTTTGTATGGTCCCGGAATCTGGGTATCTGATCCTTATGGCCTAACAGGAAAAGTACAACCTCTAAAGCCAGCGTGGGGTGCGGAAGGTTTTGATCCTTTTGTTCCAGGAGGAATAGCTTCTCATCATATTGCAGCGGGAACATTGGGCATATTAGCGGGTCTATTCCATCTTAGTGTCCGCCCGCCACAACGGCTATACAAGGGATTGCGTATGGGAAATATTGA…
NNNNNNNNNNNNNNNNNNNNNNNNNNNNNNNNNNNNNNNNNNNNNNNNNNNNNNNNNNNNNNNNNNNNNNNNNNNNNNNNNNNNNNNNNNNNNNNNNNNNNNNNNNNNNNNNNNNNNNNNNNNNNNNNNNNNNNNNNNNNNNNNNNNNNNNNNNNNNNNNNNNNNNNNNNNNNNNNNNNNNNNNNNNNNNNNNNNNNNNNNNNNNNNNNNNNNNNNNNNNNNNNNNNNNNNNNNNNNNNNNNNNNNNNNNNNNNNNNNNNNNNNNNNNNNNNNNNNTAGTAAATATGAAAACGAAAAAAAGGAAAGGAAAAGGGTCGTCTTATTCAAAATCCCAATTATGACATCCCCTCTTTCCCACTTCACACCTCGGACGCGCCGTTCTTATAGAGATAAATTTAT…
>NC_009618.1
TTATCCATCTATAAAGGTCACTTCGGCAACGGCCAAATCTAGAGGGAAATTGTGAGCGTTACGTTCGTGCATAACTTCCATACCAAGATTCGCGCGATTGATGATATCAGCCCAAGTGTTAATTACACGACCTTGACCGTCAACTACAGATTGATTGAAATTGAATCCATTTAAGTTGAAAGCCATAGTGCTAATACCCAGAGCAGTAAACCAGATACCTACTACGGGCCAAACAGCTAAGAAGAAATGTAAAGAGCGAGAGTTGTTAAAACTAGCATATTGGAAGATCAATCGGCCAAAATAACCATGAGCAGCTACGATATTGTAGGTTTCTCCCTCTTGACCAAATTTGTAACCCGCATTAGCAGACTCATTCTCGGTAGTTTCCCTGATCAAACT…
CTTTCTCTTCCTTCTATTATCCCTTTTCCTTTCATTAAAAAAATACCCATTCGTTCTGTTCCATATCCATATAGATATATACACATATCTATATAACACATATCTATATAAAGATATAGACAGATCGGGGATTCAATAACCAGTTACCTTTCCATCAATATCGAAGATTGACATGAATATTTCATATCGATGATGGGTTGGTAAAGTTGGCNNNNNNNNNNNNNNNNNNNNNNNNNNNNNNNNNNNNNNNNNNNNNNNNNNNNNNNNNNNNNNNNNNNNNNNNNNNNNNNNNNNNNNNNNNACAATGAATTGAAAGTGTTTGGAATACCAAATAAGTATTCCTGGAGAAAGATTCCCATAGTACCCCTAGGGGAAGTCGAATCCCCGCTGCCTCCTTGA…
TGGAACCAATAATCGAACCATGCGGAATATAAATACTTATGACTGGATGAAAAAGTGGATGACTCGATCAATTTCCATCTTGGTCATGATACATATGATAACTCGGACATCTATTTCAAATGCATATCCCATTTTTGCGCAGCAGGGTTATGAGAATCCCCGAGAAGCAACTGGACGTATTGTATGTGCTAATTGTCACTTGGCTAAGAAGCCTGTGAATATTGAGGTTCCACAATCCGTGCTTCCTGATACTGTATTTGAAGCAGTTGTTCAAATCCCCTGCGATATGCAAATAAAACAAGTTCTTGCTAATGGTAAGAAAGGGGCTTTGAATGTAGGAGCTGTTCTAATTTTACCTGAGGGCTTTGAATTAGCCCCTCCTGATCGTATTTCTCCCGA…
AGAAAAAAGAAGAACAAAGAGTTGATAGATCTTGAATTTGAAGATAGATTCCTTATTCCGAGATCTCGACCGTGTAAGAGTGAGCATAGCAAGGAATATGAGCCAAGTCAATTTGATTGAACTTAATGAGATATTCTCTACTATGCTTACCCCTTATTTCTTCGATTTTGGTTCTGGTACTCTTTTTTTTTCTTACACTTCCCATTCGGAAGAAAGGATCCCTTATTTGCCTATAGAGTCACAGGATTCAACATTGGTATAGTCGTTTAAGTTCGATCGCAACTCTCGGATCTTGCAAAACTTTAAGAGGGGTATATAGATTCTCCTCAATCTATGTCCTTAATTGCGTATACCTCATAATTAGTAAGAAACAAGCTTCATGCATTCTTTAATGGACAT…
ATCCTTCTGATCTTCATCCTTTTTTGAATTCGTAATATCATGAATATATCTTTCCCTAGGAATCTCTTGATAATCGGTAATATTGATATTATCCGGTATATCAAATAGTTCCGATTCACGTATAATACTATTAGAGAGAATCTCTTCCCGTTCATTCTGCCGTACTGGCAGTCCGTTAAGATCGAAATCTTTTGTGAAATCGATATAACTATATGAGAAAAGATTGTATCTGTAACGTTTGTTCAGTTTCCGGGTTCGTCCCGGAGAAGGTTTTACCCAAAATGAGGGATATCCCTGTTGTTGTTCATAGGGAATGAATCTATTTTCTTCATAGGAATGAAGAGAATCTCGATTCTCAGTCGTCCGTTGCTTACTCATCTCATTTCTCCATCTCTGTGG…
>NC_021432.1
CACCTGAACCCAAGAAGATAGCAATCCCCCAATATCTTGTTTTAAGAACACAGGATATTGGGGGATTGCTATCTTCAAAAATTCATATATATATATGAATTATATGAATACAAAAGTNNNNNNNNNNNNNNNNNNNNNNNNNNNNNNNNNNNNNNNNNNNNNNNNNNNNNNNNNNNNNNNNNNNNNNNNNNNNNNNNNNNNNNNNNNNNNNNNNNNNNNNNNNNNNNNNNNNNNNNNNNNNNNNNNNNNNNNNNNNNNNNNNNNNNNNNNNNNNNNNNNNNNNNNNNNNNNNNNNNNNNNNNNNNNNNNNNNNNNNNNNNNNNNNNNNNNNNNNNNNNNNNNNNNNNNNNNNNNNNNNNNNNNNNNNNNNNNNNNNNNNNNNNNNNNNNNNNNNNNNNN…
TGTCCTGAGACATAAATAGAAAATCCCTATTATGAATCGCCAAACCAAAGTATTCCTACTTCACCATTGTTTCTATCAAACCCACCGTAAAATTGGAAAGGAATAAAAAATAAGTGGACCTGACCCATGGAATCATTACTATATCAGCTACTCTGATATTTAAATTCGATATAGATTCAATTTTAGAAATAAATTTTTTTATTTCCTTATACCATTGGACTACACAAGTAAAAAATCTGTTTTTGATTTCATCTTCTTGTTTTCTCTTATTACTGGATGCTCCATAGAACTAAATCGCTATTCTTTTCCTTTCCACTACATAGAAAATAACAATCTCTTTCAAATATGGATTTTCAATATCTTTCCTTGATTTCAGAATCAGATATTGTTTTGTTGTTA…
GGATTCATCATAGTAATAGAAAGTAAAGATCTTGAATGGATGGGCTCTAATAATTAATGAGAGATATCATGATTAAAAGATCTCATTATATTCATAATATTCCATTATATGTTATGTGAAATCTATAAATGGTGGTTCGGTTCATATTTTATTTTTTTGAATCCTCTCGTTTTATTAAAGTAATTGGTAATTGTTCGTTCATAGAACAAATATGCTGATACTATTTCATTTTAAACTTCTAAACTGAAGTTATTATTACTATTCTAAATATGAATTATTAGAAATGGAAATTCTTATTACTATCCCTATCTATTTAATTCTTTACTTTTTTATTGGCTAATTGGAATTAATATATTAGAATTATATTTCATATTTTTTATTATTCTTTTTTTTTTTTTT…
NNNNNNNNNNNNNNNNNNNNNNNNNNNNNNNNNNNNNNNNNNNNNNNNNNNNNNNNNNNNNNNNNNNNNNNNNNNNNNNNNNNNNNNNNNNNNNNNNNNNNNNNNNNNNNNNNNNNNNNNNNNNNNNNNNNNNNNNNNNNNNNNNNNNNNNNNNNNNNNNNNNNNNNNNNNNNNNNNNNNNNNNNNNNNNNNNNNNNNNNNNNNNNNNNNNNNNNNNNNNNNNNNNNNNNNNNNNNNNNNNNNNNNNNNNNNNNNNNNNNNNNNNNNNNNNNNNNNNNNNNNNNNNNNNNNNNNNNNNNNNNNNNNNNNNNNNNNNNNNNNNNNNNNNNNNNNNNNNNNNNNNNNNNNNNNNNNNNNNNNNNNNNNNNNNNNNNNNNNNNNNNNNNNNNNNNNNNNNNN…
GAATCCTACTTGGGGAGATTTGATTCATTCTTCATGAAAGAATGAAGAATTGAATGAAAGGGCTCGCTTTGACCGTTAGGAGTAGGTAACTCGTTCCCTGTCTTTGTTTCTATTGCATTCTATCTCATCGTATCACATCCTGTTCTACAATATTTGAGAATCACCCTCAATACCTCGGCATAGATCCGACCCTTGTAAATAGCCAATTCAGAATTCTCAACAGTGCATCAAAGATGCAGTCATCGATTCTCCCGATAGGCCACAATTGCCGCGAGCAAACATATTAATGACGAGGAACGCATTTTTGCTATGCTACTAATACTTGTACTTGCTCTGCTATTCTGCCCAAGCCTGGCTGAGGAAGAGTTACGGGGAGTCAAACACAAATATGCCGATCCC…
>NC_025232.1
GAAATACCCAATATCTTGTTGAAACAAGATATTGGGTATTTCTGGCTTTTCTTCTTTTAAAAATTCCTATATATTAGGAAAAAAAACCTTATCCATTAAGNNNNNNNNNNNNNNNNNNNNNNNNNNNNNNNNNNNNNNNNNNNNNNNNNNNNNNNNNNNNNNNNNNNNNNNNNNNNNNNNNNNNNNNNNNNNNNNNNNNNNNNNNNNNNNNNNNNNNNNNNNNNNNNNNNNNNNNNNNNNNNNNNNNNNNNNNNNNNNNNNNNNNNNNNNNNNNNNNNNNNNNNNNNNNNNNNNNNNNNNNNNNNNNNNNNNNNNNNNNNNNNNNNNNNNNNNNNNNNNNNNNNNNNNNNNNNNNNNNNNNNNNNNNNNNNNNNNNNNNNNNNNNNNNNNNNNNNNNNN…
AATTCCAAGTATATCAATACTTTACTCCTATTTATTATATTATTTTATTCCGGAAATTTTTTATTTATCGGGACAGACAATACCCCAGGAACCCCGGGAAGGGTTGATTTGAGCATGATCCGTTTAGAAGATATGCTCGCCCTCTTCCTTCCCGTCCTTAGTTTAGGATAATGAAAAGCTTTTTTCCTTTTATTTTAGGAATTTTGAGAACATTTCAACAAAGAAGATCTTTCACAGGTCAAACGAGACCTAAGACTTAATCTAAAAGAAATTATTAGATTGAATCTATTTGCATTAAAAAAAATTGCATTAAAAAAACCGATCAAAAAAGGGCGAGCGAAGTAAGTGATTGAAAAGCTTTCTTCTTTGTTCGTCCTATCTATAAGAGGAGAACATATG…
AATAGTTTTTTTTATTTATTGCAATATGTTCGTTGATTCCTACCACTTAATCTTAATTTATTGTATCTTCCCGGAGTTTCCTCTCCGGGAATTCCTTTTTAATTATTCCTGTATATTACTTTTTTATTCCTTTAATTGATAGTCTTTATTTTATTGGAAATTGTGTAAAGATTATTTGGATTTGATACAGCTACTTGTGCAAGCATTTTACGATTAAGAATCAATTCCTTCTTGTACAGATTGTGTATTAATTTACTATAACTATCGAATACTTTATATATTCGTGTTGCTGCATTTATACGAGTGATCCACAAACGACGAAAATCCCTCTTTTGCCTACCTCTATCGCGATGAGAAGAAACAAAAGCCCTTTTTACTTGTTGAGTAATCATTCGATTA…
AAAGGCGCTTTCCCATCTTCTTAACCCGAAATGAAATGGCTGAGGAGAAGAAGGTTCCTTTTGGGGGGTACCCCCGGGAAGAGATCCAGTGGAGACGGGGTGGGCCTGTAGCTCAGAGGATTAGAGCACGTGGCTACGAACCACGGTGTCGGGGGTTCGAATCCCTCCTCGCCCACAGCCTTCCAAAGGGGGAAGGGCCTTTACTTTCTCCCTGAGGGTAGGAAAATCATGATCGGAATAGCAGACGTAAAGCTATTGAACTTGGGTATGCTCTTTCCTTTTGTCGAAGTGGAATCGTAGAACAGAATGTGCTACGATGAGATAGAATGCAATAGAAACAAGGATAGCGAACGGATTACCTACTCCTAAGGGTCAAAGCAAGCCTTTTAATTCAATTCT…
TGAAAGGAAAATAGGAATTTTTCGTTAGGTATTTGACCAAATAGGATCGTCCAGTTCCTATAGAACCTATCACTAAAATACCCGATAGGGCTAAGCGGAACGAAAAGGGTTTTCCATGAGATGGTAAATGAAAACGATTAGCCCCACACGAGGTTTGGGAATAAGTGATTGTCTGATAATGAGCAAGGAATATACGTCTTTCTGCTAAAGAGGATCTATTAAACTCATAATTCATTAGATCCTTGTTAGCAATGTCAACTAGGTATTGGATCCCGGTTGTTCAATCCTTTGATAACCAAGGTCATTCTTTGCTAAAGAAAAATGATCACTATGAGTCAGACTCAATAGAATTGGATCCATTCCAAATAGCGAGAATTAGGATTCTTGATCCCTCTCAAT…
>NC_009601.1
GGGGAGCAATACCAAACTTCTTGCTCGAACAAGATATTCGATATTGCTCCTTCAACGATTCATATACATTAAGAAAAAAATCNNNNNNNNNNNNNNNNNNNNNNNNNNNNNNNNNNNNNNNNNNNNNNNNNNNNNNNNNNNNNNNNNNNNNNNNNNNNNNNNNNNNNNNNNNNNNNNNNNNNNNNNNNNNNNNNNNNNNNNNNNNNNNNNNNNNNNNNNNNNNNNNNNNNNNNNNNNNNNNNNNNNNNNNNNNNNNNNNNNNNNNNNNNNNNNNNNNNNNNNNNNNNNNNNNNNNNNNNNNNNNNNNNNNNNNNNNNNNNNNNNNNNNNNNNNNNNNNNNNNNNNNNNNNNNNNNNNNNNNNNNNNNNNNNNNNNNNNNNNNNNNNNNNNNNNNNNNNN…
NNNNNNNNNNNNNNNNNNNNNNNNNNNNNNNNNNNNNNNNNNNNNNNNNNNNNNNNNNNNNNNNNNNNNNNNNNNNNNNNNNNNNNNNNNNNNNNNNNNNNNNNNNNNNNNNNNNNNNNNNNNNNNNNNNNNNNNNNNNNNNNNNNNNNNNNNNNNNNNNNNNNNNNNNNNNNNNNNNNNNNNNNNNNNNNNNNNNNNNNNNNNNNNNNNNNNNNNNNNNNNNNNNNNNNNNNNNNNNNNNNNNNNNNNNNNNNNNNNNNNNNNNNNNNNNNNNNNNNNNNNNNNNNNNNNNNNNNNNNNNNNNNNNNNNNNNNNNNNNNNNNNNNNNNNNNNNNNNNNNNNNNNNNNNNNNNNNNNNNNNNNNNNNNNNNNNNNNNNNNNNNNNNNNNNNNNNNNNNN…
TAGGAAAATCTCATCTACTGGTTCGTTCATTGTACATGTTCATTTTATTTAAGAATTCCACATAAGACTGAATACAAATGATCTTGAACTACAGCATCTGATCATATATGTTTTACACTAAAATAAAGAAGGAGGATTTTCAATGCGAAATATAAAAACATATCTTTCCACGGTTCCTGTACTAACTACTCTATGGTTTGGATCTTTGGCGGGTCTCTTGATAGAAATTAATCGTTTATTCCCGGATGCCTTATTATTCCCTTTTTTTTCATTCTAGTTATTGATATGTAAAGAAATAAGGAGAATGAAAAAAAAAAATTCCACGTGACTCAAATTTCGCTCCTCTTTTTCAGTTCTTAGGATAGGAAAGAAAAAGTGTATTGAACCTAATAAAAATGC…
TCCCGGCTCGGTGAGTCCTTTCTTCCGTGATGAACTGTTGGTACCAATCCTACATTTTATTTTGTCTCTGTGGACCGAGGAGAAAGGGGGCTCAGCGGGAAGAGGGTTGTACCATGAGAGAAGCAAGGGGGTCAACCTGCTTCAAATATACAACATGGATTCTGACAATGGAGTTGGACCCTCATGTCGATCCGAATGAATCAGTCTTTCCACAGAGGTAAATCTTTGCCTGCTAGGTAAGAGTATAGCAAGTTACAAATTCTGTCTCGGTAGGACATGTATTTCTATTACTATTAAATTAATAAATGAAAATGAAGTGAAGTAGTTAATGGTGGGGTTACCATTATCCTTTTTGTAGTGACGAATCTTGTATGTGTTCCTAAGAAAAGGAATTAGGAA…
NNNNNNNNNNNNNNNNNNNNNNNNNNNNNNNNNNNNNNNNNNNNNNNNNNNNNNNNNNNNNNNNNNNNNNNNNNNNNNNNNNNNNNNNNNNNNNNNNNNNNNNNNNNNNNNNNNNNNNNNNNNNNNNNNNNNNNNNNNNNNNNNNNNNNNNNNNNNNNNNNNNNNNNNNNNNNNNNNNNNNNNNNNNNNNNNNNNNNNNNNNNNNNNNNNNNNNNNNNNNNNNNNNNNNNNNNNNNNNNNNNNNNNNNNNNNNNNNNNNNNNNNNNNNNNNNNNNNNNNNNNNNNNNNNNNNNNNNNNNNNNNNNNNNNNNNNNNNNNNNNNNNNNNNNNNNNNNNNNNNNNNNNNNNNNNNNNNNNNNNNNNNNNNNNNNNNNNNNNNNNNNNNNNNNNNNNNNNNNN…
>NC_014699.1
TTAGTATAAGATAAAATGAAATAAAATTTTTTCATTTCTGTTTCTAAAAAAAGTAAAGTAAAAAAGCATCCATGGCTGAACGGTTAAAGCACCCGACTCATAATCGGCGAATTCACAGGTTCAACTCCTGTTGGATGCAAAGAGTAAATATATTCCAGTTCTTTTTTTTTGTATGAACTATACAGGATTATTACTAGATTCGTATAGTAAGTTTAAGTATATGAAAGACAAAAAAAAACAAATTGAAAATGAACAAAAAAAATAATGATAAGCATAAAAAATCAAGTATTTACAGAAAAAGCAATAAAACTATTACAAAAAAATCAATACACTTTTGATATAAATCCAAAATTCACAAAAAGTGAAATGAAAAAATGGATAGAAAGCTTTTTCAATGTA…
GCAATTATTTTGACTAATCTTAAGGATTTTTCCAATTGGGCTAGACTGTCAAGTCTTTGGCCACTTCTTTATGGTACTAGTTGTTGTTTTATCGAATTTGCCTCTCTCATCGGTTCACGGTTTGACTTTGATCGTTATGGATTAGTACCTAGATCCAGTCCCAGACAAGCTGATCTTCTAATAACAGCCGGTACTGTGACTATGAAAATGGCTCCTTCTTTGGTTAGATTATATGAACAAATGCCTGAACCTAAATATGTAATCGCCATGGGAGCCTGTACTATCACCGGAGGTATGTTCAGTACAGATTCTTATAGTACTGTTCGTGGAGTGGATAAACTGATTCCTGTTAATGTTTATTTACCTGGATGTCCGCCGAAACCCGAAGCTATCATAGAT…
GAAAATGTAATTGTTGGAAGAATAATTCCGGCTGGTACTGGAAGTTCGGAATTTAGACAAAAAAACCAAAATGTTTCATCAAAACATGAAAAATTAAGTTTGGTAGACAAAAAAAAATATAGATAGTTTTTTTACCTTTTGTGAATAAATTCTTCTTACTCATAAGAGAAAGCATTATCGGGAAAAGAAAAAAAAGATTGGACAAAAATCGCAATACTCATTAAAATCACTAAATCTCATGTGAGATAGATGAAAAAAATATATGTACAAATAAAGTCCCCATAGAATTTTGAGATATGGATAGATTTCTATTGAGATAATAGTATGTTTCAGTAAAAAAAAAAAAAGAAAAAATGCAACGAAAAACTTGGAACATTGATCTAGAGGATATGATGAAAG…
NNNNNNNNNNNNNNNNNNNNNNNNNNNNNNNNNNNNNNNNNNNNNNNNNNNNNNNNNNNNNNNNNNNNNNNNNNNNNNNNNNNNNNNNNNNNNNNNNNNNNNNNNNNNNNNNNNNNNNNNNNNNNNNNNNNNNNNNNNNNNNNNNNNNNNNNNNNNNNNNNNNNNNNNNNNNNNNNNNNNNNNNNNNNNNNNNNNNNNNNNNNNNNNNNNNNNNNNNNNNNNNNNNNNNNNNNNNNNNNNNNNNNNNNNNNNNNNNNNNNNNNNNNNNNNNNNNNNNNNNNNNNNNNNNNNNNNNNNNNNNNNNNNNNNNNNNNNNNNNNNNNNNNNNNNNNNNNNNNNNNNNNNNNNNNNNNNNNNNNNNNNNNNNNNNNNNNNNNNNNNNNNNNNNNNNNNNNNNNN…
CGACTTCGGGCATGGCCAGCTCCCATAGTGTGACGGGCGGTGTGTACAAGGCCCGGGAACGGATTCACCGCCGTATGGCTGACCGGCGATTACTAGCGATTCCGACTTCATGCAGGCGAGTTGCAGCCTGCAATCCGAACTGAGGTCGGGTTTTCGAGGTTAGCTTGCCCTCGCGGGGTCGCGACCCTTTGTCCCGACCATTGTAGCACGTGTGTCGCCCAGGGCGTAAGGGGCATGCTGACTTGACGTCATCCTCACCTTCCTCCGGCTTATCACCGGCAGTCTGTTTAGGGTTCCAAACTCAATAATGGCAACTAAACACGAGGGTTGCGCTCGTTGCGGGACTTAACCCAACACCTTACGGCACGAGCTGACGACAGCCATGCACCACCTGTGTCC…
>NC_014569.1
ACGTCATAAAATGGATTTCATTCACTAATTCAAAACTCTAGTGTCCTTTGATGTGGAAGCGTAACGGTGTCATGGTTTTCTTCGATTAATACATTACTTCTATTATTAATAGAAGACCCGCCCTTCTCATATTTGATCCATAGATCTTTCTTATTATGACAAGACCTTTCTTATCATATTTCTTATTTTGAAAGGATCTTTCATATTACGGAAATAGCATACCTGGATCTTTCTCAATTGGAAAATACAGAATTGGAGCCCTATCCTAAAAAAAAATCCCGCCCCNNNNNNNNNNNNNNNNNNNNNNNNNNNNNNNNNNNNNNNNNNNNNNNNNNNNNNNNNNNNNNNNNNNNNNNNNNNNNNNNNNNNNNNNNNNNNNNNNNNNNNNNNNNNNNNNNN…
GTCGAAAAAGTACTTCACTGCGAAAATCAAAAACTGAAAATTTCTATTAGAAAAATTCGAAAGCCTTATGGAGACCCTAAAATTATTGCCGAATTTTTAGCCAACCAATTAAAGAGCAGAATTTCATTTCGCAAAGCAATGCAAAAAACTATTGAATTAGCAGCCGACAAAGAAGAAGGGTGTGCAAAAGGAATTCAAGTACAAATAGCAGGGCGTATTGAGGGAAAAGAAATTGCCCGTGTCGAATGGCTTAGAAAGGGTAGAGTTTCTCTCCAAACGATTCGTACTAAAATTCATTTTTGTTCCACGACAGTTAGAACGATTCACGGGGTGTTAGGCATCAAAATTTGGGTAAGCAAATAGGGAATCCTATCCTAAAAATGGACCTGTCCTTGCCCT…
ATTTTGTAATTCCTTACATAAGGAATCAGAAAATACTGGATCTCCACCCACACAAACAAACTGTTGATAAAATTCCAAAATGGCATTTTCTTTTGACCCAATTGTTGCATTCTCTTTATCATACAAAAAAGCCAATAAAAGTTCAGGGTAACAAACATTCTCTAGAATTTCGCTTAGATTCGAACCCATAGCCGATGATAGAACTAGAATGGATATTTTCTGTTTCCTACTTACGCGAGCCCATATACGCCCTTTTCTATCAATCTCTAATTCTAATCTTCCTCCCCAGTCTGATATTATGGTGCCGGTATAGACCAAAATTCCTTTATGGTCCAATTCTGATCGATAATAGATACCCGGACTTTGCAATATTTGATTGACTACCATTCTGTACATTCC…
ATTTGGAGAGATTTCATTTCTATTCGAAGCATATTCTATTAGGTACTTCACTGCAAAGGAATGAAAAAAAGCCTGGGCCCAACCACACCACACTCACTAGAGATCAAGTGGCCTATCATGAGTCTGAACTCTGGGTTACCCCCCCGCAGATAGGGGAATAGAACCTTTCACTTTTCCTTTTGGAAGAAAACTTTTGACCACTCTCTACTAACCCAATCAAAGGCCAGGTAGTCCTCAACCAGGCCTTTCCTTTAGAATTAAGAATATAAAAATTCATTTGAGTATTTTCGTTTGGAATATCTTGATTTTTTGTTGATACTTTTCATTGAAAAGAGATAAGAGCTGGTGAATTAGAAAAAATGAATTAAGAATTTTTTTTTATTGATTTTTTATGGAATA…
>NC_022396.1
GGGCGAACGACGGGAATTGAACCCGCGCATGGTGGATTCACAATCCACTGCCTTGATCCACTTGGCTACATCCGCCCCCACTACTACTAATATTTTTTTTATTTTTAATCCATTTAAAAATTAAAAATAAAAAAAAAAAAAGAATATTCCATTTTTAATGAAATCAAAAAAAAGAAATTCATAATGGAAAATATTTCATTCGATTGTTAATTTTTAACATTTTTCTATCTTAATTATGAGATAGAAGAAGCAGAAAATTATAACCTTTCTATTTTATTTGAAAAAAAAAACTAGAAGATAATAATCTCACAAAGCCTTACAAAGGGTTGAAAAGAATGTATATAAATTCATATCTAAGGAAAAAAGTATGATAAGCAATCATAAAGCAATCCCTAAGAC…
TTGGATNNNNNNNNNNNNNNNNNNNNNNNNNNNNNNNNNNNNNNNNNNNNNNNNNNNNNNNNNNNNNNNNNNNNNNNNNNNNNNNNNNNNNNNNNNNNNNNGTGTAAAGTGTAGAGTATACATACTCTTATGATTGCATTTAAACCATTTCTTTTTCGATTCGAATCGCCGTGGTGCAAGGGTAACAGAGGCTTGAGTGCTATATTGATATCTCCATGGATGGGCACTTTAGTGAGAGCGACACAGATTACTAGTAATCCTTTTACTATTGCCAAATCGGGTAATAATCAATCTTTAAATGAAAAAAAGATTTCTTTTACTTACACTTTCGATTTAGACTTATATTATGAAATTCGATTTTTAGCAAAAAAAAATAAGAATTTGTGCGAACAAATAAAA…
TTACATCTATAGTATTTTTGCCCTGGTGGATCTCTCTCTCATTTAATAAAAGTCTTGAATTTTGGATTACTAATTGGTGGAATACTAGGCAATCCGAAACTTTTTTGACTGATATTCAAGAAAAGAGTATTCTAGAAAAATTCATCGAATTGGAAGAACTCTTACTCTTGGACGAAATGATAAAAGAATACCCGGAAACACATCTACAAACACTTCGTATAGGAATCCACAAAGAAACGATCCAATTGATCAAGATGCACAATGAGGATCATATCCATATGATTTTGCACTTATCGACAAATATAACCTCTTTCATTATTTTAAGTGGTTATTCTATTCTGGGTAATGAAGAACTTGCTATTCTTAACTCTTGGGTTCAAGAATTCCTATATAACTTAA…
NNNNNNNNNNNNNNNNNNNNNNNNNNNNNNNNNNNNNNNNNNNNNNNNNNNNNNNNNNNNNNNNNNNNNNNNNNNNNNNNNNNNNNNNNNNNNNNNNNNNNNNNNNNNNNNNNNNNNNNNNNNNNNNNNNNNNNNNNNNNNNNNNNNNNNNNNNNNNNNNNNNNNNNNNNNNNNNNNNNNNNNNNNNNNNNNNNNNNNNNNNNNNNNNNNNNNNNNNNNNNNNNNNNNNNNNNNNNNNNNNNNNNNNNNNNNNNNNNNNNNNNNNNNNNNNNNNNNNNNNNNNNNNNNNNNNNNNNNNNNNNNNNNNNNNNNNNNNNNNNNNNNNNNNNNNNNNNNNNNNNNNNNNNNNNNNNNNNNNNNNNNNNNNNNNNNNNNNNNNNNNNNNNNNNNNNNNNNNNN…
TTGATAATGACCCCTTAACCAGTTTTTCCATTGAATCATTTCCGAATTCAAAATATTTTTATGTTTTAATTCAGGATAAAAAATTCCTTGTGTTTCAAAATAATCCTTTATTTCATTCTTAAGAAAAAAAGATGTTCCGTGATATTGAAGGACATATCTTAACTTATACAAATTACAAAATTGCGTTTGATATAATTGGTAAAATACATATGCTTGTGAGAAGGAGGATAATAAAATCTTTGAATTTTTTTTACTAATATCAGAAATTGATTTTTTTTTAGTCCAAATAAAACGAATTGTATTTTTATTTGTTTTAGCTATTTTTTCTTTATTTGTTTCATTATTGGAAATGTATTTATCGATCATTTTTGTTGAATTATCAAAAAAAAGTTGTGTAGT…
>NC_024715.1
AAATACCCAATATCTTGCTGGAACAAGATATTGGGTATTTCTGGCTTTCCTTCCTTCAAAAATTGCTATATGTTAGCAGAAAAGCCTTATCCATTAAGNNNNNNNNNNNNNNNNNNNNNNNNNNNNNNNNNNNNNNNNNNNNNNNNNNNNNNNNNNNNNNNNNNNNNNNNNNNNNNNNNNNNNNNNNNNNNNNNNNNNNNNNNNNNNNNNNNNNNNNNNNNNNNNNNNNNNNNNNNNNNNNNNNNNNNNNNNNNNNNNNNNNNNNNNNNNNNNNNNNNNNNNNNNNNNNNNNNNNNNNNNNNNNNNNNNNNNNNNNNNNNNNNNNNNNNNNNNNNNNNNNNNNNNNNNNNNNNNNNNNNNNNNNNNNNNNNNNNNNNNNNNNNNNNNNNNNNNNNNNNN…
GGGAATATTGATATATATTAGAGGGTATTGATATATATTATCATCTGATGTGATTTCTTGGTATCCTAAATATAAGATTAATACTTCAAGTTGCTGAGTTGAGAAAGAGATGGTTGAATCAAAAGAATTCCTTTTTTGAAGTTCAATTTTTATCAGAGGACAATATGAATATTATACCATGTTCCGTTAAAACACTCAAGGGGTTTTATGATATATCGGGTGTAGAAGTAGGCCAACACTTCTATTGGCAAATAGGAGGTTTCCAAATTCATGCCCAAGTACTCATCACTTCTTGGGTCGTAATTACTATCTTGCTAGGTTCAGTTATCATAGCTGTTCGGAATCCACAAACCATCCCGACCGACGGTCAGAATTTCTTCGAATATGTGCTTGAGTTTA…
CCATATGGAATACAATCAGTTAAAATAAGAAGGAATAGGGGAATATTCGACTGTTTCAATTCTTTATTTATCTTATATTCCAAAATTCTCCCGAAAATCCAATTTAATTTTTCAATGGGGTTAGATGATCTAGTTCTTAATATTATTACTTTAAAGAACTGACAGATTCCACAACAAATCTCTTGATTCGGAATTAGAGACTCATGTCCCATCTGATGAATCGATTTTCTTTTACACTTCTGTATCTCACTCTATCTTGTTTTTTAGTATTATCTAAAATAACCGATGAATTATGAATTTTCCATAACTTAGGTAAGTGCTTTACCAACATATGTAGTGTAGTAAAAAAATAAATGGAATTTAACCCTTTCATGCTTACTATAACTAGTTATTTCGGTT…
NNNNNNNNNNNNNNNNNNNNNNNNNNNNNNNNNNNNNNNNNNNNNNNNNNNNNNNNNNNNNNNNNNNNNNNNNNNNNNNNNNNNNNNNNNNNNNNNNNNNNNNNNNNNNNNNNNNNNNNNNNNNNNNNNNNNNNNNNNNNNNNNNNNNNNNNNNNNNNNNNNNNNNNNNNNNNNNNNNNNNNNNNNNNNNNNNNNNNNNNNNNNNNNNNNNNNNNNNNNNNNNNNNNNNNNNNNNNNNNNNNNNNNNNNNNNNNNNNNNNNNNNNNNNNNNNNNNNNNNNNNNNNNNNNNNNNNNNNNNNNNNNNNNNNNNNNNNNNNNNNNNNNNNNNNNNNNNNNNNNNNNNNNNNNNNNNNNNNNNNNNNNNNNNNNNNNNNNNNNNNNNNNNNNNNNNNNNNNNN…
NNNNNNNNNNNNNNNNNNNNNNNNNNNNNNNNNNNNNNNNNNNNNNNNNNNNNNNNNNNNNNNNNNNNNNNNNNNNNNNNNNNNNNNNNNNNNNNNNNNNNNNNNNNNNNNNNNNNNNNNNNNNNNNNNNNNNNNNNNNNNNNNNNNNNNNNNNNNNNNNNNNNNNNNNNNNNNNNNNNNNNNNNNNNNNNNNNNNNNNNNNNNNNNNNNNNNNNNNNNNNNNNNNNNNNNNNNNNNNNNNNNNNNNNNNNNNNNNNNNNNNNNNNNNNNNNNNNNNNNNNNNNNNNNNNNNNNNNNNNNNNNNNNNNNNNNNNNNNNNNNNNNNNNNNNNNNNNNNNNNNNNNNNNNNNNNNNNNNNNNNNNNNNNNNNNNNNNNNNNNNNNNNNNNNNNNNNNNNNN…
>NC_022133.1
ACAGAAATACCCAATATCTTGTTCTAGCAAGATATTGGGTATTTCTGTCTTTTCTTTCTTCAAAAATTCTTATATGTTAGCAGAAAAACCNNNNNNNNNNNNNNNNNNNNNNNNNNNNNNNNNNNNNNNNNNNNNNNNNNNNNNNNNNNNNNNNNNNNNNNNNNNNNNNNNNNNNNNNNNNNNNNNNNNNNNNNNNNNNNNNNNNNNNNNNNNNNNNNNNNNNNNNNNNNNNNNNNNNNNNNNNNNNNNNNNNNNNNNNNNNNNNNNNNNNNNNNNNNNNNNNNNNNNNNNNNNNNNNNNNNNNNNNNNNNNNNNNNNNNNNNNNNNNNNNNNNNNNNNNNNNNNNNNNNNNNNNNNNNNNNNNNNNNNNNNNNNNNNNNNNNNNNNNNNNNNNNNNNN…
TTGTTCTTTGTTCGTCCTATCTATAAGAGGAGAGCATATGAAAAATGTAACCCATTCTTTCGTTTTTTTAGCTCACTGGCCATCCGCTGGCAGTTTCGGGCTTAATACCGATATTTTAGCAACAAATCTAATAAATCTAACTGTAGTGGTTGGTGTTTTGATTTTTTTTGGAAAGGGAGTGTGTGCGAGTTGTCTATTTCAAGAATAGATTGGATCTATCCGGCTGCACTTTATAATATTTTTTAGTATTTTTCGGATAAATAAGAAAAGGGTGCACGATCTCGACGAATTACTTCTGAATAAATTCAGAAATCATATGGAAGAACCATAGCATTTCGCGACTCATTGGTAAATCAACTTTGATTCTCTATAAACCAAGAATGTGAGACCATTAACACG…
TTATAAAGAAAGTAATCCAGCTCGTTGATTCCTACCACTTAATCTTAATTTTTTTATTATTCCAGTATATTACTTTATTTATACCTTTAATTGATGATCTTTATTTTATTGGAAATCGTGTAAAGATTATTTGGATTTGATACAGCTACTTGTGCAAGCATTTTACGATTAAGAATCAATTTCTTCTTGTACAGGTTGTGTATTAATTTACTATAACTATCGAATACTTTATATACCCGCGTTGCTGCGTTTATCCGAGTGATCCACAAACGACGAAAATCCCTCTTTTGCCTACCTCTATCTCGATGAGAGGAAACAAAAGCTCTTTTTACCTGTTGGGTAATCATTCGATTAAGTCTTAAATGAGCCCCTCTAAAGTTTGAGGCAAATGAACGCATT…
ATAGATAGAGAGGGAGGGCAGAGGCCTTTGGTGTCCCTTTCAGTCAAGAATTGGGGCTTCACAATTACTAGCCAATATTTATCTCATGCCTTTCCTCGTTCATGGTTCGATATTCTGGTGTCCTAGGCGTAGAGGAACCACACCAATCCATCCCGAATTTGGTGGTTAAACTCTACTGCGGTGACGATACTGTAGGGGAGGTCCTGCGGCAAAATAGCTCGATGCCAGAATGATAAAAAGCTTAACACCTCTTATTTGACTTTTTCACTATTTTGAAATAAGAAAAAGATCCAAATCTAAAATGCAAAGGTCGTCTTATTCAAAACCTCAATCATCACATCCCCTCTCTCCCACTTCACACCTCGGAACGCACTGTTCTTATAGAGAGAAAGGCGCTTT…
>NC_009265.1
GGGCATCCACCATTTTTTTACGGGCGAACGACGGGAATTGAACCCGCGCATGGTGGATTCACAATCCACTGCCTTGATCCACTTGGCTACATCCGCCCTACGCTACTATTTAAGTATTGTCTCAAATAAAACCTCACATATTTCAATAAAAAAGCAAACAGGTAGCAAATTCCATTTGACTTTTTTTTTACTTAGAATTTTTNNNNNNNNNNNNNNNNNNNNNNNNNNNNNNNNNNNNNNNNNNNNNNNNNNNNNNNNNNNNNNNNNNNNNNNNNNNNNNNNNNNNNNNNNNNNNNNNNNNNNNNNNNNNNNNNNNNNNNNNNNNNNNNNNNNNNNNNNNNNNNNNNNNNNNNNNNNNNNNNNNNNNNNNNNNNNNNNNNNNNNNNNNNNNNNNNNNNN…
NNNNNNNNNNNNNNNNNNNNNNNNNNNNNNNNNNNNNNNNNNNNNNNNNNNNNNNNNNNNNNNNNNNNNNNNNNNNNNNNNNNNNNNNNNNNNNNNNNNNNNNNNNNNNNNNNNNNNNNNNNNNNNNNNNNNNNNNNNNNNNNNNNNNNNNNNNNNNNNNNNNNNNNNNNNNNNNNNNNNNNNNNNNNNNNNNNNNNNNNNNNNNNNNNNNNNNNNNNNNNNNNNNNNNNNNNNNNNNNNNNNNNNNNNNNNNNNNNNNNNNNNNNNNNNNNNNNNNNNNNNNNNNNNNNNNNNNNNNNNNNNNNNNNNNNNNNNNNNNNNNNNNNNNNNNNNNNNNNNNNNNNNNNNNNNNNNNNNNNNNNNNNNNNNNNNNNNNNNNNNNNNNNNNNNNNNNNNNNN…
CAAGAAAAGGCTATAAAGAGGACATTCTTTAACCCGCATCTATTTTGTGCGTATATACTATATCATAGTATATCATAAATTACATAATTATATGTATGTCCAAGTTTATTAAAAAAAGATCGATCTAAAATGGATCCCTCGTTACTGCTCGGAAGAGCAGTAATAGGTAGGGATGACAGGATTTGAACCCGTGACATTTTGTACCCAAAACAAACGCGCTACCAAGCTGCGCTACATCCCTTTCAATTGGTTTACAGTGTCATTGTAGAGAATTGCTGTCTTGTTTTCCACATCCTTCTTTTTTTTTTTTTTATTGGTATGTCAAATTCATTTCTTCTTTTTTTTGTCTCATATCAGATAACAAACATATAATAAAAAAAAAATGACTTTTTTTACGAG…
NNNNNNNNNNNNNNNNNNNNNNNNNNNNNNNNNNNNNNNNNNNNNNNNNNNNNNNNNNNNNNNNNNNNNNNNNNNNNNNNNNNNNNNNNNNNNNNNNNNNNNNNNNNNNNNNNNNNNNNNNNNNNNNNNNNNNNNNNNNNNNNNNNNNNNNNNNNNNNNNNNNNNNNNNNNNNNNNNNNNNNNNNNNNNNNNNNNNNNNNNNNNNNNNNNNNNNNNNNNNNNNNNNNNNNNNNNNNNNNNNNNNNNNNNNNNNNNNNNNNNNNNNNNNNNNNNNNNNNNNNNNNNNNNNNNNNNNNNNNNNNNNNNNNNNNNNNNNNNNNNNNNNNNNNNNNNNNNNNNNNNNNNNNNNNNNNNNNNNNNNNNNNNNNNNNNNNNNNNNNNNNNNNNNNNNNNNNNNNN…
GGGTCTTGCAGTCAAGCTCCCTTCTGCCTTTGCACTCGAGGGCCAATCTCCGTCCGGCCCGAGGAAACCTTTGCACGCCTCCGTTACCTTTTGGGAGGCCTACGCCCCATAGAAACTGTCTACCTGAGACTGTCCCTTGGCCCGTAGGTCCTGACACAAGGTTAGAATTCTAGCTCTTCCAGAGTGGTATCTCACTGATGGCTCGGGCCCCCCCGGAAGGAGGCCTTCTTCGCCTTCCACCTAAGCTGCGCAGGAAAAGCCCAAAGCCAATCCCAGGGAACAGTGAAGCTTCATAGGGTCTTTCTGTCCAGGTGCGGGTAGTCCGCATCTTCACAGACATGTCTATTTCACCGAGCCTCTCTCCGAGACAGTGCCCAGATCGTTACGCCTTTCGTGCGG…
>NC_019648.1
GAAATACCCAATATCTTGCTAGAGCAAGATATTGGGTATTTCTAGCTTTTCGTTCTTCAAAAATTCCTATATGTTAGCAGAAAAACCTTATCCATTAAGNNNNNNNNNNNNNNNNNNNNNNNNNNNNNNNNNNNNNNNNNNNNNNNNNNNNNNNNNNNNNNNNNNNNNNNNNNNNNNNNNNNNNNNNNNNNNNNNNNNNNNNNNNNNNNNNNNNNNNNNNNNNNNNNNNNNNNNNNNNNNNNNNNNNNNNNNNNNNNNNNNNNNNNNNNNNNNNNNNNNNNNNNNNNNNNNNNNNNNNNNNNNNNNNNNNNNNNNNNNNNNNNNNNNNNNNNNNNNNNNNNNNNNNNNNNNNNNNNNNNNNNNNNNNNNNNNNNNNNNNNNNNNNNNNNNNNNNNNNNN…
TGGAAGAACCATAGCATTTCGCGACTCATTGGTAAATCCACTTTGATTCTCTATAAACCAATAATGTGAGACTATTAACACAGTTAAAGCTAAACTGCTTGAAGTCCAGACAAAAAGGGGTACTCTTTCTACAACTATATTAGTATTAGTACCGAAATGCTTCAAACGGGAAATAGCTAATGTAGAATTTATCTGATATAGAACACTCATATCGATAAAATGGTTTGAACTATTTACTAGAAAAAGGGGCACCCTGCCCTTTTTTATCCAATGCCGAATCGACGACCTATCTATAAAAAAAGAGAAATTTTTTGGATTTGAAGAAAAAAAAAGAATTCTATTAATTTTCATTTTCCATTTATTTGGTTAGTTTTTCTTAATGAAATTGAAATTATTAAC…
CCCAGTCAATTTCAATAATTACGGGTTCCAGACCCAGAAAAAATAGACATATTCCTCAATTAACGGAAAAGTACAATTCTAATCGAAACTTAAGAAACAACAATCGGAACTTAAGTTCCGATTGTTGATGTTTTATTCGAAAGGGCCAGACCAGACCTATATATATTATAAAGAAAGTAATCCAGCTCGTTGATTCCTACCACTTAATCTTAATTTATTGTATCTTCCCGGAGTTCCCTCTCCGGGAATTCGGTTTTTATTATTCCAGTATAATACTTTAATTTATCCTTTTAATTGATGATTTTTATTTTATTTGAAATCGTGTAAAGATTATTTGGATTTGATACAGCTACTTGTGCAAGCATTTTACGATTAAGAATCAATTTCTTCTTGTACAGA…
AGAGGGANNNNNNNNNNNNNNNNNNNNNNNNNNNNNNNNNNNNNNNNNNNNNNNNNNNNNNNNNNNNNNNNNNNNNNNNNNNNNNNNNNNNNNNNNNNNNNNNNNNNNNNNNNNNNNNNNNNNNNNNNNNNNNNNNNNNNNNNNNNNNNNNNNNNNNNNNNNNNNNNNNNNNNNNNNNNNNNNNNNNNNNNNNNNNNNNNNNNNNNNNNNNNNNNNNNNNNNNNNNNNNNNNNNNNNNNNNNNTTATTTTACTTTTTCACTATTTTGAAATACGAAAAAGATCCAAATATAAAATGCAAAGGTCGTCTTATTCAAAACCTCAATCATCACATCCCCTCTCTCCCACTTCACGCCTTGGAACGCGCTGTTTTTATAGAGAGAAAGGCGCTTTCCCATCTT…
GACACCCGATTTGTCAAAGGGATTGGATTGGTGACTTACCCATTCAGTGACTTTGGCACTGGACGTTCCAAAAACGGGTACTATCGGATCGGGTGAATTAGAGAATAGACAGAGGTCCGTTGGCATTTCAGCCTTTCTTCTCCTTTCAGGGCCTATCCGAAAGAGAATCCAGTACCTCTTGGTCCTGAATATCAGAATAGGACGAACGAACCGGACCCCGCGGATATCTTTGCTTCGGAACAAAACAAAACCCTGCAATCAAATAGATTGTCCCAAGGGCGCCATATTCTAAGAGCCCAAGTTATGCTATTGAAAATGAGTTCCTCTAGCAGTTCCGGTTTGAGCATTCCGTTCCCTTTTTCAAACTCCACTTCTTTTCATATAGCAATCCCTGATCAA…
>NC_015206.1
TGTGTCTCTGTAACAAATGGTCCATTTATTGATGGGCGAACGACGGGAATTGAACCCGCGCGTGGTGGATTCACAATCCACTGCCTTGATCCACTTGGCTACATCCGCCCCTTATATTATCTTGTACTATATAAACTTGTACTATATTAATAAATCAAAATAGAAATTACAAATATTTATACCATTTATCATTACTTGTAAAAAAGAATACAACATAAATAAAAACCTTTTTATTTTAATCTAAAAAAAAATAGTACTAAAAAATACTAATTTAATTAGAGTAAAGGAGCAACACAAAACCTCTTGATATAACAAGAAATTTAGTATTGCTCCTTTACTTTCAAAAGTTTCACGAACTCATATATACTAATATCAAAGCCTTATCCATTGATAGATGGA…
GTTCCTAGATGTTCTATAGGAAAAAATTTACAATGAAAAAACGGCTCTTCCCTTCCTTTACGGAGAAACATTTATTACAAATCACAACATACAAGCCATCTTAAATATCTTTCTTTGATTCCAATTTCAGAACAGAAGATCCCCCCTTTTTTTATATCTATTTATCTATCGAGTATCTAGCAAATCGCTATTTCATGTACTAAAAATTTCCCTCCATATTGATACATATGATATGATACGATATTTTTGTTCCGCTAATGTGATGGAGAATGCAGATGCGAGAAGGAAACTTTTATTTTTATTTTGAGTCGCCTATTATTTAATTCAATATATTAATATATTAAAAAATGAATAATAATATTATATTAATAATAGGAAAGTTATTAAAAGTAAATGAAA…
GAGTTGTTCCAAAGGATCAAAACGGCCAGTTATTAAGGGAATTCCTTGTCGGCTTTCTGTAAAATACTCATTTGGACGGGGGCTTCCAAATACATCGTAAGCTAAACCAGTGCTGACGAATAACCAACCCGCAATAAATAGGGAAGGTATAGTAATGCTATGAATGACCCAGTATCGGATACTGGTAATAATATCAGCAAAAGAACGTTCTCCTGTGCTTCCAGACATGTTGAGCTCCGCATATTCTTGTACAGTCGGGGGGGGTAGATTTCGTAAAAGATGAAATCAGTAAATAGAAATTCACTGAAATAAAATCTTTGTGAGATCGTCAATATTGTACCAAGGGTGTCTTTAGAGTATACCGAATCAGTATAGCGACCCTTCTTCTGACACAGCAAT…
NNNNNNNNNNNNNNNNNNNNNNNNNNNNNNNNNNNNNNNNNNNNNNNNNNNNNNNNNNNNNNNNNNNNNNNNNNNNNNNNNNNNNNNNNNNNNNNNNNNNNNNNNNNNNNNNNNNNNNNNNNNNNNNNNNNNNNNNNNNNNNNNNNNNNNNNNNNNNNNNNNNNNNNNNNNNNNNNNNNNNNNNNNNNNNNNNNNNNNNNNNNNNNNNNNNNNNNNNNNNNNNNNNNNNNNNNNNNNNNNNNNNNNNNNNNNNNNNNNNNNNNNNNNNNNNNNNNNNNNNNNNNNNNNNNNNNNNNNNNNNNNNNNNNNNNNNNNNNNNNNNNNNNNNNNNNNNNNNNNNNNNNNNNNNNNNNNNNNNNNNNNNNNNNNNNNNNNNNNNNNNNNNNNNNNNNNNNNNNN…
NNNNNNNNNNNNNNNNNNNNNNNNNNNNNNNNNNNNNNNNNNNNNNNNNNNNNNNNNNNNNNNNNNNNNNNNNNNNNNNNNNNNNNNNNNNNNNNNNNNNNNNNNNNNNNNNNNNNNNNNNNNNNNNNNNNNNNNNNNNNNNNNNNNNNNNNNNNNNNNNNNNNNNNNNNNNNNNNNNNNNNNNNNNNNNNNNNNNNNNNNNNNNNNNNNNNNNNNNNNNNNNNNNNNNNNNNNNNNNNNNNNNNNNNNNNNNNNNNNNNNNNNNNNNNNNNNNNNNNNNNNNNNNNNNNNNNNNNNNNNNNNNNNNNNNNNNNNNNNNNNNNNNNNNNNNNNNNNNNNNNGCGAATGACGAGGAACGCATTTTTGCTATGCTACTAATAACTAATATAATACTTGTAC…
>NC_024728.1
GATGGAGCAATATCTTTAGCAAGATACAAAGATATAGCTCCATCAAGGATTCGTATACACTAAGACAGAATGTAAGTCNNNNNNNNNNNNNNNNNNNNNNNNNNNNNNNNNNNNNNNNNNNNNNNNNNNNNNNNNNNNNNNNNNNNNNNNNNNNNNNNNNNNNNNNNNNNNNNNNNNNNNNNNNNNNNNNNNNNNNNNNNNNNNNNNNNNNNNNNNNNNNNNNNNNNNNNNNNNNNNNNNNNNNNNNNNNNNNNNNNNNNNNNNNNNNNNNNNNNNNNNNNNNNNNNNNNNNNNNNNNNNNNNNNNNNNNNNNNNNNNNNNNNNNNNNNNNNNNNNNNNNNNNNNNNNNNNNNNNNNNNNNNNNNNNNNNNNNNNNNNNNNNNNNNNNNNNNNNNNNNN…
NNNNNNNNNNNNNNNNNNNNNNNNNNNNNNNNNNNNNNNNNNNNNNNNNNNNNNNNNNNNNNNNNNNNNNNNNNNNNNNNNNNNNNNNNNNNNNNNNNNNNNNNNNNNNNNNNNNNNNNNNNNNNNNNNNNNNNNNNNNNNNNNNNNNNNNNNNNNNNNNNNNNNNNNNNNNNNNNNNNNNNNNNNNNNNNNNNNNNNNNNNNNNNNNNNNNNNNNNNNNNNNNNNNNNNNNNNNNNNNNNNNNNNNNNNNNNNNNNNNNNNNNNNNNNNNNNNNNNNNNNNNNNNNNNNNNNNNNNNNNNNNNNNNNNNNNNNNNNNNNNNNNNNNNNNNNNNNNNNNNNNNNNNNNNNNNNNNNNNNNNNNNNNNNNNNNNNAGCTGAGATTTTATTATTTATATCT…
GGGGGATCGAATTGATTATAGAAACATGAGTTTAATTAGTCGATTTATTAGTGAACAAGGAAAAATATTATCTAGACGGATAAATAAATTGACCTTGAAACAACAACGATTAATTACTATTGCTATAAAACAAGCTCGTATTTTATCTTCGTTACCTTTTCTTAATAATGAGAAACAATTTGAGAGAACCGAGTCGATCCCTAGAACTGCGGGTCCTAGAGCCAGAAATAAATAGGCATATTCCTCAATTGACTCAAAACTCCGATTGGAATTCAAGCTCAAATGGATTGGATGTTTTGCTCGAAAAGACCCAGAATCCAGGTTTAATTCTTGTCTTATAAGAAACAAAAAAAGGGGGATAAGCAATTTTTTTTATTGAAGCATGTTCGTTCATTCCTA…
NNNNNNNNNNNNNNNNNNNNNNNNNNNNNNNNNNNNNNNNNNNNNNNNNNNNNNNNNNNNNNNNNNNNNNNNNNNNNNNNNNNNNNNNNNNNNNNNNNNNNNNNNNNNNNNNNNNNNNNNNNNNNNNNNNNNNNNNNNNNNNNNNNNNNNNNNNNNNNNNNNNNNNNNNNNNNNNNNNNNNNNNNNNNNNNNNNNNNNNNNNNNNNNNNNNNNNNNNNNNNNNNNNNNNNNNNNNNNNNNNNNNNNNNNNNNNNNNNNNNNNNNNNNNNNNNNNNNNNNNNNNNNNNNNNNNNNNNNNNNNNNNNNNNNNNNNNNNNNNNNNNNNNNNNNNNNNNNNNNNNNNNNNNNNNNNNNNNNNNNNNNNNNNNNNNNNNNNNNNNNNNNNNNNNNNNNNNNNNN…
NNNNNNNNNNNNNNNNNNNNNNNNNNNNNNNNNNNNNNNNNNNNNNNNNNNNNNNNNNNNNNNNNNNNNNNNNNNNNNNNNNNNNNNNNNNNNNNNNNNNNNNNNNNNNNNNNNNNNNNNNNNNNNNNNNNNNNNNNNNNNNNNNNNNNNNNNNNNNNNNNNNNNNNNNNNNNNNNNNNNNNNNNNNNNNNNNNNNNNNNNNNNNNNNNNNNNNNNNNNNNNNNNNNNNNNNNNNNNNNNNNNNNNNNNNNNNNNNNNNNNNNNNNNNNNNNNNNNNNNNNNNNNNNNNNNNNNNNNNNNNNNNNNNNNNNNNNNNNNNNNNNNNNNNNNNNNNNNNNNNNNNNNNNNNNNNNNNNNNNNNNNNNNNNNNNNNNNNNNNNNNNNNNNNNNNNNNNNNNN…
>NC_007942.1
TGGGCGAACGACGGGAATTGAACCCGCGCATGGTGGATTCACAATCCACTGCCTTGATCCACTTGGCTACATCCGCCCTTATACTATGTAAAAATGATCTATATATAAAATTCTATCCTTTCGTTCGTTATCATTCTTTTTTCCTTTTAAGATAGGAAAAATGCTAAAGAATCGCGAAAGAAATCAAAAACTTATGTATAAATATTTATAAATAAAAAGATTACTAATCAAATAAATAAAAGTAAAGGGGCAATATCAAAAAAGTTGATATTGCCTTTTACTTTCAAAAACTAATCTACCTTAAGATCAAAATTNNNNNNNNNNNNNNNNNNNNNNNNNNNNNNNNNNNNNNNNNNNNNNNNNNNNNNNNNNNNNNNNNNNNNNNNNNNNNNNNNNNNN…
CGATTTTAGAATAAAAAAATTTTGTAAAATATTTTAAATTATATATATAAGAAATTATATTTATATTATATAATTATATATATATATACTTTTAAGATTAAGAAAGCGAATTAGCTAAATTAAAAACTATTCAATCTAACTAATCTAACTAATATTAATGAAATGTGGAAGCACTAATAGACTTTCCATCAGTCTGTATACAAGGTTTTTCTTCCGCCCGTTCTCTAACTAAAAATGGAATTCCCTATCCAACTTATCCTTATCCAATCTAATTCGAGACCCAGTCAGTAGACGGACACTACAATAGTTGTGTAGTGAAAGAACTATCATTTCTAAATTTATGGATTCCTTTTCACTACTTGAATCCGAGACGAAAATATTTACATACAGCATTTTTTA…
TCTTTTTTTTACAATTGTAATAGAATAAGTTAGGAAAGAGAAAGAATAAGGGTTAATTTGGCCTAATTGAAATTCGGAGTGAAACTCGGGATCTCGTCCAGGCTTCCATGGAATTGAATTAATAATTCAATTCCATTTCTATTAATAAAAGAGTGAAAGCAGAAATTTAAATGGAATGTATAGGGTGGGGGCAACAATATCATAAAAAATACTTAGTTAAAAAAACGAAAATACTGTATTGCAATTGTATTGCAATTCGAAACGAAATATAGTTCGAGATCATTGTATTATTTTTGTACTATATTAATCTTAATCTTAATTGGAACGAAATCTTTCAAAATTGGATTTCGAATTCTTAATTTATATTTTCGTTTTTTCGTTCTTTTCTTTTTCTTAGAT…
NNNNNNNNNNNNNNNNNNNNNNNNNNNNNNNNNNNNNNNNNNNNNNNNNNNNNNNNNNNNNNNNNNNNNNNNNNNNNNNNNNNNNNNNNNNNNNNNNNNNAAAAGACAGTTCTATTTCTATTCTATTAGTATTTTCGATTAGTATTAAATTCGTTNNNNNNNNNNNNNNNNNNNNNNNNNNNNNNNNNNNNNNNNNNNNNNNNNNNNNNNNNNNNNNNNNNNNNNNNNNNNNNNNNNNNNNNNNNNNNNNNNNNNNNNNNNNNNNNNNNNNNNNNNNNNNNNNNNNNNNNNNNNNNNNNNNNNNNNNNNNNNNNNNNNNNNNNNNNNNNNNNNNNNNNNNNNNNNNNNNNNNNNNNNNNNNNNNNNNNNNNNNNNNNNNNNNNNNNNNNNNNNNNNNNN…
NNNNNNNNNNNNNNNNNNNNNNNNNNNNNNNNNNNNNNNNNNNNNNNNNNNNNNNNNNNNNNNNNNNNNNNNNNNNNNNNNNNNNNNNNNNNNNNNNNNNNNNNNNNNNNNNNNNNNNNNNNNNNNNNNNNNNNNNNNNNNNNNNNNNNNNNNNNNNNNNNNNNNNNNNNNNNNNNNNNNNNNNNNNNNNNNNNNNNNNNNNNNNNNNNNNNNNNNNNNNNNNNNNNNNNNNNNNNNNNNNNNNNNNNNNNNNNNNNNNNNNNNNNNNNNNNNNNNNNNNNNNNNNNNNNNNNNNNNNNNNNNNNNNNNNNNNNNNNNNNNNNNNNNNNNNNNNNNNNNNNNNNNNNNNNNNNNNNNNNNNNNNNNNNNNNNNNNNNNNNNNNNNNNNNNNNNNNNNNN…
>NC_026301.1
AATTAATCGGCCAAAATAACCATGAGCTGCTACAATATTGTAAGTTTCTTCTTCTTGACCAAACTTATAACCTGCATTAGCAGACTCACTTTCTGTCGTCTCTCTAATCAAACTAGAAGTAACTAAAGAACCGTGCATAGCACTAAATAAAGAACCACCAAAAACACCAGCTACACCTAACATATGAAATGGGTGCATAAGAATATTGTGTTCAGCTTGGAACACAATCATAAAATTGAAAGTACCAGAAATACCTAAAGGCATACCATCTGAAAAACTACCCTGACCTATAGGATAGATTAAGAAAACCGCGGTAGCAGCTGCAACTGGAGCTGAGTATGCAACAGCAATCCAAGGGCGCATACCTAAACGGAAGCTAAGCTCCCACTCACGACCCAT…
GGCAGGGGGCCTATTTCTGCTTCGGAATTTCGCCTGATTGAATCGCCCGCTCCCGGTATCATTTCAAGGCGTTCCGTCTATGAACCTCTTCAAACGGGACTTATTGCTATTGATTCTATGATTCCCATAGGACGGGGTCAACGAGAATTAATTATTGGGGACAGACAGACCGGTAAAACCGCCGTAGCTACGGATACTATCCTCAACCAGAAAGGTCAAAATGTAGTATGTGTATATGTAGCCATCGGCCAAAAAGCTTCTTCTGTAGCTCAGGTAGTTAACACGCTACGGGAACGTAGTGCAATGGAATATACCATTGTTGTGGTTGAACCCGCGGACTCTCCCGCAACGTTACAATACCTTGCTCCTTATACAGGAACGGCTTTAGCCGAATATTTT…
CTATTGTTGCTGAGCAGTTAGAAGGTATTAAACGAAGTTCGCTGGAGGGCAATCTTAATACGGCGAATCGGCCTTCTTTGGCAACTAGTTTAGCTACGGTACCTGCAGCTCTAACTAATTGTCCTCCCCTCCTTAATATTTTTTCTATATTATGGATCGTTGTACCTACAGGTATGTTGGTTGAAGTAGATTTTTTTGAATAAAGAAAATCCCTTCCCAAGCTGTACAAGCCTTTCTCAGGGCATACAGCTTTCTGGATGTATAAATATAGATTTTTATCCTTTTTACATCCTAGGTTTTTTTGAACCATCATCTGGCTTAATGTAGCGTTCAGATTGAATGACTTTGTTAAATAACGTAAAACTTTTGATAACGTAGGAGATATAATTTTTTGTTAGC…
NNNNNNNNNNNNNNNNNNNNNNNNNNNNNNNNNNNNNNNNNNNNNNNNNNNNNNNNNNNNNNNNNNNNNNNNNNNNNNNNNNNNNNNNNNNNNNNNNNNNNNNNNNNNNNNNNNNNNNNNNNNNNNNNNNNNNNNNNNNNNNNNNNNNNNNNNNNNNNNNNNNNNNNNNNNNNNNNNNNNNNNNNNNNNNNNNNNNNNNNNNNNNNNNNNNNNNNNNNNNNNNNNNNNNNNNNNNNNNNNNNNNNNNNNNNNNNNNNNNNNNNNNNNNNNNNNNNNNNNNNNNNNNNNNNNNNNNNNNNNNNNNNNNNNNNNNNNNNNNNNNNNNNNNNNNNNNNNNNNNNNNNNNNNNNNNNNNNNNNNNNNNNNNNNNNNNNNNNNNNNNNNNNNNNNNNNNNNNNN…
>NC_016668.1
GGGCGAACGACGGGAATTGAACCCGCGCATGGTGGATTCACAATCCACTGCCTTGATCCACTTGGCTACATCCGCCCCCCTACAATTAGTATACTCTATAGTATTTTTTTACTTGTTTAAATATTTCAAATACAAATTGCAACGATTTCTATCAGTCATCATTCTTTTTTTTTTATCTTATTTCTGAGATCCAATATATAGAAAATTCCAATCTCTATCTTTTATTTTTACCCTGAAATAAAAACGTTACAAAAGTTTGGTAAGAGCTTTTTTACTTATTTTTTATATTTTATATATAAAATAAAGGTAAAGTAAAGAAAAGAAAGACCACTAAATCGAAATAAAGGAGCAATACCAACACTCTTGCTAGAACAAGAAAGTGGTTATTGCTCCTTTATT…
AATAAAACCATTTTACCCTCTACACGTTAAGTAAATTAGAATTCTCATTCCTGAGAGCTACTAGCCACTATGAGTCTACTGCATATACTTATATATATAAATAGATCTTATCCGTCTACTGATTCATTCAGTAATTGAGTCGAACCGCCCTTTTAACTCAGTGGTAGAGTAACGCCATGGTAAGGCGTAAGTCATCGGTTCAAATCCGATAAGGGGCTTTTGACTTTTTTTTCATAAAACTCCTATGAAATGGTAGTATTCATATTGAAACATAAGGATGTTGTTTTTATTGGTAATAAAAACCCAACTGTATATGTATAATAATTGAATTAGAAATTGTATAATTTAACTCTAATAAGTTATTATTCTAATGAGTTAGAGTAGAGGAATTCTAAAAGA…
TCTTATTCTTAACTCTTGGGTTCAAGAATTCCTATATAATTTAAGCGACACAATAAAAGCTTTTTCTATTCTTTTATTAACAGATTTATGTATAGGATTTCATTCGCCCCACGGTTGGGAACTAATGATTGGCTCTATATACAAAGATTTTGGATTTGCTCATAATGATCAAATTATATCTGGTCTTGTTTCTACCTTTCCAGTCATTCTAGATACAATTTTTAAATATTGGATCTTTCGTTATTTAAATCGTGTATCTCCGTCACTTGTAGTTATTTATCATTCAATGAATGACTGAAAAATGATTCACGGATTCAATTATAATCTTTCTTACTTTCGAGATAAGCAAAGCATGCAAAGTCGTACTTACTTTACTCTTTCTACCCATCAGGAGAATAC…
NNNNNNNNNNNNNNNNNNNNNNNNNNNNNNNNNNNNNNNNNNNNNNNNNNNNNNNNNNNNNNNNNNNNNNNNNNNNNNNNNNNNNNNNNNNNNNNNNNNNNNNNNNNNNNNNNNNNNNNNNNNNNNNNNNNNNNNNNNNNNNNNNNNNNNNNNNNNNNNNNNNNNNNNNNNNNNNNNNNNNNNNNNNNNNNNNNNNNNNNNNNNNNNNNNNNNNNNNNNNNNNNNNNNNNNNNNNNNNNNNNNNNNNNNNNNNNNNNNNNNNNNNNNNNNNNNNNNNNNNNNNNNNNNNNNNNNNNNNNNNNNNNNNNNNNNNNNNNNNNNNNNNNNNNNNNNNNNNNNNNNNNNNNNNNNNNNNNNNNNNNNNNNNNNNNNNNNNNNNNNNNNNNNNNNNNNNNNNNN…
ATGTCATTATTTATCTATTCCTATAGATTTTATAAATTATAATTATATATATACTACAATACAAATTGCATAAAAAAATGAATAGAGATGGGAAAATCGCATAAAATGCTTCTATTCTAGAACAAAAAAACAATATGATATAACCCTTTTTTATTTATATTCCATACACTATCCAGAAAAAAAAAGAAGAATTTGTATTTAATTTATTGGTACCTTTCTTTTTTATATCTCCATTCAAATCTATAGGATAGATTAGGATCTATATCTATTATGATATATAAATCGAATTGATGAAATCAAAAAAACGCAAAAAAAAGTCTTTCTTTTTCTATCTCTGCCCAGTTTTTTGTTGTCTTACATTTATAATTTATACATCTCCATTTATACATGAAAACTACA…
>NC_024732.1
TTGGAAGAAGAACTAGCCAAAGAAAAAAGAGTGAAAATTGGATTCTTCGTCGCCGTAGTAAATAGGAGAGAAAATCTAATTGATTTCTTCCTCTTTCCCTTTTCAAAGAAAGAGGATGGGCGAACGACGGGAATCGAACCCGCGAATGGTGGATTCACAATCCACTGCCTTGTCCACTTGGCTACATCCGCCCCCTTTTTCTGTTAGATTCCATTGAAACTAAGAACTTGACAAAAGATTGAGAAGAAGGTATACCTAATAGAAAGAAAAATATTCATTTTGAATAGAAAAAAATAGAAAGAAAGAAAAAATAAAAGCACGATACTGAAACAAAGCCCCCAAAATCCCTTTTTGAAAAAAAACTGATGACAGGGAAAGACTACTCAATAAAATAAAATT…
ATTATTATTTTTACCCCTCCTCGGAAGGGTGCAAGTGCTCGTTTCGAGCTATACCTCCCCGTGAATCGTATGTTTGTAACAATACCGACAGAATTTTCTCAATTCCAATCGATTAGGCGTATTGTGTCGGTTCTTTTTAGTAATATATCGGGAAATGCCTGTTGATGCCTTATTAGCCCCCTTTCGAACACAAGTAGTACATTCCAAAATAACGGTTATTCGGATATCCTTACCCTTGGCCATGAACCTCCCTTGAATTTTGAATTTACTCAACTCTTCTTCTTTCGACACGAAAGGAAGAAGAAAAAAGAAAAAAATAGAAGTTACTAACTTGAAATCAAATTATGAAAAATTTTGCTGCAATCAATATCTTAAAATATAAACGCTATTACAAATCAC…
NNNNNNNNNNNNNNNNNNNNNNNNNNNNNNNNNNNNNNNNNNNNNNNNNNNNNNNNNNNNNNNNNNNNNNNNNNNNNNNNNNNNNNNNNNNNNNNNNNNNNNNNNNNNNNNNNNNNNNNNNNNNNNNNNNNNNNNNNNNNNNNNNNNNNNNNNNNNNNNNNNNNNNNNNNNNNNNNNNNNNNNNNNNNNNNNNNNNNNNNNNNNNNNNNNNNNNNNNNNNNNNNNNNNNNNNNNNNNNNNNNNTTTTGGAATGTTTTGTATACGCGATAATCTCATTTCTTTTGATGGAGAAGAGATCTGACTTCTTATATTTCTACATCTAGGATTCGACTTCTATTGTATTATAGAGACTAATAGGAACTGAATAATTATGGCAAGGAAAGGTTTGATTCAGAGGGA…
CGGAACAAGCAGAGACGGAACAAGCAGAGACGGAACAAGCAGAGACGGAACAAGCAGAGACGGAACAAGCAGAAGATTCCGTAATGTCCCGGCTATGGGAAGAAATCGAACAATTGAGTCGGAATCGTACAAGATCCGTTTCTTCTTTTTTCTCTGACGGATGGGTAGAACTTCAGCTGAGCAAGAGGTTAACTAGAGATCAGAAATTGTTGAAGAACGACAACGATTTTTCGGTTTTCTTGCGAGCGGAAAATACAGAAATCCTTAAGCTATTCAAGATAATTCCCTATTTACACAATACTGTCTCAATTCATCCTATTCCTATTTCATCAGATCCTAGTCCATCAGATGATACAGGTACAGTCAAACCCTTGAGAGACAACAACGAGAAATTTAATA…
TTGGTTCTTGTTTGTATATCCTTATTATATATTCTATCGAACTCTCATTTTCTAGCTGCTGCGCAGCTCCTTATTTACGTAGGAGCCATAAATGTTTTAATCATTTTTGCTGTCATGTTCCTGAATGGTTCAGAATATTACAAAGATTTGAATCCTTGGACCGTTGGAGATGGGGTTACTTCGGTGGTTTGTACAAGTCTTTTTGCTTCACTAATTACTACTATTCCAGATACGTCATGGTACGGGATTGTTTGGACTACAAAATCCAACCAGATTCTAGAGCAAGATTTGATAAATAATAGTCAAGAAATTGGGATTCATTTATCAACAGATTTTTTGATTCCATTTGAACTCATTTCAATAATTCTTTTAGTTGCGTTAATAGGCGCAATTGCTCTA…
NNNNNNNNNNNNNNNNNNNNNNNNNNNNNNNNNNNNNNNNNNNNNNNNNNNNNNNNNNNNNNNNNNNNNNNNNNNNNNNNNNNNNNNNNNNNNNNNNNNNNNNNNNNNNNNNNNNNNNNNNNNNNNNNNNNAGAAATAGACACATCCCATTGCACTGATCGGGGGCGTTCGTAGTGACTGAGGGGGTCGAAGACCAAGAAGTGAGTTATTTAGACCAAGCATTCTTCTTACGGCTAGATCCAATCTCCCGGTCCCTGCGGAAAGGAAAAATAATTTCACGCTCTTCCTTTCGGTAAGGGAGGATTAGGGAAATCCTATTGATTGCAGCTTTCTCCAGACCCCCAGGAAAAGCATGANNNNNNNNNNNNNNNNNNNNNNNNNNNNNNNNNNNNNNNNNNN…
>NC_023110.1
GGCGAACGACGGGAATTGAACCCGCGCATGGTGGATTCACAATCCACTGCCTTGATCCACTTGGCTACATCCGCCCCTCTACTATTATCTAGTATTACTATATTTTTCCATTAACATAAAAAAGCATATTCTTTCTCATTTTTATTGAATAAATAAAAGTAATAAATAAGCAAAATTTTCATTTTTATCTATTTTCAATTGAATTTAAATTGTAAAAAAAAAAACTTCATAAAAGATTAGGAAAAGTAAAAGTATATGATATAGAAACCTATAATATAAATGAATACAAATAAAAACAAACAAATCGAACCAAACTATAAAAAGTACTTGTTATTTTTAAAGTTTAAAGAAACTATGTAAGGCAAATAGTACTAAATAAAAAAAAGGAGCAATAATGCT…
NNNNNNNNNNNNNNNNNNNNNNNNNNNNNNNNNNNNNNNNNNNNNNNNNNNNNNNNNNNNNNNNNNNNNNNNNNNNNNNNNNNNNNNNNNNNNNNNNNNNNNNNNNNNNNNNNNNNNNNNNNNNNNNNNNNNNNNNNNNNNNNNNNNNNNNNNNNNNNNNNNNNNNNNNNNNNNNNNNNNNNNNNNNNNNNNNNNNNNNNNNNNNNNNNNNNNNNNNNNNNNNNNNNNNNNNNNNNNNNNNNNNNNNNNNNNNNNNNNNNNNNNNNNNNNNNNNNNNNNNNNNNNNNNNNNNNNNNNNNNNNNNNNNNNNNNNNNNNNNNNNNNNNNNNNNNNNNNNNNNNNNNNNNNNNNNNNNNNNNNNNNNNNNNNNNNNNNNNNNNNNNNNNNNNNNNNNNNNNN…
ATAAAAAGAAATCTTTTAGCGAACTTCTGTGTATTTCTAGTTACTTATCGTGTCAATTACCAATTCTTGGTCATTGAGATTCATGGTAATTCGGATTAATATTTAGGTATAGATATTACCTCTTTTTTCTCCTTTCAAACNNNNNNNNNNNNNNNNNNNNNNNNNNNNNNNNNNNNNNNNNNNNNNNNNNNNNNNNNNNNNNNNNNNNNNNNNNNNNNNNNNNNNNNNNNNNNNNNNNNNNNNNNNNNNNNNNNNNNNNNNNNNNNNNNNNNNNNNNNNNNNNTTTTATTGACCTCCTCCTTTCTTTAATATCCAGGAGGTCAAATTAAGATTGCTGTTCCAGTTCCAGTTAGTGTTTCAGTCGAATTCGATCGAAGAAGATCCGAATCACGCTCTGTA…
NNNNNNNNNNNNNNNNNNNNNNNNNNNNNNNNNNNNNNNNNNNNNNNNNNNNNNNNNNNNNNNNNNNNNNNNNNNNNNNNNNNNNNNNNNNNNNNNNNNNNNNNNNNNNNNNNNNNNNNNNNNNNNNNNNNNNNNNNNNNNNNNNNNNNNNNNNNNNNNNNNNNNNNNNNNNNNNNNNNNNNNNNNNNNNNNNNNNNNNNNNNNNNNNNNNNNNNNNNNNNNNNNNNNNNNNNNNNNNNNNNNNNNNNNNNNNNNNNNNNNNNNNNNNNNNNNNNNNNNNNNNNNNNNNNNNNNNNNNNNNNNNNNNNNNNNNNNNNNNNNNNNNNNNNNNNNNNNNNNNNNNNNNNNNNNNNNNNNNNNNNNNNNNNNNNNNNNNNNNNNNNNNNNNNNNNNNNNNNN…
NNNNNNNNNNNNNNNNNNNNNNNNNNNNNNNNNNNNNNNNNNNNNNNNNNNNNNNNNNNNNNNNNNNNNNNNNNNNNNNNNNNNNNNNNNNNNNNNNNNNNNNNNNNNNNNNNNNNNNNNNNNNNNNNNNNNNNNNNNNNNNNNNNNNNNNNNNNNNNNNNNNNNNNNNNNNNNNNNNNNNNNNNNNNNNNNNNNNNNNNNNNNNNNNNNNNNNNNNNNNNNNNNNNNNNNNNNNNNNNNNNNNNNNNNNNNNNNNNNNNNNNNNNNNNNNNNNNNNNNNNNNNNNNNNNNNNNNNNNNNNNNNNNNNNNNNNNNNNNNNNNNNNNNNNNNNNNNNNNNNNNNNNNNNNNNNNNNNNNNNNNNNNNNNNNNNNNNNNNNNNNNNNNNNNNNNNNNNNNN…
>NC_024720.1
AAATACCCAATATCTTGTTCCAGCAAGATATTGGGTATTTCTGGCTTTCCTTCCTTCAAAAATTACTATATGTTAGCAGAAAAGCCTTATCCATTAAGNNNNNNNNNNNNNNNNNNNNNNNNNNNNNNNNNNNNNNNNNNNNNNNNNNNNNNNNNNNNNNNNNNNNNNNNNNNNNNNNNNNNNNNNNNNNNNNNNNNNNNNNNNNNNNNNNNNNNNNNNNNNNNNNNNNNNNNNNNNNNNNNNNNNNNNNNNNNNNNNNNNNNNNNNNNNNNNNNNNNNNNNNNNNNNNNNNNNNNNNNNNNNNNNNNNNNNNNNNNNNNNNNNNNNNNNNNNNNNNNNNNNNNNNNNNNNNNNNNNNNNNNNNNNNNNNNNNNNNNNNNNNNNNNNNNNNNNNNNNNN…
AAATTGTGACCCAGATCTCGCAAATATATCGATTCCAGCCAACGATGACACTATGACTTCAATTCGATTGATTCTTAACAAATTAGTATTTGCAATTTGTGAGGGCCGTTCTCTCTATATAAGAAATCGTTGATTAAGAAGAATAGTTCATTCTTGGGTAACTGCGTAGATTTATGGGATCACTTACTATTCTTTTTTGTTTTGCATAGATAAAAGAAGGGGAATATTGATATATATTAGAGGGTATTGATATATATTATCATCTGATGTGATTTCTTGGTATCCTAAATATAAGATTAATACTTCAAGTTGCTGAGTTGAGAAAGAGATGGTTGAATCAAAAGAATTCCTTTTTTGAAGTTCAATTTTTATCAGAGGACAATATGAATATTATACCAT…
ATAATCTGTTATGAGAGAAAGAAAACATTCTTTGAAGAATCAAGATTCGTAATCAATCCTTGCCTTGTTTGTTGGATTAGGTCTAACTTTCTTGACTAAACTGCAAGCGTGGAACTTTACGAGATGAAATAGGGAAAGACAGAAGATAGAACTTAAAAGGATAATTGAAGTGACTCGTCTTCGAATCAACTTTGGTTGGGGTTCGAAAAAGGAATAAAAATAAAGTAAATTCAAGGAAGAGCTTTCCTTTTTTTAAGGGGCCCCTTGCTCGGGGGGTCGTGGAATGCTTTTCTTCTCCTCTTATTCCATATGGAATACAATCAGTTAAAATAAGAAGGAATAGGGTAATATTCGACTGTTTCAATTCTTTATTTATCTTATATTCCAAAATTCTCCCGA…
NNNNNNNNNNNNNNNNNNNNNNNNNNNNNNNNNNNNNNNNNNNNNNNNNNNNNNNNNNNNNNNNNNNNNNNNNNNNNNNNNNNNNNNNNNNNNNNNNNNNNNNNNNNNNNNNNNNNNNNNNNNNNNNNNNNNNNNNNNNNNNNNNNNNNNNNNNNNNNNNNNNNNNNNNNNNNNNNNNNNNNNNNNNNNNNNNNNNNNNNNNNNNNNNNNNNNNNNNNNNNNNNNNNNNNNNNNNNNNNNNNNNNNNNNNNNNNNNNNNNNNNNNNNNNNNNNNNNNNNNNNNNNNNNNNNNNNNNNNNNNNNNNNNNNNNNNNNNNNNNNNNNNNNNNNNNNNNNNNNNNNNNNNNNNNNNNNNNNNNNNNNNNNNNNNNNNNNNNNNNNNNNNNNNNNNNNNNNNNN…
NNNNNNNNNNNNNNNNNNNNNNNNNNNNNNNNNNNNNNNNNNNNNNNNNNNNNNNNNNNNNNNNNNNNNNNNNNNNNNNNNNNNNNNNNNNNNNNNNNNNNNNNNNNNNNNNNNNNNNNNNNNNNNNNNNNNNNNNNNNNNNNNNNNNNNNNNNNNNNNNNNNNNNNNNNNNNNNNNNNNNNNNNNNNNNNNNNNNNNNNNNNNNNNNNNNNNNNNNNNNNNNNNNNNNNNNNNNNNNNNNNNNNNNNNNNNNNNNNNNNNNNNNNNNNNNNNNNNNNNNNNNNNNNNNNNNNNNNNNNNNNNNNNNNNNNNNNNNNNNNNNNNNNNNNNNNNNNNNNNNNNNNNNNNNNNNNNNNNNNNNNNNNNNNNNNNNNNNNNNNNNNNNNNNNNNNNNNNNNN…
>NC_026726.1
AAAAAAATCCCTTTGTAGCCAATCATTTATTAAAAAAAATTGAATTGAATTATGGGCGAACGACGGGAATTGAACCCGCGCATGGTGGATTCACAATCCACTGCCTTGATCCACTTGGCTACATCCGCCCCCTCGCCTACTTACATTCCATTTTTACATTATTTAAATTAGAAAACAAAAGATTCAAGTTAGAATATTTCTCTTCTTTCTTATTTTCTTTCTTATTTCAATGATATTATTATTTCAAAGATAAGAATATGAAGTCAAAATTATATTTTTTTGAAATGAAATAAAAAAGATATAATAACATTAGCAACAAGAGGAACAAGTTATATTTCTACAATTTTAAATAAATAAAAAATAAAAATAGAATACTCAATCATGAATAAATGCAAGCAA…
TTTCTTTCACTTTCATTTGATTCATTGTTAAGACGAGATATCCTTATCTCCCTCCCACCAAGACAGGAAATTAACAAACGAGAAATCTAGTAAGCGGGATCAAGCATAAAATTCTTTTTTCTCCAAGAATTTAGTTCAGGAGACAAGTAGAATCTCTTCATTCCATGATTCGATGAAATATCTTGAATTTTATGTTGAATTGCTAGATGTATGTACATGTATCAATCAAGTGAATTTTGTTCTGGTGGGATCAATTCAATAAAAGAAAAAAAGCAATTCGAGTAGGTCTTGAAACAATTCATTGCATTTTCTCCTAGACTTCCTAGGTAAATCCATTTTATTATTCAACAATGAGCCACTAGACACTATGTATCTACTGCACGTACTTAATGCATATAT…
GCTACTAAGAAGGATGTTCACTTCTTAAAATATCCTATATACGTAGGCGGGAACAGGGGAAGGGGTCAGATTTATCCCGACGGCAGCAAGAGTAACAATACAGTTTATAATGCTACAGCAGCAGGTATAGTAAGCAAAATCATACGAAAAGAAAAAGGGGGATATGAGATAACCATAACGGATGCGTCGGAGGGACGTCAAGTGGTTGATATTATCCCTCCCGGACCAGAACTTCTTGTTTCCGAGGGCGAATCTATCAAATTTGATCAACCATTAACGAGTAATCCTAATGTAGGCGGATTTGGTCAGGGAGATGCAGAAATAGTACTTCAAGATCCATTACGTGTCCAAGGACTTTTGTTCTTCTTGGCATCTGTTATTTTGGCACAAATCTTTTTG…
NNNNNNNNNNNNNNNNNNNNNNNNNNNNNNNNNNNNNNNNNNNNNNNNNNNNNNNNNNNNNNNNNNNNNNNNNNNNNNNNNNNNNNNNNNNNNNNNNNNNNNNNNNNNNNNNNNNNNNNNNNNNNNNNNNNNNNNNNNNNNNNNNNNNNNNNNNNNNNNNNNNNNNNNNNNNNNNNNNNNNNNNNNNNNNNNNNNNNNNNNNNNNNNNNNNNNNNNNNNNNNNNNNNNNNNNNNNNNNNNNNNNNNNNNNNNNNNNNNNNNNNNNNNNNNNNNNNNNNNNNNNNNNNNNNNNNNNNNNNNNNNNNNNNNNNNNNNNNNNNNNNNNNNNNNNNNNNNNNNNNNNNNNNNNNNNNNNNNNNNNNNNNNNNNNNNNNNNNNNNNNNNNNNNNNNNNNNNNNN…
TTCCTTATTCAGATTATTATTTTTTTCTTTGTTGGTAGAAACCCACTGATTGTCCAGTTCATTAGGGAGCGTTTTTTGGAGTGACAATAGGGGTATCTTTCTTTTTATCATTTTCCAAAAAGTTGATAAACTTGGCGGGTATGTAAAAGATATTCTTTGTTTTCCATCACTTTTACATGTGTCAAAAAAATATTGTGACATTTCAGTTCTTACGGCCTGTTCAAATTGATTATTCTTTATGTAGCGAAATGGTCGATTCCATCGATTATAATCGAAAAGAAGACTCACAAGAGGTTTTTGAAACCAGAAGAGGTCTTTATTTTCATTTTTTTTATCAAGCAGTTGCAATTTTAAATTTTCTGGATTCCCCGTGTTATTATTATTCAGATAAGAATCCTC…
>NC_009808.1
TTGATTATTCTTATGAGCTCCATTACAAAAATCGCACCTAACCATTAAGTAAGATGCGATGGGCGAACGACGGGAATTGAACCCGCGCATAGTGGATTCACAATCCACCGCCTTAATCCACTTGGCTACATCCGCCCCCAGACTATGTTCTTATTTTTTCATTTTTTTTTCTAATTACAAATTATAGATATTTATCTATATTCTAGTATAATTTCTAATTCTATTTAGAATTTTTTCTATTTTAGAAAAAAAAAATATCTATAAATCATTTTTAATTAGACTATTTTTTTTAATTAAATTTTATTCAAATTTGAAATAAAATTAGATTCAATATGGATAATTAAATTCAATATTATCTTCTTTACCTTAGTTTAACTTAATTAAAAAAGAAAAACCTAA…
AGTTCATTTTTTCTGGTAGGGAGCAATTCACTAAAATAAATTCGAGTCAGTATTGAACCAATTCATTCCTTACATTTTACCCTAGACTTACGAGATAAATCCATTTTATTTATTATTCAATACTGGGCGACGTGTCTACTGCATGTACTTAATGCATATATATGTACATATTATAGATGTACATTATAGATATTTTATCGACATATAGGAATTCAATTGAATAGGCCCTTTTAACTCAGTGGTAGAGTAACGCCATGGTAAGGCGTAAGTCATCGGTTCAAATCCGATAAGGGGCTTTATAAAAATCCAGTCTAGTATTTTTTTGTAAAAATAACTAACCGGATAAGATGTTATCCTTATACTAATTAAGGTATTTAGTTGTCATAAAGTGTACCATTT…
GAAAATTCCCTTTTTCTTGTCTTGTGTCGAAAGAGTAAGGATTCGTGATCCTGTTCGTTAAAGATTCCTAGTCTTGGTTTCTATTTTTCCAGACGTATCCCAACGCCCTTTCGATCAATTTCTTACTTAATAGTCTAATTTAGAATAGTCTAATTTAGAATTGAAAAAAAAAAAAAAGAGAAAGAGGGGGAATTTTTTCAATTTTGATGAAATACGAAAAGAAATAGAAAAATAGAATAGAAGAAATAGAATAAAAGAAATAGAGAGAGTAAGGTTTATTAGCCTATAGAAAGTATTTGCACGATATCTAATCTACAGATATATAGATCCATTATAGCATCCAGGTAATTCCCTCTTTCTAAAGTACCGATAGATACTATCAAAGAACAGGTGTTCTGA…
NNNNNNNNNNNNNNNNNNNNNNNNNNNNNNNNNNNNNNNNNNNNNNNNNNNNNNNNNNNNNNNNNNNNNNNNNNNNNNNNNNNNNNNNNNNNNNNNNNNNNNNNNNNNNNNNNNNNNNNNNNNNNNNNNNNNNNNNNNNNNNNNNNNNNNNNNNNNNNNNNNNNNNNNNNNNNNNNNNNNNNNNNNNNNNNNNNNNNNNNNNNNNNNNNNNNNNNNNNNNNNNNNNNNNNNNNNNNNNNNNNNNNNNNNNNNNNNNNNNNNNNNNNNNNNNNNNNNNNNNNNNNNNNNNNNNNNNNNNNNNNNNNNNNNNNNNNNNNNNNNNNNNNNNNNNNNNNNNNNNNNNNNNNNNNNNNNNNNNNNNNNNNNNNNNNNNNNNNNNNNNNNNNNNNNNNNNNNNNN…
CAAGTCAAAACTACCAAGACGCATAGAGCTTTTTTATACCTGATCGAATCACACGCAGAGAAATTGATAATACACATAAAGCTAAGGGTATTTCATAACTAATTGATTGAGCAGCTGCCCGTAGACCACCTAAAAAGGAATATTTATTATTTGATCCATATCCGGACATAAGAAGTCCAACGGGAGCAATACTTGAAGCGGCGATCCAGAAAAAAACCCCAATACTAAGATCGGCTAAAACAAGCTTATAACCAAAAGGAATTACTAAATAACTTAGAAAAACGGATATCACTGCTATGGAAGGTCCGATACGGAATAAGCGAGTATCCCCTCGAGATGGAAGAAGGCTTTCTTTCAAAAGGAGTTTGATACCATCTGCTAAAGCTTGAAGAATTCCTA…
>NC_024022.1
ATGTCACCAAAAACAGAGACTAAAGCAAGTGTCGGATTCAAAGCGGGTGTTAAAGATTACAGATTAACTTATTATACTCCGGAATATCAGACCAAAGATACTGATATCTTGGCAGCATTCCGAGTCACTCCTCAACCTGGAGTGCCCCCCGAAGAAGCGGGAGCAGCGGTAGCTGCCGAATCTTCCACTGGTACGTGGACCACTGTTTGGACCGATGGCCTTACCAGTCTTGATCGCTACAAGGGGCGATGCTATGATATTGAACCCGTTCCTGGAGAAGAAACTCAATTTATTGCCTATGTAGCTTACCCTTTAGACCTTTTTGAAGAAGGCTCTGTGACTAACCTGTTTACTTCTATTGTAGGTAATGTATTTGGATTCAAAGCTTTACGGGCTCTA…
GATCGACTACCATTATTGGTATTCCACCAAAATCTATTCATGCAAATAAGATCTTCTAATCGATAACGAGGCCAAAGAAAACGTCTTATCTTTTGCCTTGTATCTACGATCAGATGTTCGTTTTTTTTCATTAGACTTTGGTCATCTTGACTACCAGATCTTACACTCTCATCCAAATGGTTTTCCAGATTCAAAAGATTCAAAATTCGAAATTCTCTGCGACGTCTTGGAAGAAAAAGATCTTCGAAAATGAAAGAACTTGAAATTTTCTCATTTATTCGAGATCGAGATCTATCAAAAAGATTGACATTTATCTTTTTCTTCTTTAGTTTGAATAAAAGACTTGCAATTTTATATACAAAGAATCGGTCATTAAAGTACCCCGGTACAAGTGGCATA…
TTTTTTTCTAAATAAAATTGAACTATTAAAAAGATTATGGCTGTACCAAAAAAACGCACTTCTAAATCCAAAAAACAACATCGTAACAAGGTTTGGAGGAAAAAAGCAAATTCGGACGCAAGAAAAGCTCTTTCTTATGTTACGAGTTATTCTTCTTTAAGAGAGTTTTTCTTCGGTGAGAAGGATGGGATGATAATAACGGGACCAAGACCGAACATACCGAGAGAACTACTAATGGGAAAAAAGCCCAAGGGTTTTCTTCCTCCCTTAGTAGATGGAGAAGATTCCGAAAATAATGAATAAATTAGAGGAAATGGTATAACTATAGTACATCCTCCAAGACCCTAGAGAGGAGCAATGGGAATCTCTAGGGTCTCTTGGAGGTACTTGGAAAACTGA…
CCCATTTTGGGGAGATTTTATCCAAAATGGAGATATTTTATTCTTATGATACAACCTAAATTCAAAATACCCATTTTATTCTTATGATACAACCTAAATTCAAAATACCCATTTTATTCTTATGATACAACCTAAATTCAAAGTACCCTTTCCTTTTGAAGTGCCCTTTTTTAATAAAGGGATGGATAAATTTGTTATGAAGCACCTTATTAAAAGATTCGTAAATCAATTTGGAATGACATATACATCACATGTATTAGATCAACTGAAGATTTTAGGTTTCCAGCAAGCTACCGATGCAGCTATTTCATTAGGAATTGATGATCTTTTAACAACACCAGCTAAACTATGGCTTATCCAAGATGTGCAACAACAAGGGTTTGCTTCGGAAAGACATCA…
>NC_026677.1
GGCGAACGACGGGAATTGAACCCGCGCATGGTGGATTCACAATCCACTGCCTTGATCCACTTGGCTACATCCGCCCCTATATTATCTAAAAATTACAGAGATTTCCATTTGTATTCTTTCTTTATTATTTTTTTTTTAAGTTTTTCCTCGTCTTCTAAAATATGATAGACTAAAAATTAAACATTCATTTCTCTTTTTTTATTTTACATTTTAAAAGATAAAGAAAGATTGATGAGAAAAACATATAAAAGAAATTAAATTAGTAAAAAAGAAACTCCAATATTTTTTTTTAAAGAATAAGAATATTGAAGTAAATATTCAATTTATGTCTGAAGAAAAAAACTACTAAAAAAAAAGTAAAGGAGCAATATCAACCCTCTTGATAGAACAAGAAATTAA…
NNNNNNNNNNNNNNNNNNNNNNNNNNNNNNNNNNNNNNNNNNNNNNNNNNNNNNNNNNNNNNNNNNNNNNNNNNNNNNNNNNNNNNNNNNNNNNNNNNNNNNNNNNNNNNNNNNNNNNNNNNNNNNNNNNNNNNNNNNNNNNNNNNNNNNNNNNNNNNNNNNNNNNNNNNNNNNNNNNNNNNNNNNNNNNNNNNNNNNNNNNNNNNNNNNNNNNNNNNNNNNNNNNNNATATGACTCGATCAGAAGGATCTTTCCGTCTTTCAGAATTCCATAGAATTTTTTGATTCATCATTTTAATTTTAAAATTGTTCATTCCAATCGCCACTTTATAATTCTAAAAATAGAAAAATAAGTAATACGAAAGAAAGATAGGAGCCTTTCAGGGAATGATTGGTTTGC…
ACTAGATACTAAACATAAGATAAATAAGCGGAGAATATTAAGCACAGTATAAATAGAAATTGGAAAAACTGGATTCTAGGAGGGATTATTTGTCTTCCTAGAGTCCTTCTTGTTTGTGTCGAAATATTTTCCGAAATATTAATAGAATAATGCCTATTGATCCCGTTCGTCAAAGAATACTATTCTTAGTTTAGATTTTTTCCGAGTTTTTATTAGAACCTTTATGACGTATAATATTTTTTTTTATTGCATATAACATATAAAGTAGAGTAGTGGACAAACAAAAAAGAGAGGGAATTTTATTGAGCAAATAGAACTTCTTCAATGAACTTGTTTATAAAAAAATTAAACCTTGAAAAATATTAGATACTAAAATTTAGAGTAAGATTCTTTTAGTAT…
NNNNNNNNNNNNNNNNNNNNNNNNNNNNNNNNNNNNNNNNNNNNNNNNNNNNNNNNNNNNNNNNNNNNNNNNNNNNNNNNNNNNNNNNNNNNNNNNNNNNNNNNNNNNNNNNNNNNNNNNNNNNNNNNNNNNNNNNNNNNNNNNNNNNNNNNNNNNNNNNNNNNNNNNNNNNNNNNNNNNNNNNNNNNNNNNNNNNNNNNNNNNNNNNNNNNNNNNNNNNNNNNNNNNNNNNNNNNNNNNNNNNNNNNNNNNNNNNNNNNNNNNNNNNNNNNNNNNNNNNNNNNNNNNNNNNNNNNNNNNNNNNNNNNNNNNNNNNNNNNNNNNNNNNNNNNNNNNNNNNNNNNNNNNNNNNNNNNNNNNNNNNNNNNNNNNNNNNNNNNNNNNNNNNNNNNNNNNNNN…
TTATCGTTCGGATCAGTTAGAATTGCGTCGAATAATAATTTTATTTTTTTTTTTTTATCTTCGGACTTTTCATGTTCTGGAAATAAATAAAGTCCTTTAAATTTGAAACTTGATATTGATTTTCCAGAAAATTTACTGATTAAGTTAAAAAAAAAACGAATTTCAGTTGATAATGATTTTTTATCAAATGTATCTATTTTCTGTTCAAAGTCTGGATAATTAGTATTAATATTAAGAAGGATACCATGAATCTTATTTATCCAAATGTAGTTTTTTGTGTAAGTTTTATTTTTGATTGAGAGTGAAAAACTTTTTTTGATTCGTCCACGATAGGGTCCATTCAAGAAAGGATCATATATTTTAGGTAAGTATTTTTTTTTAGTCTCATCATTACATAAT…
>NC_024064.1
TGTTTGTATTATTTTTCTTTTTTTTTTCTTTTCTTTATATGATATGGGCGAACGACGGGAATTGAACCCGCGCGTGGTGAATTCACAATCCACTGCCTTAATCCACTTGGCCACATCCGCCCCACAATTTATTTATTTAAATTTCGAAGATTTACCATTGAATTTTACCTTTCAAATTTGACCTTTACTTAATAAGATAAAAATAATAAGATAAAAAAAAATTCGAAAGCTTTATCTTTTTTTTCCATCTAAATTTTTATTTCAATTTTAAAAATAACGTACCAATAATCCTCAATAATAACCCAACCCATAAGAATTTGATTATTTTGTTGAAATAAAAAAAAACTATGTTTAAAGAAATCGAGAAAAACTCATTTACATCAAGTAGTAAAGTAAAAA…
NNNNNNNNNNNNNNNNNNNNNNNNNNNNNNNNNNNNNNNNNNNNNNNNNNNNNNNNNNNNNNNNNNNNNNNNNNNNNNNNNNNNNNNNNNNNNNNNNNNNNNTAGTCTAATTAGATTTGAAAGATCTTTCCGTCTTTCATGATTATTTTTGATTCGTCATTTATATCCATGAATTATTCATTCTAATATCAATTGGAATTTTTATTATTTTTTTTTTTTTTATTAATTATTTTTTTTTACTAATTATTTTGTTTTTATTTTAATTTAAAAAATATTTTTAAATATTTAAAATAATATATAAATATAATAAAATATAATAAAAAAAAAATAATAAAATAGATAAAATAATAGAAATCGAAGAAATAGAATAGAAGAATAGAAATAATACGAAAGATTCTT…
AGACCTTTTCTTGGCTAAAGAAAGAGATTATTCGTTCCATTTCCGTATCACTCATGATATATATAATAACTCCGGAATCCATTTCAAACGCATATCCCATTTTTGCACAGCAGGGTTATGAAAATCCACGCGAAGCAACTGGCCGTATTGTATGCGCCAATTGTCATTTAGCTAATAAGCCCGTAGAAATTGAAGTTCCACAAGCGGTACTTCCGGATACTGTATTTGAAGCAGTTGTTCGAATTCCTTATGATATGCAACTGAAACAAGTTCTTGCTAATGGTAAAAGGGGAGCTTTGAATGTGGGGGCTGTTCTTATTTTACCCGATGGATTTGAATTAGCCCCCCCCGAACGTATTTCGCCAGAGATGAAAGAAAAGATGGGTAATCTATCTTTTC…
NNNNNNNNNNNNNNNNNNNNNNNNNNNNNNNNNNNNNNNNNNNNNNNNNNNNNNNNNNNNNNNNNNNNNNNNNNNNNNNNNNNNNNNNNNNNNNNNNNNNNNNNNNNNNNNNNNNNNNNNNNNNNNNNNNNNNNNNNNNNNNNNNNNNNNNNNNNNNNNNNNNNNNNNNNNNNNNNNNNNNNNNNNNNNNNNNNNNNNNNNNNNNNNNNNNNNNNNNNNNNNNNNNNNNNNNNNNNNNNNNNNNNNNNNNNNNNNNNNNNNNNNNNNNNNNNNNNNNNNNNNNNNNNNNNNNNNNNNNNNNNNNNNNNNNNNNNNNNNNNNNNNNNNNNNNNNNNNNNNNNNNNNNNNNNNNNNNNNNNNNNNNNNNNNNNNNNNNNNNNNNNNNNNNNNNNNNNNNNN…
TCTTCTAATCGATAATTGGGCCAAAGAAAAAGTTTTAATTTACTTAGTAGGCTATTTTTATATCTATCACAATCTTTGCTTTTATCAAACCCGTAGCTACGGTGTTTTATGTTATTATCATTCAAAATGTATCTGTTTATATGAATATTATTTCTATTTTTTGGTTGTGAAGTGAAAGAAATTAGAATTCTTAATTCTCTACGCCGTTTCGGCGATAAAATGTTTTCAGGAACAAGCAAATCATAATTATTTTTGTCTCTATTTCCAATTCGATTTTGATGTCTTTCAATAAATTTGGTAGAATTCTTTTTATCAGCATAGCCCTTTTCCCTGTATTTTTGCTTAATTTGTTCTTTGCTCTTATGAACCAATAAAATACCTAGAATTTGGTACATAATA…
>NC_002694.1
AATTTTTTTGATTGATTGTATTGTTTTTTTTGTCATTTATATTTATGGGCGAACGACGGGAATTGAACCCGCGCATGGTGGATTCACAATCCACTGCCTTGATCCACTTGGCTACATCCGCCCCGATACTACGTAAAAATCACCCAGCCTTCTATTTTGACCCCTTTTTATTTTATCATTTTTTACTAAGTTCTTACTCATCCTCTAAAATTAGATAAAATAAAAATGATAAAACCGATCATGTTGAAATAAATAATGCTAAAGAATATTGAAGTATAAAATAAATAAGAAGAATACTAAAAAAAGTAAAAGAGCAATATCAACCTTGTTGATATTGCTCTTTTACTTTCAAGAACTCGTATCCATTAAAACCCCAAATTTATCCATTTATAGATATGG…
TAAGCAGCATAAAGATAATATCTGGAAGATATCTTTGGGAGTATTAACAAAATGTTATTAATAAAATAAGTAGTTATAAAAAGACCTATGTTTTTTTGCCCCCCCTCCATTTCATTAAGTAAAAAGTAAAAAATATAGAATCAAGACAGAGTACTTTCCATACTCATAATCCTCTTTCCTTCTATTTGATCTAATACTTACCGTCTACCGATTCGTTCTCTAAAACAATCGGACGACAGCCTTCGAAATTCTTTGACGGGAAGTTAGCAAAAAGAAATAATTTCAATAGAATTCTATTCTAATGCAAATAGAATAGAAATCCTTGTTGAATTTCATTCAAATCAAATAATATGTTCAATAATATTAAGAAAGATAATATAGAACTATGTGAAATTGAAA…
NNNNNNNNNNNNNNNNNNNNNNNNNNNNNNNNNNNNNNNNNNNNNNNNNNNNNNNNNNNNNNNNNNNNNNNNNNNNNNNNNNNNNNNNNNNNNNNNNNNNNNNNNNNNNNNNNNNNNNNNNNNNNNNNNNNNNNNNNNNNNNNNNNNNNNNNNNNNNNNNNNNNNNNNNNNNNNNNNNNNNNNNNNNNNNNNNNNNNNNNNNNNNNNNNNNNNNNNNNNNNNNNNNNNNNTGAAAAAAAACAATTTGAAAAAAGCGAGTTGACAGCCACTAGAACTACTACTGTTTTTAAAACAAAAAAAAGATAGAGTTACTCTTCAATTGAATTCAAATTTTAATCTCAACTCAAATTAAATGTGGATTGCTATTTTGTTCGAAAAACTAATACAATCCAATTTGGA…
NNNNNNNNNNNNNNNNNNNNNNNNNNNNNNNNNNNNNNNNNNNNNNNNNNNNNNNNNNNNNNNNNNNNNNNNNNNNNNNNNNNNNNNNNNNNNNNNNNNNNNNNNNNNNNNNNNNNNNNNNNNNNNNNNNNNNNNNNNNNNNNNNNNNNNNNNNNNNNNNNNNNNNNNNNNNNNNNNNNNNNNNNNNNNNNNNNNNNNNNNNNNNNNNNNNNNNNNNNNNNNNNNNNNNNNNNNNNNNNNNNNNNNNNNNNNNNNNNNNNNNNNNNNNNNNNNNNNNNNNNNNNNNNNNNNNNNNNNNNNNNNNNNNNNNNNNNNNNNNNNNNNNNNNNNNNNNNNNNNNNNNNNNNNNNNNNNNNNNNNNNNNNNNNNNNNNNNNNNNNNNNNNNNNNNNNNNNNNNN…
NNNNNNNNNNNNNNNNNNNNNNNNNNNNNNNNNNNNNNNNNNNNNNNNNNNNNNNNNNNNNNNNNNNNNNNNNNNNNNNNNNNNNNNNNNNNNNNNNNNNNNNNNNNNNNNNNNNNNNNNNNNNNNNNNNNNNNNNNNNNNNNNNNNNNNNNNNNNNNNNNNNNNNNNNNNNNNNNNNNNNNNNNNNNNNNNNNNNNNNNNNNNNNNNNNNNNNNNNNNNNNNNNNNNNNNNNNNNNNNNNNNNNNNNNNNNNNNNNNNNNNNNNNNNNNNNNNNNNNNNNNNNNNNNNNNNNNNNNNNNNNNNNNNNNNNNNNNNNNNNNNNNNNNNNNNNNNNNNNNNNNNNNNNNNNNNNNNNNNNNNNNNNNNNNNNNNNNNNNNNNNNNNNNNNNNNNNNNNNN…
>NC_023090.1
ATTTTTTATGTTATTTTTTTATCTTTGATATTCATTTCAATTTCTGGGCGAACGACGGGAATTGAACCCGCGCATGGTGGATTCACAATCCACTGCCTTGATCCACTTGGCTACATCCGCCCCTAATACTATATAAAAATAACCTAAATTTCAATTTCTACCCCTTCATTCTTTTTTTTTAAGAAAAAAATAAAATAAAGAATGGTGATTTACTTCAACATTATTTTATTTATATATAAATAAAATAAGAAAACTTTAAAAAATTTAATCTAAATAAAGAAGTGAGAGTAAAGTAGCAATATCAACTCTGTTGATATTGCTACTTTACTCTCAAAAGCTCGTATACTTTAAGACCAAAAGNNNNNNNNNNNNNNNNNNNNNNNNNNNNNNNNNNNNNNN…
GGGGGTTAATTTACCCACTAAAATATCGCCTGACTCAACCCAAGATCCCAGGATCACAATTCCATTTTTGTCTAAATTTTGGAGTAAATGGGCTTCGAGGTGTGGAATTTCATTAGTGATTCTTTCCGGACCATGACTTGTCACATGAGTCTGAATTTCATATTTCCGTATGTGAAAAGAAGTATAAATATCCTCATAGACCAAACGCTCACTAATGAGTACAGCATCTTCAGAATTGTAACCTTCCCATGGCATATAAGCTACTAATACGTTTTTTCCCAAAGCGAGTTCGCCGCCAACTGTAGCAGCACCGTCCGCTAAAATTTGTCCCTTTTTAATGCATTTACCTCGCCGAACCTGGGGTTTTTGATGCATGCAAGTATTTTTGTTGGAACGTTC…
AAAGAATCGACACAATACGCCCAGTCGATTGGAATTGAGAAAATTCTGTCCCCGTTGTTGCAAACATATGATTCACGCAGAAATAAAGAAATAGATTAAATTGATCGCTTCTGTGTCACCCTTCCAAAAGAACATGAAAATGACCAGTTTTGCATATATATTCTATAAACTATATAAAACTATATATATAATTATATAACATAACAACATATATATTATATATAAATAAAATAAATCAAAAGAAAGTAAGAATATAAACAAAACGAATCCTTTTTTGTAAGAAATAGTATTTTCGGGATAGGAATAAACAAACCATGGNNNNNNNNNNNNNNNNNNNNNNNNNNNNNNNNNNNNNNNNNNNNNNNNNNNNNNNNNNNNNNNNNNNNNNNNNNNNNNNNN…
NNNNNNNNNNNNNNNNNNNNNNNNNNNNNNNNNNNNNNNNNNNNNNNNNNNNNNNNNNNNNNNNNNNNNNNNNNNNNNNNNNNNNNNNNNNNNNNNNNNNNNNNNNNNNNNNNNNNNNNNNNNNNNNNNNNNNNNNNNNNNNNNNNNNNNNNNNNNNNNNNNNNNNNNNNNNNNNNNNNNNNNNNNNNNNNNNNNNNNNNNNNNNNNNNNNNNNNNNNNNNNNNNNNNNNNNNNNNNNNNNNNNNNNNNNNNNNNNNNNNNNNNNNNNNNNNNNNNNNNNNNNNNNNNNNNNNNNNNNNNNNNNNNNNNNNNNNNNNNNNNNNNNNNNNNNNNNNNNNNNNNNNNNNNNNNNNNNNNNNNNNNNNNNNNNNNNNNNNNNNNNNNNNNNNNNNNNNNNNN…
NNNNNNNNNNNNNNNNNNNNNNNNNNNNNNNNNNNNNNNNNNNNNNNNNNNNNNNNNNNNNNNNNNNNNNNNNNNNNNNNNNNNNNNNNNNNNNNNNNNNNNNNNNNNNNNNNNNNNNNNNNNNNNNNNNNNNNNNNNNNNNNNNNNNNNNNNNNNNNNNNNNNNNNNNNNNNNNNNNNNNNNNNNNNNNNNNNNNNNNNNNNNNNNNNNNNNNNNNNNNNNNNNNNNNNNNNNNNNNNNNNNNNNNNNNNNNNNNNNNNNNNNNNNNNNNNNNNNNNNNNNNNNNNNNNNNNNNNNNNNNNNNNNNNNNNNNNNNNNNNNNNNNNNNNNNNNNNNNNNNNNNNNNNNNNNNNNNNNNNNNNNNNNNNNNNNNNNNNNNNNNNNNNNNNNNNNNNNNNN…
>NC_023242.1
AAGGAATGATGGGCGAACGACGGGAATTGAACCCGCGCATGGTGGATTCACAATCCACTGCCTTGAGCCACTTGGCTACATCCGCCCCTCCGCTCTAATTTCCACCATTCATGATTATTGTATTGAGTCTTTCTTACTTTCTGAGATACAGATATTGAACATAAAATGCCAATCCTGTAAATTGTAAATGTACAAAAAAATTCCTTTATGAAAAAAAAAGAAAATGATTTTGAGGAACATACAGAAATTACAATACAGATCGGTACAGAACAAAAATATGATATTCGATCATGAACCAACCAACAATAATGTTTTCTTAAGTTGAAATAAAGAAATGAAAATGGCAAAAATGTTTATGTGAATAAAACACTACTGAATCGAACGGATCGATACCCAACT…
TCAATGAAAAAAAAGGACTCTTTTTTTCTTTACTCCTTCTTATATTTACAGATTATTAATCTCGATCGTTAGAAAGATCAGAACGCGTGGGAACAAACGAACAAAGAAATAGGGATATAGCAGAAAAAATGGACTATTTATTCCTCTATATCAGGCATTTCTGGAGGACAAATTGGTTATATCATCCCCATGGATCGGCGNNNNNNNNNNNNNNNNNNNNNNNNNNNNNNNNNNNNNNNNNNNNNNNNNNNNNNNNNNNNNNNNNNNNNNNNNNNNNNNNNNNNNNNNNNNNNNNNNNNNNNNNNNNNNNNNNNNNNNNNNNNNNNNNNNNNNNNNNNNNNNNNNNNNNNNNNNNNNNNNNNNNNNNNNNNNNNNNNNNNNNNNNNNNNNNNNNNNNNN…
CAATTTTGAAATATTGGATCTTCCATTATTTAAATCGTGTATCTCCTTCACTTGTAGTGGTTTATCATTCAATGAATGAATGAAGAACTCATTTGATCTGCCGATATCAATCAAATCCGAATGTTACTTCGTACATAAACAAACCATTTTTAATCTGACTCACTCTTTATACTTCTACCCGTCTAAGGGATTCCCCCTCCAGTACAATGGCAGAATCGTGGATAGGGAACTATACTAGCTACCTACCTAATTTATTGTAGAAATTTCCGGGATCAATAATTGGACCATGCAAAATAGAAATACCTTTTCTTGGGTAAAGGAACAGATGACTCGATTCATTTCCGTATCGATCATGATATATGTCATAACTCGGACATCTATTTCAAATGCATATCCCAT…
NNNNNNNNNNNNNNNNNNNNNNNNNNNNNNNNNNNNNNNNNNNNNNNNNNNNNNNNNNNNNNNNNNNNNNNNNNNNNNNNNNNNNNNNNNNNNNNNNNNNNNNNNNNNNNNNNNNNNNNNNNNNNNNNNNNNNNNNNNNNNNNNNNNNNNNNNNNNNNNNNNNNNNNNNNNNNNNNNNNNNNNNNNNNNNNNNNNNNNNNNNNNNNNNNNNNNNNNNNNNNNNNNNNNNNNNNNNNNNNNNNNNNNNNNNNNNNNNNNNNNNNNNNNNNNNNNNNNNNNNNNNNNNNNNNNNNNNNNNNNNNNNNNNNNNNNNNNNNNNNNNNNNNNNNNNNNNNNNNNNNNNNNNNNNNNNNNNNNNNNNNNNNNNNNNNNNNNNNNNNNNNNNNNNNNNNNNNNNNN…
ATTTGGCATCCAATATTCCTCGTGTCCCAAAATGGTCCTTTATTCTATCCTTAAGAAAAAGATATGCTCCGCGATATTGAAGTACAGATCTCAAGTAATACTTATTAATAATTTGGATTTGTGATAAATTGTAAAATACATATGCTTGGGACAAGGAAGATAAGTCACAATAAATCTGTGATTTATTATTACTAATATTAGAAAGAGACTTTTTTATAGTCGAAATAAAGTGAATTGCATTTTGATTTGTTTCATCAATTCCTTCTTTATTTCTTTCATCATTGTAAATTTCTTTGTCGATAATTTTTTTTGTTGATTCAAATTCAAGGAAAAGTTGTGCATTTATTCTGGGAATATTAATGTTACATAGAAAGATATCCATATAGATTCTTTCAATGA…
>NC_010433.1
TGGGCGAATGACGGGAATTGAACCCGCGCATGGTGGATTCACAATCCACTGCCTTGATCCACTTGGCTACATCCGCCCCTACTACTATACTCTATTTAAAATTTCAAAATAAAATTAAATATAAATATTAGAAAATACAAGGATTTTTATTTCTAACATTGAATATTTAATTTTATCTTTCCTATAAAATCTTATAAGATACAACTACAAAAATACAAAAGACATAAAAATGAAAACTTTTTATTTTATTTTTATTGAAGTAAAGAAAAAAATATTTTTATGTTTATGTAAAGTCAAAATATATCAAAATATATCAAAATATATAGTTATAAATATATAGATAGTTATATAATAACTATATAGTTATATATAAGTTATATAACTAAAAATAAGGAGCAA…
NNNNNNNNNNNNNNNNNNNNNNNNNNNNNNNNNNNNNNNNNNNNNNNNNNNNNNNNNNNNNNNNNNNNNNNNNNNNNNNNNNNNNNNNNNNNNNNNNNNNNNNNNNNNNNNNNNNNNNNNNNNNNNNNNNNNNNNNNNNNNNNNNNNNNNNNNNNNNNNNNNNNNNNNNNNNGGTATGACTAGATTCGAAGAATCTTTCTGTCTTTCATGATTCCATAGCATTTTTTTTTTATTCTTATATTCATGAAAGATTCATTCTAATTGCCATTATATTAAATTATTTAGAATTTTTTTTTATAATTTATTAATTTTTTTTTAAGAATTTGGTTCGGGGGACAAAAAAACTCTTTTCATCAGTGATTCGATGAAATATCTTGGATCTATGTTGAATTACTAAAT…
TGTAGTGATTTATCATTCAATGAATGACTGAAAAATGATCCATGAATCCAATTAAAATCTTTGTTATTTTGTACATAAGTAAAACATTCAAAATCTTTCTTTATCTTTATATATACATATTTCTTTTTTCTATACATCCAAGGGATTCTCTTCCTATATTTTCTATTTTAGTAAAAATTTTTCANNNNNNNNNNNNNNNNNNNNNNNNNNNNNNNNNNNNNNNNNNNNNNNNNNNNNNNNNNNNNNNNNNNNNNNNNNNNNNNNNNNNNNNNNNNNNNNNNNNNNNNNNNNNNNNNNNNNNNNNNNNNNNNNNNNNNNNNNNNNNNNNNNNNNNNNNNNNNNNNNNNNNNNNNNNNNNNNNNNNNNNNNNNNNNNNNNNNNNNNNNNNNNNNNNNNNNN…
NNNNNNNNNNNNNNNNNNNNNNNNNNNNNNNNNNNNNNNNNNNNNNNNNNNNNNNNNNNNNNNNNNNNNNNNNNNNNNNNNNNNNNNNNNNNNNNNNNNNNNNNNNNNNNNNNNNNNNNNNNNNNNNNNNNNNNNNNNNNNNNNNNNNNNNNNNNNNNNNNNNNNNNNNNNNNNNNNNNNNNNNNNNNNNNNNNNNNNNNNNNNNNNNNNNNNNNNNNNNNNNNNNNNNNNNNNNNNNNNNNNNNNNNNNNNNNNNNNNNNNNNNNNNNNNNNNNNNNNNNNNNNNNNNNNNNNNNNNNNNNNNNNNNNNNNNNNNNNNNNNNNNNNNNNNNNNNNNNNNNNNNNNNNNNNNNNNNNNNNNNNNNNNNNNNNNNNNNNNNNNNNNNNNNNNNNNNNNNN…
GGAAGAAATCAAGTTCTACTTCCATATGACTTTTGTTTTGCTTTTCATTTCTATGTTTTTTCATATCTAATCCTATATAATCTTCTTCAATATCTTTTTCTTGATTTTGGAAAACTGACCCAAAGCCCCCCCCTGGGTCTTCGTATTCTTTTTCTTCGTGCTCTAATTCAATAATTTTTTTTTCATTCGATGATATAGATATAAAAAGATCGCTATTTTTATTTTTTTTCCCGTTAATTTTCTTATTTTTACTAACATTTTCATAGAAATGAAAATTGAAAAGAAGAAATTTGATGGGTATTGCCCATGGTTTTATCTTGTATGTGTTGTAAAGTATCAAAAATTTTTGAAAGAACCAAACTTCAAAATCGGATATAAGACGATTTTTTATTTCTTCAT…
>NC_003119.6
TCTATTAAATCTAGAGAAAAAAAGACAAAATAATTTCGAATAGAATCTTTTAAAACAAAAAGAGAAAAGAATTTATAATATACTCCTGTTGCAGCTGATACTGCTGTTTTCTTGATCTACCCGAAGCTTTAATTCTTAGCGGATAATCCCAATTTTGGTTGAATAGTAGTACATTATTATCTCATTTTATTATATAAATATAGAATAACAAATTAGTAAAAAGATTAATACAAAAAAGAAAATATACGAAGAAATTCGTCCCCCCCCCACATATTTGATAGCCTCTCCTATAAAAAAACTGGAAATCCCAATTCCATTTGGAATTCCATCAATTACTTGTCTATCAAAAAAATAATTGAATTTAGCTACCTTTCTTACACTCGCAATTAAAGATACTTC…
NNNNNNNNNNNNNNNNNNNNNNNNNNNNNNNNNNNNNNNNNNNNNNNNNNNNNNNNNNNNNNNNNNNNNNNNNNNNNNNNNNNNNNNNNNNNNNNNNNNNNNNNNNNNNNNNNNNNNNNNNNNNNNNNNNNNNNNNNNNNNNNNNNNNNNNNNNNNNAGATCTCTTATTGAATAGGAATAAGTTCGCCAGCAGAAGTTTTGGTTATCTTATCTATCTAATGAATGGAGAGTCCATTTTTCTGTACTTATTGGTCGTGAATATCTGAATAGGACAAACCACTCTTTGTTTGCTTCAGAACAAAACAATTAGAGTTAGGCTCGGTCAACGGGAATCTGTATTATCTATATTAGGGGATCCTTTCAATTGAAAGATCCCCATATCGACTTGAGATAACGAGA…
ATACAACGATTTCCATTGGTAGACTCAAGAATATGGAACGATTTCCATTGGTACACTCAAGAATCTGGACAAGTCCCAAGCTTTTTGTATAACGTTGCGTGGAGTCCTATCATAATAATCATCAACAGGAGTCAAAGGAATGGTCCCTTGTTCTCGTGTTTGCATATAAAGGACACCACTACTGGGTTCTGGGTTAGGGTTAGCTTGTAGTATGAGGGACTGAATATCTTCCATACGAACTCGGAGAAAAATACGACGATATGTTCCAGGAAATCCGTAACGAAAAAAACACACCATTCTCTTTTTTTTATCGAAAAAATTATAACCACTCCCCACATTCCAAAAAATTAGAAGCCACCAATGTAAACTTAGAAAGAGACCTGCGATTCCATAGAAAGT…
NNNNNNNNNNNNNNNNNNNNNNNNNNNNNNNNNNNNNNNNNNNNNNNNNNNNNNNNNNNNNNNNNNNNNNNNNNNNNNNNNNNNNNNNNNNNNNNNNNNNNNNNNNNNNNNNNNNNNNNNNNNNNNNNNNNNNNNNNNNNNNNNNNNNNNNNNNNNNNNNNNNNNNNNNNNNNNNNNNNNNNNNNNNNNNNNNNNNNNNNNNNNNNNNNNNNNNNNNNNNNNNATTGAGACATGAAATACAATGCTTGACGTAAGAATCACTTTGATTTTAGTATACATATTGGGTTGAGTCGAGCAGATGATATTGAAAAAATATATTTTTTTTTCAATTCATTTATATGTAATATCTAATCTTTTTTCGGGCTCGGCTAAGTGGTGATATAGTCGAGCCCGAAAAAA…
>NC_012615.1
ATAGATAAACCTAGTAGATAACTACATAGATAAAACTTGATATGATGGGCGAACGACGGGAATTGAACCCGCGCATGGTGGATTCACAATCCACTGCCTTGATCCACTTGGCTACATCCGCCCCTCTTTTTCAATCATCAAATAAATAAAAATTTTATGAGGAACATATCATATATGATGGATTATATATATTTAGTATTAGTACGGAACGAAAGTCTTATAATCAAGAATTCACCAATCCGTTAGGTTTTTTATTTAAGAAAAAGGGGAAAAATACAAATCTTAAGTAAAACAATAGTAAAAAAAAAATGCAGGAGCAATACCCGACCTCTTGACAGAACAAGAAATTGGGTATTACTCCTGTAACTTCAACGACTCATATACACTAAGACCTAAGTC…
NNNNNNNNNNNNNNNNNNNNNNNNNNNNNNNNNNNNNNNNNNNNNNNNNNNNNNNNNNNNNNNNNNNNNNNNNNNNNNNNNNNNNNNNNNNNNNNNNNNNNNNNNNNNNNNNNNNNNNNNNNNNNNNNNNNNNNNNNNNNNNNNNNNNNNNNNNNNNNNNNNNNNNNNNNNNNNNNNNNNNNNNNNNNNNNNNNNNNNNNNNNNNNNNNNNNNNNNNNNNNNNNNNNNNNNNNNNNNNNNNNNNNNNNNNNNNNNNNNNNNNNNGGTGTGACTAAATCCGAATGGGTTTTTCGCCTTTCATGATTCCGATATAATTTGTTTATTCTTCATTCCTGGTTCATGAACCATTCTAATAATATATAATCTATCTATTTCTATATTATATATCATTAGAATAGG…
CCTTGTTATAGAACTCACGTTTCGTGGAAATATCAGATTGGATAGAGTCAAGGAATCCGGTGGTTTCATTAACAATTCACAGATTAAAAATGCTAAAAAAGAAAGCGCTAAAACCCCTTCTATATCTTACATCTATAATCTTTTTGCCCTGGTCGATTTCTCTCTCATTTAATAAAAGTATGGAATCTTTGGTTACTAATTGGTGGAATGCTGGGCAATCTGAAGTTTTTTTGAATGATATTCACGAAAAGAACGTTCTAGAAAAATTCATAGAATTAGAAGAACTCTTCATTTTGGACGAAATGATAAAGGAGTACCCGGATACACATATACAAAAGCTTCGTATAGGAATACACAAAGAAACGATACAATTGGTCAAGATGTACAATGAAGGTCATA…
NNNNNNNNNNNNNNNNNNNNNNNNNNNNNNNNNNNNNNNNNNNNNNNNNNNNNNNNNNNNNNNNNNNNNNNNNNNNNAATTCCAACAGCCCGGACTCGGATCGTGGGGATCGCCGGAATACTTCGTATCAAAAGATACTCGGTATATCAATATCGATTCGATCCGAGATCTCTTATTGAATTGCTCATTCAATGAGCATTCTCGATATTATGNNNNNNNNNNNNNNNNNNNNNNNNNNNNNNNNNNNNNNNNNNNNNNNNNNNNNNNNNNNNNNNNNNNNNNNNNNNNNNNNNNNNNNNNNNNNNNNNNNNNNNNNNNNNNNNNNNNNNNNNNNNNNNNNNNNNNNNNNNNNNNNNNNNNNNNNNNNNNNNNNNNNNNNNNNNNNNNNNNNNNNNNNNN…
GTAAAAAGATATCTATGTATATCCTTTCAATAAAAAATTTCAAAAAATAGTGACATTTACGTATTAGTCGGGCATTTCTTCTTTTTAATATCTGCCAAAAATTTTTCGTCGATTCTAATCTTTTATCATAAAAACTTGTTTCATTAGTACTAATGTTTATATGTGGAATTTTAAATATGTTTTTCTTGTCTTTTGTGATTTTTTCTATTTTATTTCTGATTGTACTTGTCCTATCAGCTAGATCCTTCATCTTTTTTTCTGTCAGTGAATAATTTGTCCAATCCATGGATCTAATTCGAATGGACGATTCATGAATCATCTGATTACCTATTATCATTTGTTTTTTATTAATATTTTTATTCGATTCATATATTTCCCTCAATGGAATCGGACTTACTT…
>NC_015621.1
GCGAACGACGGGAATTGAACCCGCGCATGGTGGATTCACAATCCACTGCCTTGATCCACTTGGCTACATCCGCCCCTCTACTATTATCTAGTATTACTATATTTTTCCATTAACATAAGAAAAGCATTTTCTTTCCTATTTATTTTCTTTCTTATTTAATAAAGAAAAGTAATAAATAAGCAAAATTTGAATTTTTATCTATTTTCGATTGAAATTGAATTGGAAATAAAACTGAATAAAAGATTGGGAAAAGGATATGATATAGAAACCTATAATATATAATATAAATGAATACAAAGAAAAAACACGCAAATCGAACCAAACTTTAAAAAGTCCTTGTTATTTTTAAAGAAACTATGTAAGGCAAATAGTACTAAATGCAAATAGTACTAAATAAAA…
NNNNNNNNNNNNNNNNNNNNNNNNNNNNNNNNNNNNNNNNNNNNNNNNNNNNNNNNNNNNNNNNNNNNNNNNNNNNNNNNNNNNNNNNNNNNNNNNNNNNNNNNNNNNNNNNNNNNNNNNNNNNNNNNNNNNNNNNNNNNNNNNNNNNNNNNNNNNNNNNNNNNNNNNNNNNNNNNNNNNNNNNNNNNNNNNNNNNNNNNNNNNNNNNNNNNNNNNNNNNNNNNNNNNNNNNNNNNNNNNNNNNNNNNNNNNNNNNNNNNNNNNNNNNNNNNNNNNNNNNNNNNNNNNNNNNNNNNNNNNNNNNNNNNNNNNNNNNNNNNNNNNNNNNNNNNNNNNNNNNNNNNNNNNNNNNNNNNNNNNNNNNNNNNNNNNNNNNNNNNNNNNNNNNNNNNNNNNNNN…
TTTTGTAAAAAAGGAAACTCAGGTAAGTGCTTTTTTATNNNNNNNNNNNNNNNNNNNNNNNNNNNNNNNNNNNNNNNNNNNNNNNNNNNNNNNNNNNNNNNNNNNNNNNNNNNNNNNNNNNNNNNNNNNNNNNNNNNNNNNNNNNNNNNNNNNNNNNNNNNNNNNNNNNNNNNNNNNNNNNNNGCACAATTCATAAAAGGAAATCTTTCCGCGAACTTCTGTGTATTTTACCTAAATAAACATCCGAATCACCCATGAATCTCAATGACCAAGAATTGGCAATTGACGCAGGAAGGAACTATATAATACTTACCTCTTTCTGAATTGAACCTCCTGCGGATAAAAAAAAGGAGGAAGTCAATNNNNNNNNNNNNNNNNNNNNNNNNNNNNNNNNNNNNN…
NNNNNNNNNNNNNNNNNNNNNNNNNNNNNNNNNNNNNNNNNNNNNNNNNNNNNNNNNNNNNNNNNNNNNNNNNNNNNNNNNNNNNNNNNNNNNNNNNNNNNNNNNNNNNNNNNNNNNNNNNNNNNNNNNNNNNNNNNNNNNNNNNNNNNNNNNNNNNNNNNNNNNNNNNNNNNNNNNNNNNNNNNNNNNNNNNNNNNNNNNNNNNNNNNNNNNNNNNNNNNNNNNNNNNNNNNNNNNNNNNNNNNNNNNNNNNNNNNNNNNNNNNNNNNNNNNNNNNNNNNNNNNNNNNNNNNNNNNNNNNNNNNNNNNNNNNNNNNNNNNNNNNNNNNNNNNNNNNNNNNNNNNNNNNNNNNNNNNNNNNNNNNNNNNNNNNNNNNNNNNNNNNNNNNNNNNNNNNNN…
NNNNNNNNNNNNNNNNNNNNNNNNNNNNNNNNNNNNNNNNNNNNNNNNNNNNNNNNNNNNNNNNNNNNNNNNNNNNNNNNNNNNNNNNNNNNNNNNNNNNNNNNNNNNNNNNNNNNNNNNNNNNNNNNNNNNNNNNNNNNNNNNNNNNNNNNNNNNNNNNNNNNNNNNNNNNNNNNNNNNNNNNNNNNNNNNNNNNNNNNNNNNNNNNNNNNNNNNNNNNNNNNNNNNNNNNNNNNNNNNNNNNNNNNNNNNNNNNNNNNNNNNNNNNNNNNNNNNNNNNNNNNNNNNNNNNNNNNNNNNNNNNNNNNNNNNNNNNNNNNNNNNNNNNNNNNNNNNNNNNNNNNNNNNNNNNNNNNNNNNNNNNNNNNNNNNNNNNNNNNNNNNNNNNNNNNNNNNNNN…
>NC_005086.1
GGCGAACGACGGGGATTGAACCCGCGCATGGTGGATTCACAATCCACTGCCTTGATCCACTTGGCTACATCCGCCCATACCTATCTTTCTATTTTCTATAAATCTCTAGGAAAAAGTATAAAGCTAAAAGAATAAAGAATTAAATCTCTATTTATTCCTCTTTTTATTATCTTATCTTATAATAGAAATGAAGGAAAAATTCAAGGATTTCGCGGAACATACATGAATTTAGTACACCACGAAACGAAAAAAAGTATGTTAATTAATCATGAACGAACCATCCATGCGATAAATGTTGAAGTGAAGTAAATAAACTCGTTGGAATGAATGAAATAATCATATGAATAAAAAACTACTGAATTGAACAGACCAATACCAAATGTCTAAGACATTTGGTAT…
ATTCCAAAGGAGTACAGTAATACAGTAATATTGAATAATAGCCAATAGCCTTTGGATCAAATATTTCAATTATTCCCGTGTTCATATTTCGAAACTCAAAGGGATACACATGATCAAAAATTTATTTTTATCTTCCAACCGAATTCTTCCTCAATATTCCATTTTGATTAACCAATTCTTACCAGAACTATGGATCTTAGAATGAGGAAGACCCTTATTTTTTATTTTCTTTTTATTTACTTCCCTCTTTAACTGCTAATCAAATCTTGCTTCCGTCGGGTGATCCACATATCACGTATTTCTCGTTTTATACTCCTAGGGATCTTATTTATGTTTTATACTATGGTATGGTTCAAGCATGAAAGATCGATGGAGTCTACCCTCCCTTTTCCAGATCCA…
AGATAGCTATTTAGTTTAGTGGGGGGAGGACAACATAGCTCCGGACGCAAATAAAAGAGCTGTTATCCATTGTTATCCATGTAAATAGATGATATATGGATAAATGCATGTGTATGCGGATATAGCTGTTTGAAATTTGGATCGAATTTTTGCAATCTAATCGAAATATAGAACTATAGATTAGATTATAAATAGAGATTCTTATATATGTAGATACATACATATATAAACATACATAATGGGATCATATGAAGGAAGGTTTATTGATACCTAACTTATTCGATGAGTTGTTCCTGATAGTTCACTCATGATAGTGCTAGTTGATGAGAGTTACTTCGGGAGCCAAAAGAGTAAAATAAATTTTGGTCATTTTCTCAATTTCAATAGGATGCAACTGGA…
NNNNNNNNNNNNNNNNNNNNNNNNNNNNNNNNNNNNNNNNNNNNNNNNNNNNNNNNNNNNNNNNNNNNNNNNNNNNNNNNNNNNNNNNNNNNNNNNNNNNNNNNNNNNNNNNNNNNNNNNNNNNNNNNNNNNNNNNNNNNNNNNNNNNNNNNNNNNNNNNNNNNNNNNNNNNNNNNNNNNNNNNNNNNNNNNNNNNNNNNNNNNNNNNNNNNNNNNNNNNNNNNNNNNNNNNNNNNNNNNNNNNNNNNNNNNNNNNNNNNNNNNNNNNNNNNNNNNNNNNNNNNNNNNNNNNNNNNNNNNNNNNNNNNNNNNNNNNNNNNNNNNNNNNNNNNNNNNNNNNNNNNNNNNNNNNNNNNNNNNNNNNNNNNNNNNNNNNNNNNNNNNNNNNNNNNNNNNNNN…
GAGAAGCTATACGACTGAGCTCCAACATAATTACTCTGATATAGCTGGCTCTTCTAGGTACTTGAATATTTCCCAACTCTTCCGGTGCATTCACTGTTATTGCCTCTGTGAACATAGTAGCTAAATAATCCCAACGTGTTACATAAGGAAGATATTGTATGATTGTTCGATTTTCTGCAATTTTTTCCATCCCTCTGTGTAAATAACCTAATATGGGTTCACAGTCAATAACGTCTTCACCGTCTAGAGTAACTATGAGTCGAAGAACACCATGCATTGATGGATGGTGAGGACCCATATTGACTATCATGAGGTCGTTTCTTGTAGCTGGTACAGTCATATATTTTCTTTCCCCGATTCAATATTTCATTAATTGCTGAAAATGAAACGAAGTTCATC…
>NC_008359.1
AAATTTTTAATTTAATGGGTATGGGCGAACGACGGGAATTGAACCCGCGCATGGTGGATTCACAATCCACTGCCTTGATCCACTTGGCTACATCCGCCCTGATACTATTAGTATTTAAATTTATTAATACTACTTCAATTTACAACATTATGAAAATAACGAAAGTATGAATATATTGAAATAAAGAAAAAAAGACTTATCTCAAGCAAAAGACTAATAAATAATAATTTATTATGAAAAAAAAGGAGCAATACCAAACTTCGTGATAGAACAAGAAGTTTGGTATTGCTCCTTTTTTTTTTTAAAAACTCCTATACACTAATATAGAAGTCNNNNNNNNNNNNNNNNNNNNNNNNNNNNNNNNNNNNNNNNNNNNNNNNNNNNNNNNNNNNNNNNNNN…
NNNNNNNNNNNNNNNNNNNNNNNNNNNNNNNNNNNNNNNNNNNNNNNNNNNNNNNNNNNNNNNNNNNNNNNNNNNNNNNNNNNNNNNNNNNNNNNNNNNNNNNNNNNNNNNNNNNNNNNNNNNNNNNNNNNNNNNNNNNNNNNNNNNNNNNNNNNNNNNNNNNNNNNNNNNNNNNNNNNNNNNNNNNNNNNNNNNNNNGGAATCGTATGACTCAATGCGAAGGATCTTTCTGTCTTTCACGATTATAGAGAATTCTTTGATTATTTATATTCCTGAATCGTTCATTCTAATCGACATTTTATAATTCCATAAATAAATCTATTTTCTTTTTTTCTTTAAATTTAGAATTTAAATAATATTATTAATAATTTCAATAATTATTAATAATGTTAATATTAT…
NNNNNNNNNNNNNNNNNNNNNNNNNNNNNNNNNNNNNNNNNNNNNNNNNNNNNNNNNNNNNNNNNNNNNNNNNNNNNNNNNNNNNNNNNNNNNNNNNNNNNNNNNNNNNNNNNNNNNNNNNNNNNNNNNNNNNNNNNNNNNNNNNNNNNNNNNNNNNNNNNNNNNNNNNNNNNNNNNNNNNNNNNNNNNNNNNNNNNNNNNNNNNNNNNNNNNNNNNNNNNNNNNNNNNNNNNNNNNNNNNNNNNNNNNNNNNNNNNNNNNNNNNNNNNNNNNNNNNNNNNNNNNNNNNNNNNNNNNNNNNNNNNNNNNNNNNNNNNNNNNNNNNNNNNNNNNNNNNNNNNNNNNNNNNNNNNNNNNNNNNNNNNNNNNNNNNNNNNNNNNNNNNNNNNNNNNNNNNNN…
NNNNNNNNNNNNNNNNNNNNNNNNNNNNNNNNNNNNNNNNNNNNNNNNNNNNNNNNNNNNNNNNNNNNNNNNNNNNNNNNNNNNNNNNNNNNNNNNNNNNNNNNNNNNNNNNNNNNNNNNNNNNNNNNNNNNNNNNNNNNNNNNNNNNNNNNNNNNNNNNNNNNNNNNNNNNNNNNNNNNNNNNNNNNNNNNNNNNNNNNNNNNNNNNNNNNNNNNNNNNNNNNNNNNNNNNNNNNNNNNNNNNNNNNNNNNNNNNNNNNNNNNNNNNNNNNNNNNNNNNNNNNNNNNNNNNNNNNNNNNNNNNNNNNNNNNNNNNNNNNNNNNNNNNNNNNNNNNNNNNNNNNNNNNNNNNNNNNNNNNNNNNNNNNNNNNNNNNNNNNNNNNNNNNNNNNNNNNNNN…
GGGCGAACCAAAAGGAAGTTCAGTTTCCATTCCCCAAACTGTTAAAAAACAAAAATCATTTTGTTGTTCTTTCTTTTTCATTGGATCCTTATAATTGTTTCGTAGCTTAAGCTTAGATTTGTGCCAAGGTTTCAGACGAAAAGGAAATAGGATCTTTATCTGAATACCGTCTATTAACCAGTTTTTCGGAAATTCTTTTTCTGCTAATTGAACACCATTATAAGTGCAGTTAACATGCACTTCTCTTTTCCAATCCTTTACATCCTCCGACCATTCAGGAAATTGAAATAATAGTATACGACCAATATTTTTAACTATTATCAATGAGGGTAATATAATATATTTTCTCAGAATTGATTGGATTACTAATACAAAACCTCTTATTACTTGAGCAACTAC…
>NC_022926.1
ATATAAAAAATATAAAATATAAATTAAATATAAAAAAAATTGAAATTGAAAAATAATTTTTTTTGTGAAAAAAAAAATAAAGTATCAAACAAAGTAGCAATACCCCATGTCTTGCTAAAGCAAGACATGGGGTATTGCTACTTTGTTTCAACGATTCGTATACACTAAGACAAAAATCNNNNNNNNNNNNNNNNNNNNNNNNNNNNNNNNNNNNNNNNNNNNNNNNNNNNNNNNNNNNNNNNNNNNNNNNNNNNNNNNNNNNNNNNNNNNNNNNNNNNNNNNNNNNNNNNNNNNNNNNNNNNNNNNNNNNNNNNNNNNNNNNNNNNNNNNNNNNNNNNNNNNNNNNNNNNNNNNNNNNNNNNNNNNNNNNNNNNNNNNNNNNNNNNNNNNNNNNNNNNN…
AATAGAGAAATTCATTTCTCCATTCATCGGTCGGATCCTAGTTCGGGACTGACGGGGCTCGAACCCGCAGCTTCCGCCTTGACAGGGCGGTGCTCTGACCAATTGAACTACAATCCCAGCGAGGTGTATGGTATACATATTCTTAATGGTTTCAGAAAAACATTTTCTTCGTCGCGTTGTAACAGAGACACGAATGATATACTAACTGATATCATATACACGATATCATATACACATAGAACACATAGATATGGACTATAGTGAAAGTGACACGGATTACTAGTAACCTGTGTTTATTTTTTTTTATTGCCAAAAATGGATAATCAACCTTTCATTGAGAAAAAACGATTTTTCCTTTCATAATCTTTGCTTTGATTAAGTATTATGAATCTAGATCGT…
CAAGCTGTGCTTCCTGATACTGTATTTGAAGCAGTTGTTCGAATACCTTATGATAAGCAACTGAAACAAGTTCTTGCTAATGGTAAAAAGGGGACTTTGAATGTGGGGGCTGTTCTCATTTTACCCGACGGATTCGAATTAGCCCCCCTTGATCGTATTTCTCCTGAGTTGAAAGAAAAGATAGGAAATCTGTCTTTTCAGAGTTATCGTCCCAATAAAAGAAATATTATTGTGATAGGTCCTGTTCCCGGTCAGAAATATAGTGAAATCGTCTTTCCCATTCTTTCCCCCGACCCTGCTACGAAGAAAGACGTTCACTTCTTAAAATATCCCATATACGTAGGTGGGAACAGAGGAAGGGGTCAGATTTATCCTGATGGTAGCAAAAGTAACAATACA…
NNNNCAACAGACGTCTGTCTCCAACAGACGTCTGTCTATTCTCTAATTCACCCGACCCGATCCATTTTGGGAACGTCCAGTGCCAAAGTCACTGAATGGGTAAGTCGCCAATCCCTAAAACGGACTATATAATGTACTTTATCTGCTGGGTTATGGGTACTGGTGGGTATTTTACCAGAGGTTTTTATCAATCTACCCTTGTGTGATTCCTCTTGAATCATATACTCGGGGGTGGGTGCGGGGCGGACGATTTCCAAACGGACTCCTCATTCATTAGATAGAGAAGATCGCCAAGATTTCGTGATCCCCTGCCGAACCTATTCCAATTCCAACAGCTCGGACTCGGATCGTGGGGATTGCCGGAATACTTCGTATCAACAGATAAGATACTCGGTATAT…
TGTGTATGAGTCCTTACTATCCCCATAATTTATATATTCATGTGATAAAAGATCATATCTGTAGTGTTTTTTTAATTTTTCTTTTCGACTCGTCGATAAATCCACTGCATAAAAATTTTCATTCATGTAATGAATTAATCGGTCTTTTTCTTTTTTATATGAATACAATTTCATTGATTCTTTATTTTGAATAGTACAACGTTGATTGACTCTATTTCGCCATTTTTTCGGTACTAATCGAGACCATTTGCTCCGAGAAAAATTATATTGATAATGACCCTTTAACCAGTTTTTCCATTTATTCATTCCAGACTTATTAATTTTCTTATGCCTTGATTTGGAATCAAATATTCCTCGTGTCATACAATAATACTTTATCTTGTCTTTAATAAAAGGATA…
>NC_025339.1
ATAGGAGTATTTAGCATGGAAATGGAATAATGGGCGAACGACGGGAATTGAACCCGCGCATGGTGGATTCACAATCCACTGCCTTGATCCACTTGGCTACATCCGCCCCTCTACTCTCTACGAAAGATTCAATTTCTATCATTCATCATTATTTAATTAAGTTAAGTTCTTCTTATCTTCTTTTTGATATAAAAATATTAGACAAAAAATAGAAATCCTGTAAATGTAAAAATAACTTTCGAAAAAAAAATACTTATGTGAATAAAAGTAAAATACTACTAAATAAAATAAAATAAAATAAAATAAAATAAAATAAAATAAAATAAAATAAAATAAAATAAAATAAAGGAACAATACCAACCTCTTGATAGAACAAGAAATTGGATATTGTTCCTTCAA…
TCAGATCAATATCATGAATAACAATATCTGAGCTATCAAATCGATTCATCGTCGAGAATTGAATAGTATAACATAGGAAGATCTTTTATCCATACTGAATCCAAAATAGGATCCTTGATCCAATCAAGAATCCCGTTGAATTTTTCATTCTTTTCCATTTTTTCTGTTCTATAACCTACCGTCTTTCTTTTTCTTATATTCTTATACTATACAATCATCTAATGGGGTATCCTCTAACCCGTCTTCCACTTCCATTAGTCACAAACCCAAACACAAACCCAAACAGTAGAAGTGAAATGGAAAAAGGAAAGCGTTAATTTTTAAACTAAACTCAGTTTTTTTGATGATCTAGTTTTCTTGGAAGAAAAAATGTGATAAAGATGGGTCCCGGTAGAAAAG…
CTTACGTACTTTATATGTATATATAATTCTTATAATTCTAATTCAAATATAGATATAGAATAATCGAATAGAAGTCTTGTATATTTCTATATCTGCCGAAAATCCTCATTTTTACTAAGAATCCCTGTCGGATCGGATTCTAACGAATCCTTCTGGAATTCGTAAGAAACTCTTTCTTTATTAGAAAATAAGGACAAGAAAACAAGAATAATAAAGTGGATTATCATACATATGTTTCATGTAGAAAGGGGAATAGGTACATTTATTTAGTTCTACATTCCTTGCACTTATTATATATTTATAATAGATATACTTATCGTAAGATATCTTTNNNNNNNNNNNNNNNNNNNNNNNNNNNNNNNNNNNNNNNNNNNNNNNNNNNNNNNNNNNNNNNNNNNN…
NNNNNNNNNNNNNNNNNNNNNNNNNNNNNNNNNNNNNNNNNNNNNNNNNNNNNNNNNNNNNNNNNNNNNNNNNNNNNNNNNNNNNNNNNNNNNNNNNNNNNNNNNNNNNNNNNNNNNNNNNNNNNNNNNNNNNNNNNNNNNNNNNNNNNNNNNNNNNNNNNNNNNNNNNNNNNNNNNNNNNNNNNNNNNNNNNNNNNNNNNNNNNNNNNNNNNNNNNNNNNNNNNNNNNNNNNNNNNNNNNNNNNNNNNNNNNNNNNNNNNNNNNNNNNNNNNNNNNNNNNNNNNNNNNNNNNNNNNNNNNNNNNNNNNNNNNNNNNNNNNNNNNNNNNNNNNNNNNNNNNNNNNNNNNNNNNNNNNNNNNNNNNNNNNNNNNNNNNNNNNNNNNNNNNNNNNNNNNNN…
CTGTTGAATAATTTTTATGGATTCCGTCATTTCACCGATTCGTACTAAATAACGAGCTAATGAATCTCCTTCTTTTTGCCATTGGACTTCCCAATCAAATTCATCGTAACACTCATAATGATCAACTTTACGAAGATCCCATTGGATTCCGGAAGCTCGTAGCATTGGTCCTGATAAACCCCAATTTATTGCTTCCTCTCCACCAATAATGCCCACTCCTTCAACTCGTTCCAAAAAAATGGGATTCCGCGTAATAAGCTTTTGATATTCAGCAACCCCCGTTAAAAAATAATCGCAGAAATCCAAACATTTATCTATCCAGCCATAAGGTAGATCAGCAGCTACTCCTCCGATACGGAAATAATTATGCATCATTCGCATACCTGTGGCAGCTTCGAA…
>NC_006050.1
ATGGGCGAACGACGGGAATTGAACCCGCGAATGGTGGATTCACAATCCACTACCTTAATCCACTTGGCTACATCCGCCCCTACTCTGACTCAATTAAGAGTCATGTCATATTTCGTTTTAGCCTTCATCATAGACTCTTCTTTCTTACTCTCTTTTTCTTTGCGCCAGATAGAATTATTTCTATCTTATATCCCTTGTCATAAGAGGCCAACCCCGTAACAATAACAATTAACAATAAAGAAGTAAAACGATTTTGTGGTTGTGGAATTGATTATAATTCTATATGAGTTTAGTACATATATATTATATTATTACATAGTGAAAATAGGTCACTCGGCAACGATGAACCACGCAGCGGAAATGCTGCTTGCTGTATTTATTTAGATTCTATTTTTGTGA…
AAATCCTGATGATACTGAATCGGATTATAATATCATGAATAACAATATCAGATCTATCAAATCAATTCATCGTCGAGAATTGAATAGTATAACATAGGAAGATCTTTTATCCATACTGAATCGAAAAATTGCATTCCTGACCCCCACCCAAGAATCCCTTTGAATTTATCATATTTTTCTACTCTTTCGTTCCTTTCTATAACCCGCCGTCCTCATTCTTTATAGAATGATATCATATGAATGAGGTTCGACCAGTATTCCATCCGTCACAGATCCAAACAGTAGAAGTGAACTGGAAAACGAATTAAGTTCTAAGCTAAGTTTTTGTGATGACCTAATCTTCTTGAAAGACAGAGAAAAATGAAAAAAGATTATTCGTTCTATTTTCTATTCTCCACC…
CTGATGTTTCGCTCCTTTGATCAAAACATTTAGTTAAATCCTATTTCCCACATCCCGATGGAAATATCATGTCCTGCGTACCATGGAGCAGGTGGACTTATGGAACAATCATACCATGAAGTGATTTTAGTCCATCAAAACTCTTTTTCATGCGTATGAAATTCCACTTAATTCTTTCATTTTCATATTATTAACAAGTTTAATAAGTATGTATTCATCACATATATCAGGTCGGAGTACAGAATCCATATTTTAGGATTTTAGGACCAATATTTCGAATCAATACATTACATTATATATAGATGAAGATAAGATGGATCATACCCAGTAAATTATCCCTCTTTTGTCAATTAACCTTTCTTTTTATTCATCTTTCTTGATGCTTGTTTCTTGATGACC…
CATAGTTTGGGCTCCTAGACTATGGCGCCCTCATGGCAATCTATTTGATTGTATCGAAAGGCCCAAGAAATTGGGATTTCCCTATTGGGTCAGGTCATTTCGGGACAAGCGGATCATTTATCATAAAGAGGATAAGCTTCAAGAGAATGATTCGGAGTTCTTGCGGAGTGGAACCGTGCAGTACCAGACACGAGATAGATCTTCCAAAGAACAAGGGTTTTTTCGAATAAGCCAATTCATTTGGGACCCTGCAGATCAATTCTTTTTCCTATTCAAAGATCAGCCCTTTGTCTCTGTGTTTTCACGTCGAGAATCTTTTGCAGATGAAGAGATGTCAAAGGGACTTATTACTTCCCAAACAAATTCTCCTACATCTATATATAAACGCTGGTTGATCAA…
TAATTTGTAAAACACATAGGCTTGGGACAAAGAGGATAAGTCGCAGTAAATCGGTGAATTACTATCACTACTTATATTAGTAGTATAAGTAGAAAGAGATTTTACAGTCGAAATGAAGGGAATTATATTGGGATTTGGTTCATTAGTATCCTTTTCCTTTATTTCGTCATTGTAAGTGTATCCATTTAAAGTCTTTTTTGTTGAGTCAAGAAAAAATTGTACATAGATCCTGTAAATGTTAGTGATACATAGAAGGATACTCATGTATATTCTTTCAATGAAAGATTTCATAAAAGAGTCCCATTTAGAGATTAATCGGGCACTTCTTCTTTTTTTAGATATTTGCCAAATATGTTTCCGTGATTCGGTTCTTTTATTACTACAATTTCCCTTGTTAGT…
>NC_010358.1
TAAGACGGGCGAACGACGGGAATTGAACCCGCGCGTAGAGGATCCACAAACCTCCGCCTTAATCCACTTGGCTACATCCGCCCCTTAAACTTAAAAATACCATATCATGAACAACGAACTTTTCAATAACATACAAAAAAGTATGGTACATCGTAAGAATTGCATCGAAACCAGATAGTATCAACAAAAAAATGTGGTCCATCTGAAACATTGCGCACGAATCAAAAAAGAAAAATAGAATAGAAAGAAAACTAAAGAAAGGAGCAATAAGCAATTTCTTGTTATATTAATCGGTTATTGCTCCTTTCTTTTCAAATCAAAAACTCGTATACACTTACACTAAGACCAAAGTCNNNNNNNNNNNNNNNNNNNNNNNNNNNNNNNNNNNNNNNNNNNNNN…
GATAAAAAAAAAAGACTCTTGGAACTTTAACTAAACCCCTTTCTGTAAACAAGGGAAAGGTCTATCAATTTACTCCTCTTAAATATCCCAGGAACAAGAAAATGGAACCGGAAATATCGACAGATTCTTGCAGAGTCAAANNNNNNNNNNNNNNNNNNNNNNNNNNNNNNNNNNNNNNNNNNNNNNNNNNNNNNNNNNNNNNNNNNNNNNNNNNNNNNNNNNNNNNNNNNNNNNNNNNNNNNNNNNNNNNNNNNTTTTTTTTTTTGTTGATTTCTCATTTTTAGATTCGACTAGATTTGATTGATTGGAATCATGGAAAATAGGAATAGTTGGCGATTCAAGAGACGACTTATCATTATTCATTAGAATAAACAAGTGTTCCACTTGATTTTCGAAATC…
CAACGCATTTTTTTTTTTTTCGAAATGCAATTTTTTCTATTTTGATAGAAAGAAAGGGGATTCCTTTGGCTGGAAATCAAAATAATATTCATTACTGGACGTGGTTCTTTCTGGGATTCATTGAAAAAGATTCGAATTTGATCCATTGAGGTATCTGGAAACAAGATTTTTTGAATTCTTTTTACATTCGAAGTGGGCTCTTATTCTATTTCTTTATTCTTTCTAGATTCCAGTACTAACCGCCGAATTCCAAATCAAAGTGGGGAATAGATTCACAGGCTCGCGGCCTTGGAATAGAACTTATGGTTGATAGAAAAAGATTAGATCGCAGAGATTCGTCGAAGGGGGTGGGTTCATTAACAATTCAAATTCACAGATGAAAAAATGAAAAAAAAAAAA…
CTGAGAGTTATCAGTATTTATCAAATCTGTTCCTATCTAACAGAAGGCTATTGGATCAAATGACAAAGACATTCTTTAGAAAAAAATGGCTTTTCCCGGATGAAATGAAAATCGGATTCATGGAACAGTAGAAGGGTTTCCCATTACTTAGCCGGAAAAATATGTGGCCATGAAATAGGGATTAAGTGGAAGAGAGTTGACTGAGTGGTAGAGTCGTGGAAACACCCGTTTCTTCCCTATTTTGGACCTTAGCTCCACGGAACAATATGCTACTGCTGAAAGACGGAAGAATTGAAATCTTAGATCAAAACACTATGTATGGATGGTATGAACTGCCTAAACAAGAATTTTTGAACAGCGAATAACCAGAGCTATTACTCACTACATCCAAAAATTTCC…
TCAAAATAATCCTTTAGTTCTTTCTTAAGAAAACGGGATGTTCCGTCATATTGAAGAACATATCTTAACTTATCTAAGTGAATAAGTTGGGTTTGTTGGGTTTGGTATAATTTGTAAAATACATATGCTTGGGACATAGAGGATAAGTCCGAAGTATCTGTTGCCTTCTTTCTCTTATACTTATAGCCATTCCAAGTATCCCCAAGCTTAATATCATTCTCAGAAATCCTAATATCTTTATCATAAAGCGACTCTTTAAAAATCGAAATAAAGGGATTTTTTTTTTTCTTTGTTTTATACACTGTTTCTTTATTTGTTTCAGTCTTGCCAATGCCAATGGATTTTTCAATCATTTTTTTTGAAAATTCAAAAAAACGTTGTGGATGGATCTTGCGAATA…
GATTTACGTAATTGGAAGTAACCAATTAGGTTTCCGACGAAACCTAGAAATCGATCACTGATCCAATTTGAGTACCTCTACAGGATAGACCTCAACAGAAAACTGAAGAGTAACGGCAGCAAGTGATTGAGTTCAGTAGTTCCTCATATAAAATTATTGACTCTAGAGACATAGTAATATGGAGAAGACAAAATTGTTTCAAGCACCGACAAAACCAGAAGCCCCCTTGTTTCAAAGAGAGGAGGACGGGTTATTCACATTTCATTTGATGGTCAGAGGCGAATTGAAAGTTAAGCAGTGGTAATTCGAAAGATTCCCGGGGGGGAAAAATAGAGATGTCTCCTACGTTACTCGTAATATGTGGAAGTATCGACGTAATTTCATAGAGTCATTCGGTCT…
>NC_013707.2
GCGAACGACGGGAATTGAACCCGCGCATGGTGGATTCACAATCCACTGCCTTAATCCACTTGGCTACATCCGCCCCTCTTAGATTTTTTGATTTTAAGACAAAAGGTTGAATTTCGACCATTTCATTTATCTTCTTTCTTATTTGCTTATTTGTGAGATATTTTTATCTGAGAGATAAAAATATTAAGCAAAAATTCTAATTTTTCTCGTTTTAATTTCAAATTTAAATGTCAAAAAAACTTCGCAAAAGATGGGTAGATAAATGAAAATAAAAATGCATATAGAACGAACAAATAATACTCAATCATCAATCAACCCCTAAGAAAAATAATCCCCTTTATTTCTTTTTCGGTAATGTAACGAATAAAAGTCTATGTAAGTACAATATGACTAAAAAAA…
CGATTTTTTTGCTTTCATTCATTGTTACGACGAGATATCCTTATCTCTATCTCACACTAAGACGGGAAATTAACAACCAATAAATCTAGTAAGCGGGATCAAGAAGTTATCGAAAATTTTCTCTAAGAATTTAGTTCAGGGGACAAGTAGAATCTCTTCATCACATGAAATATCTTGAAATTTATGTAAAATTGTTAAGTGTACACGTATGTTATGTATCAATCAAGTGAATTTTGTTTTAATGGGGATCAATTCAATAAAAGAAATTAGGGTCGGTCTTGAATTCATTTTATTTTACCCTAGACTTGCTAGGTAAATCCATTTGATTATTCAAGAATCAGCCACTAGCCACTACGAGTCTACTGCATGTACTTATGTATATAATATATGTACATATAG…
AAAAAGAACCAAATTCTTGTTGTCGATTATGATTTTGTATGATAAAAAAAAATGAAATTATGAAAAACCTTTTTCTTGTTTATACTCTTTTTTCTACGGAATTCCTTGTACGGCATTCCGAGTCATAATAGGTAGATTTATTTTGAAGAAGACTATTTATTTGACTTTACCCCCTCTTTCTTTGTTTTTTTTAGCCAAATTGAAGTGGTGCGCCTATGTTACTATTGCCAGATTTCAATTGCCAGATTTCAATGTCATAAAATTGGACTAGATATTAGCATAAGTAAGCGGGGAGCAAATAATTCTAGGAGGGATTATTCGTCTTCCTAGTCTTCGACACAAGAAAGGGGTGTAGAAAATTCCTTTTCTTGTGTCGAAAGAGTAATGATTTTTGATCCT…
NNNNNNNNNNNNNNNNNNNNNNNNNNNNNNNNNNNNNNNNNNNNNNNNNNNNNNNNNNNNNNNNNNNNNNNNNNNNNNNNNNNNNNNNNNNNNNNNNNNNNNNNNNNNNNNNNNNNNNNNNNNNNNNNNNNNNNNNNNNNNNNNNNNNNNNNNNNNNNNNNNNNNNNNNNNNNNNNNNNNNNNNNNNNNNNNNNNNNNNNNNNNNNNNNNNNNNNNNNNNNNNNNNNNNNNNNNNNNNNNNNNNNNNNNNNNNNNNNNNNNNNNNNNNNNNNNNNNNNNNNNNNNNNNNNNNNNNNNNNNNNNNNNNNNNNNNNNNNNNNNNNNNNNNNNNNNNNNNNNNNNNNNNNNNNNNNNNNNNNNNNNNNNNNNNNNNNNNNNNNNNNNNNNNNNNNNNNNNNN…
NNNNNNNNNNNNNNNNNNNNNNNNNNNNNNNNNNNNNNNNNNNNNNNNNNNNNNNNNNNNNNNNNNNNNNNNNNNNNNNNNNNNNNNNNNNNNNNNNNNNNNNNNNNNNNNNNNNNNNNNNNNNNNNNNNNNNNNNNNNNNNNNNNNNNNNNNNNNNNNNNNNNNNNNNNNNNNNNNNNNNNNNNNNNNNNNNNNNNNNNNNNNNNNNNNNNNNNNNNNNNNNNNNNNNNNNNNNNNNNNNNNNNNNNNNNNNNNNNNNNNNNNNNNNNNNNNNNNNNNNNNNNNNNNNNNNNNNNNNNNNNNNNNNNNNNNNNNNNNNNNNNNNNNNNNNNNNNNNNNNNNNNNNNNNNNNNNNNNNNNNNNNNNNNNNNNNNNNNNNNNNNNNNNNNNNNNNNNNNN…
>NC_001320.1
CCCAATATCTTGCTTCAGCAAGATATTGGGTATTTCTAGCTTTCCTTTCTTCAAAAATTGCTATATGTTAGCAGAAAAGCCTTATCCATTAAGNNNNNNNNNNNNNNNNNNNNNNNNNNNNNNNNNNNNNNNNNNNNNNNNNNNNNNNNNNNNNNNNNNNNNNNNNNNNNNNNNNNNNNNNNNNNNNNNNNNNNNNNNNNNNNNNNNNNNNNNNNNNNNNNNNNNNNNNNNNNNNNNNNNNNNNNNNNNNNNNNNNNNNNNNNNNNNNNNNNNNNNNNNNNNNNNNNNNNNNNNNNNNNNNNNNNNNNNNNNNNNNNNNNNNNNNNNNNNNNNNNNNNNNNNNNNNNNNNNNNNNNNNNNNNNNNNNNNNNNNNNNNNNNNNNNNNNNNNNNNNNNNNN…
CTTTCGTTTTTTTAGCTCACTGGCCATCCGCTGGGAGTTTCGGGCTTAATACCGATATTTTAGCAACAAATCTAATAAATCTAACTGTAGTGGTTGGTGTATTGATTTATTTTGGAAAGGGAGTGTGTGCGAGTTGTCTATTTCAAGAATAGATTGGATCTATCCGGCTGCACTTTAGAATATTTTTTAGTATTTTTCGAATAAATAAGAAAAGGGTGCACGATCTCGACGAATTACTTCTGAATAAATGCAGAAATCATATGAAAGAACCATAGCATTTCGCGACCTATTGGTAAATCAAATCAACTTTGATTCTCTATAGACCAATAATATGAGACCATTAACACGGTTAAAGCTAAACTGCTTGAAGTCTAGGCAAAAGGGGGTACTCTTTCTACA…
TTCATATGTATCGAGGGTATTCATCTAATATATGGACCAAAGAGAGACTATTTCTTCTGGATCCAAAATTAATAAAATAAACAAATCAATTTTTTTTTCAATTTTAAAATAAGGAATAAATCATGTATACATCTAAACAACCCTTTCATAAATCCAAACAAACTTTTCATAAATCCAAGCAAACTTTTCGTAAATCCAAGCAAACTTTTCGTAAATTCAAACAACCTTTTCGCAAACCCAAACAACCTTTTCGTAGGCGTCCTCGGATTGGCCNNNNNNNNNNNNNNNNNNNNNNNNNNNNNNNNNNNNNNNNNNNNNNNNNNNNNNNNNNNNNNNNNNNNNNNNNNNNNNNNNNNNNNNNNNNNNNNNNNNNNNNNNNNNNNNNNNNNNNNNNNNNNN…
NNNNNNNNNNNNNNNNNNNNNNNNNNNNNNNNNNNNNNNNNNNNNNNNNNNNNNNNNNNNNNNNNNNNNNNNNNNNNATGAAAAGATGAAAAAACCAAAAAAAAGCTCTGCCCTTCCATCTCTTGGATAGATAGAGAGGGAGGGCAGAGGCCTTTGGTGTCCCTTCCAGTCAAGAATTGGGGCTTCACAATTACTAGCCAATATTTCTCTCATGCCTTTCCTCGTTCATGGTTCGATATTCTGGTGTCCTAGGCGTAGAGGAACCACACCAATCCATCCCGAATTTGGTGGTTAAACTCTACTGCGGTGACGATACTGTAGGGGAGGTCCTGCGGCAAAATAGCTCGATGCCAGAATGATAAAAAGCTTAACACCTCTTATTTGACTTTTTCACTATTT…
CCATGAAAAGCAAGATCCCGAATAAGAAAACAGAAACCGAGGAAACCACAAGAGTGAAGACTAGTAGAGTCTCGTCTTTTGTCATTCTTTGCTCCTTTTTCACTCAATGATTCATTCGAATTTCCCGACCAAAAATTCTATATGTCTATTCATAGGGCCTCGTTGCTAAGTGCTACAAGATCTAGTGCACTGGAACTCGTGGTTATGGACCCGAATCCTTTAGTATGGAACATTGTCTTTTCCAAGTAAAAACCCCCAGTATATGAAAGAATGAAAAGGTGCTTTCGTTCTTTTCTTGTGGAATAAGAAGCCCTCGTACCTTAATGAAAGGAAAATAGGAATTTTTCATTAGGTATTTGACCAAATAGGATCGTCCAGTTCCTATAGAACCTATCACTA…
>NC_006290.1
TTTTGGGCGAACGACGGGAATTGAACCCGCGCATGGTGGATTCACAATCCACTGCCTTGATCCACTTGGCTACATCCGCCCCCCTACTATTCTTTTCCTTACGTTTCAAAAGATTAAATTTTTACCATTCATCATTATTTCTTTCTTATCTTTCTTATTTTCGAGATAAAAATATTAAGTATTAACTAAGTAAAAAGTCCAACATTTTTATCTTTTCTTTTTAAAAAACACTTCCCAAAAGATAAAGATTGGGAAGAAGTAGCTAAATTCTAGATTAATGATTAATACAGAACGAAAGCATGATACTCACTCATGAGCCAACCGATAAAAATAAAACGACGTTTTTTTAAATTTATTTAAAGAAACTAGGTAAGTCAAATACTACTAAATAAAAAAAGG…
GATTCGCTATTGTATTTGTATATAAAATACAATAGCGAATTAATATATCATTCTATTATATTTTATTTTAATAAAATTCTTATTAATATAATTATTAATTATATATAAAATAATATAAAATATAATTATAGAATAAAAAAATAGAAAAAATACGGGGAATACTTTCAGGGAGTGGTTGGTCCGTCAGAAAAGAAAAAGAAAAAGGGGCTCGCACTAAGCTCGGAAATTCACAAACAAAAAATCTGAGAAGAGGGATCAAGAAGTTATCGAAAAATTTTTTCTATTTCTATAAGAATTTAGTTCAGGGACAAATAGAATCTCTTCATCACATGATTTGATGAAATATCTTGAATCTATGTCGAATTGATAGGTGTACGTGTATTAATCAAATGAATTTCG…
GATAAGATACTAAAATAAATAGACTAAGGTTATATTAGTATAGAAACAAGTTGAGGATATCTAATCTACAGAAATATATAGTATGTCATCCAGGAAGTCGAGTGACTCCTTCTTTCTTCTAACTTTGAAAGTATCGATAGATACTATTGAGGAACAGGCGAATCAATCAATGAAGTTCATTTTTCAAAAACATCATCAGAAAAACGGAATGGGTCTTTTTGAAACAGCAGAAAAAGAAATTCGTTTTGCTATTTAGGAAAAAAGATTCTAATTCTTAAGAACTCAACAGGATTCCCTTCTTTGTTTGTATGATTTTAGGGGGGAAGGTCCCGTTGAGTTCTTACGCTTTCATGGATACAGCTTACAACTCAATTCATCTGATTANNNNNNNNNNNNNNN…
NNNNNNNNNNNNNNNNNNNNNNNNNNNNNNNNNNNNNNNNNNNNNNNNNNNNNNNNNNNNNNNNNNNNNNNNNNNNNNNNNNNNNNNNNNNNNNNNNNNNNNNNNNNNNNNNNNNNNNNNNNNNNNNNNNNNNNNNNNNNNNNNNNNNNNNNNNNNNNNNNNNNNNNNNNNNNNNNNNNNNNNNNNNNNNNNNNNNNNNNNNNNNNNNNNNNNNNNNNNNNNNNNNNNNNNNNNNNNNNNNNNNNNNNNNNNNNNNNNNNNNNNNNNNNNNNNNNNNNNNNNNNNNNNNNNNNNNNNNNNNNNNNNNNNNNNNNNNNNNNNNNNNNNNNNNNNNNNNNNNNNNNNNNNNNNNNNNNNNNNNNNNNNNNNNNNNNNNNNNNNNNNNNNNNNNNNNNNNNN…
TCTACATCTGTTTCTTCCTCACTTTCCCCCCTTTCTTCCGTTGTTGGGGTTTCTATTTCTACATCTGTTTCTTCCTCACTTTCCCCCCTTTCTTCCGTTGTTGGNNNNNNNNNNNNNNNNNNNNNNNNNNNNNNNNNNNNNNNNNNNNNNNNNNNNNNNNNNNNNNNNNNNNNNNNNNNNNNNNNNNNNNNNNNNNNNNNNNNNNNNNNNNNNNNNNNNNNNNNNNNNNNNNNNNNNNNNNNNNNNNNNNNNNNNNNNNNNNNNNNNNNNNNNNNNNNNNNNNNNNNNNNNNNNNNNNNNNNNNNNNNNNNNNNNNNNNNNNNNNNNNNNNNNNNNNNNNNNNNNNNNNNNNNNNNNNNNNNNNNNNNNNNNNNNNNNNNNNNNNNNNNNNNNNNNNNN…
>NC_017609.1
GCTCAACAAGATAGCAATCCCCCAATATCGTGTTCTAAGAACAAGATATTGGGGGATTGCTATCTTCAAAAATTCATATAAATTCATATATTATATATGAATAAAAATATGAATAAAAAAGTNNNNNNNNNNNNNNNNNNNNNNNNNNNNNNNNNNNNNNNNNNNNNNNNNNNNNNNNNNNNNNNNNNNNNNNNNNNNNNNNNNNNNNNNNNNNNNNNNNNNNNNNNNNNNNNNNNNNNNNNNNNNNNNNNNNNNNNNNNNNNNNNNNNNNNNNNNNNNNNNNNNNNNNNNNNNNNNNNNNNNNNNNNNNNNNNNNNNNNNNNNNNNNNNNNNNNNNNNNNNNNNNNNNNNNNNNNNNNNNNNNNNNNNNNNNNNNNNNNNNNNNNNNNNNNNNNNNNN…
GCATACCCGCCCAGACTGCCCATCATACTATGACAATAGTATGAGTAGTTTTTTGGAATTGTCAATATATCTAATTAGAATCAAATGTATGACTAGATCCGGGGAGTCTTTCCTAGTTTTATGTTATGATCCCATATCCCATATAATTATTTGGATTTTATGGTTCGTTCATGAATGAGCTATTCCATACTCCCATAACTATTTGATCTTGGAACTATATATAACTCTATATTTATATATAGAACATAATCTAAGTCTATACTATGATATGTAATGAATATGAATTATGAATATGATTATGAATATGAAAATCTATTCAATTCAATAAAAATAGATTCAAATTCATATTGAAGTAATTTAAAGGAAGTTCAATTAAGTCAAGTTAAAAAGAAAGAAAAA…
NNNNNNNNNNNNNNNNNNNNNNNNNNNNNNNNNNNNNNNNNNNNNNNNNNNNNNNNNNNNNNNNNNNNNNNNNNNNNNNNNNNNNNNNNNNNNNNNNNNNNNNNNNNNNNNNNNNNNNNNNNNNNNNNNNNNNNNNNNNNNNNNNNNNNNNNNNNNNNNNNNNNNNNNNNNNNNNNNNNNNNNNNNNNNNNNNNNNNNNNNNNNNNNNNNNNNNNNNNNNNNNNNNNNNNNNNNNNNNNNNNNNNNNNNNNNNNACAAATTCTTGTATGTTCAAAAAAAAGGCGGGCCGATTCCGTGAAAGATGGAATCAGTAAATCTAAAAATCTAAAACTACTGATACTGGATCTTTGTGAGATCGTCAATTTTGTACCAAAGGCATATTTAGAGTAGACCGAATCA…
NNNNNNNNNNNNNNNNNNNNNNNNNNNNNNNNNNNNNNNNNNNNNNNNNNNNNNNNNNNNNNNNNNNACTTTNNNNNNNNNNNNNNNNNNNNNNNNNNNNNNNNNNNNNNNNNNNNNNNNNNNNNNNNNNNNNNNNNNNNNNNNNNNNNNNNNNNNNNNNNNNNNNNNNNNNNNNNNNNNNNNNNNNNNNNNNNNNNNNNNNNNNNNNNNNNNNNNNNNNNNNNNNNNNNNNNNNNNNNNNNNNNNNNNNNNNNNNNNNNNNNNNNNNNNNNNNNNNNNNNNNNNNNNNNNNNNNNNNNNNNNNNNNNNNNNNNNNNNNNNNNNNNNNNNNNNNNNNNNNNNNNNNNNNNNNNNNNNNNNNNNNNNNNNNNNNNNNNNNNNNNNNNNNNNNNNNNNNNN…
NNNNNNNNNNNNNNNNNNNNNNNNNNNNNNNNNNNNNNNNNNNNNNNNNNNNNNNNNNNNNNNNNNNNNNNNNNNNNNNNNNNNNNNNNNNNNNNNNNNNNNNNNNNNNNNNNNNNNNNNNNNNNNNNNNNNNNNNNNNNNNNNNNNNNNNNNNNNNNNNNNNNNNNNNNNNNNNNNNNNNNNNNNNNNNNNNNNNNNNNNNNNNNNNNNNNNNNNNNNNNNNNNNNNNNNNNNNNNNNNNNNNNNNNNNNNNNNNNNNNNNNNNNNNNNNNNNNNNNNNNNNNNNNNNNNNNNNNNNNNNNNNNNNNNNNNNNNNNNNNNNNNNNNNNNNNNNNNNNNNNNNNNNNNNNNNNNNNNNNNNNNNNNNNNNNNNNNNNNNNNNNNNNNNNNNNNNNNNNN…
>NC_023245.1
ATACCCAATATCTTGGTAAAATATTGGGTATTTCTGGCTTTCCTTCCTTCAAAAATTCCTATATGTCAGTCAGTTGGAACTTTCCTTGACAGAAAAAGTTTTATCCATTAAGNNNNNNNNNNNNNNNNNNNNNNNNNNNNNNNNNNNNNNNNNNNNNNNNNNNNNNNNNNNNNNNNNNNNNNNNNNNNNNNNNNNNNNNNNNNNNNNNNNNNNNNNNNNNNNNNNNNNNNNNNNNNNNNNNNNNNNNNNNNNNNNNNNNNNNNNNNNNNNNNNNNNNNNNNNNNNNNNNNNNNNNNNNNNNNNNNNNNNNNNNNNNNNNNNNNNNNNNNNNNNNNNNNNNNNNNNNNNNNNNNNNNNNNNNNNNNNNNNNNNNNNNNNNNNNNNNNNNNNNNNNNNNNN…
ATTGGCAAATAGGAGGTTTACAAATTCATGCCCAAGTACTCATCACTTCTTGGGTCGTAATTACTATCTTGCTAGGTTCAGTTATCATAGCTGTTCGGAATCCACAAACCATTCCGACCGACGGTCAGAATTTCTTCGAATATGTCCTTGAGTTTATTCGAGACTTGAGTAAAACTCAGATTGGAGAAGAATATGGTCCTTGGGTTCCCTTTATTGGAACTATGTTCCTTTTTATTTTTGTTTCGAATTGGTCGGGTGCTCTTTTACCTTGGAAAATTATACAGTTACCTCATGGGGAATTAGCTGCGCCCACGAATGATATAAATACTACTGTTGCTTTAGCTTTACTCACGTCAGCGGCATATTTTTATGCGGGTCTTAGCAAAAAAGGGTTGAGTT…
AGTATAGCTATCCTTCCTATAGCACAGCAATCCAATTTCACTTGGTCCCGAAACAGAATTCCTTTTTTCTCTTCTTTGTTCCTTGTCTATAGGTAAACTATATGTTATTCAAGACATCAATAGGAAATCTCTAATTTTTTAGGGGTCCTCTTTTTTTTTATGGGCTCTTTATTTTTATGGGCTTCGGAATAGTAGAATAATTCGGAATAGGGGTCAAGATCTTGGGAAAATCTAAGTTAATGATCAATAGGTTTGGATAAATAATTCATGAAAGATATTCTCATACTGACACAATACAAGAACAAGTATATGGGAAACCTATCCCTTTTTAGTTAAAAGTTTTCTTCGAATCCAACCTTTCATTTTAAGGAATTTAATTGGTTAGCATAACATAATATC…
NNNNNNNNNNNNNNNNNNNNNNNNNNNNNNNNNNNNNNNNNNNNNNNNNNNNNNNNNNNNNNNNNNNNNNNGCTTTTCCCGGAGGTCTGGAGAAAGCAGCAATCAATAGGATTTCCCTAATCCTCCCTTCCGGAAAGGAAGAACGTGAAATTCTTTTTCCTTTCCGCAGGGACCAGGAGATTGGATCTAGCCATAAGAGGAATGCTTGGTATAAATAAGCCACTTTTTGGTCTTCGACCCCCTAAGTCACTACGAGCGCCCCCGATCAGTGCAATGGGATGTGGCTATNNNNNNNNNNNNNNNNNNNNNNNNNNNNNNNNNNNNNNNNNNNNNNNNNNNNNNNNNNNNNNNNNNNNNNNNNNNNNNNNNNNNNNNNNNNNNNNNNNNNNNNNNNNNNNN…
NNNNNNNNNNNNNNNNNNNNNNNNNNNNNNNNNNNNNNNNNNNNNNNNNNNNNNNNNNNNNNNNNNNNNNNNNNNNNNNNNNNNNNNNNNNNNNNNNNNNNNNNNNNNNNNNNNNNNNNNNNNNNNNNNNNNNNNNNNNNNNNNNNNNNNNNNNNNNNNNNNNNNNNNNNNNNNNNNNNNNNNNNNNNNNNNNNNNNNNNNNNNNNNNNNNNNNNNNNNNNNNNNNNNNNNNNNNNNNNNNNNNNNNNNNNNNNNNNNNNNNNNNNNNNNNNNNNNNNNNNNNNNNNNNNNNNNNNNNNNNNNNNNNNNNNNNNNNNNNNNNNNNNNNNNNNNNNNNNNNNNNNNNNNNNNNNNNNNNNNNNNNNNNNNNNNNNNNNNNNNNNNNNNNNNNNNNNNNNN…
>NC_009259.1
TTTTATGTACAGTAGTGGGGAATTATGGGACAAAAAATAAATCCGCTTGGTTTCAGACTTGGTACAACTCAAAGTCATGATTCTATTTGGTTTGCACAACCAACAAAATATTCCGAGAATATACAAGAAGATAAAAAAATACGAGATTGGATCAAAAATTATATACAAAAAAATATAAGAATATCCTCGGGTGTCGAGGGAATTGGAGAGATAAAGATCCAAAAAAGAATCGATCTGATTCAAGTCATAATATATATGGGATTTCCCAAGTTATTAATAGAAGGTAAGCCGCATAAAATCGAAGAATTCCAGACGAATATGCACAAAAAACTGAATTGTGTGAATAAAAAACTAAACATTGCTATTGTAAAAATAACAAATGCTTATAAACACCCTAAT…
TTATTTTCAAAAATTTGCGGATCTCTATCCTTCTTACCTGACCCAATTTCCAAAGTTTTTTTTCCCGGCTTGTTTTTAGATATCAATCTACCTATCGAATCTTAGTATTAGTAATAAATGACAGAACTGGAGTTTGAACCTCCCGTCCTTTGCAACAAACCAATAATTCCCGTAAAGAATTTTCTCTTTATTTGAACATTACTTATTTTTTTTTCTTAATATGACTTGAATAAAAAAAATTTCGAAATAGAAATGATTAATAAAAAATTTCTATGGAATTCTGAAAGAGCGAACAATCTTTTTTTTTTGATCGAATCATATCATTATATTGACAATTGCAAAAAACTGTTCATACTATGAACGTAGTATAATGGCGGTCGGGCAAGTATGCCCCCATCG…
GAACAAGACTAGAATCACGCTCTGTAGGATTTGAACCTACGACATCGGGTTTTGGAGACCCACGTTCTGCCGAACTGAACTAAGAGCGTTTTGTTTTCATTAATTCTTTTATCTGATCCAAATTAATTTTGCATATATATATATATATATTCAGTATGTATGTTAAATTTGAATTCGTCTTCAAAGGGAAGGGGGTCCCGGTTTATTGCTCATCTCATAGAATACGGAATATCATAGAATACGGAATATCATATGATAAGTAATAGTTAGGGATAGGGATGACAGGATTTGAACCCGTGACATTTTGTACCCAAAACAAACGCGCTACCAAGCTGCGCTACATCCCTTTTCCATTTGTTTCTAGTGTTATTGTAAAGAATCTTTATATTGTTTTCCACA…
NNNNNNNNNNNNNNNNNNNNNNNNNNNNNNNNNNNNNNNNNNNNNNNNNNNNNNNNNNNNNNNNNNNNNNNNNNNNNNNNNNNNNNNNNNNNNNNNNNNNNNNNNNNNNNNNNNNNNNNNNNNNNNNNNNNNNNNNNNNNNNNNNNNNNNNNNNNNNNNNNNNNNNNNNNNNNNNNNNNNNNNNNNNNNNNNNNNNNNNNNNNNNNNNNNNNNNNNNNNNNNNNNNNNNNNNNNNNNNNNNNNNNNNNNNNNNNNNNNNNNNNNNNNNNNNNNNNNNNNNNNNNNNNNNNNNNNNNNNNNNNNNNNNNNNNNNNNNNNNNNNNNNNNNNNNNNNNNNNNNNNNNNNNNNNNNNNNNNNNNNNNNNNNNNNNNNNNNNNNNNNNNNNNNNNNNNNNNNNN…
NNNNNNNNNNNNNNNNNNNNNNNNNNNNNNNNNNNNNNNNNNNNNNNNNNNNNNNNNNNNNNNNNNNNNNNNNNNNNNNNNNNNNNNNNNNNNNNNNNNNNNNNNNNNNNNNNNNNNNNNNNNNNNNNNNNNNNNNNNNNNNNNNNNNNNNNNNNNNNNNNNNNNNNNNNNNNNNNNNNNNNNNNNNNNNNNNNNNNNNNNNNNNNNNNNNNNNNNNNNNNNNNNNNNNNNNNNNNNNNNNNNNNNNNNNNNNNNNNNNNNNNNNNNNNNNNNNNNNNNNNNNNNNNNNNNNNNNNNNNNNNNNNNNNNNNNNNNNNNNNNNNNNNNNNNNNNNNNNNNNNNNNNNNNNNNNNNNNNNNNNNNNNNNNNNNNNNNNNNNNNNNNNNNNNNNNNNNNNNN…
>NC_013991.2
GTACTTATCATTCATTTTATACTAATACTTATGTGTTGTGTACAAAACACCACTATTGAATCAAACAATGGAGCAATACCCAACTAAAAGAAGATATTGGGTATTGCTCCAATCCTTCAACGATTCATATACACTAAGACAAAAGTCNNNNNNNNNNNNNNNNNNNNNNNNNNNNNNNNNNNNNNNNNNNNNNNNNNNNNNNNNNNNNNNNNNNNNNNNNNNNNNNNNNNNNNNNNNNNNNNNNNNNNNNNNNNNNNNNNNNNNNNNNNNNNNNNNNNNNNNNNNNNNNNNNNNNNNNNNNNNNNNNNNNNNNNNNNNNNNNNNNNNNNNNNNNNNNNNNNNNNNNNNNNNNNNNNNNNNNNNNNNNNNNNNNNNNNNNNNNNNNNNNNNNNNNNNNNN…
TGATGACTATATCAGCTATTCTGATATTTAAATTCGATATAGATTAATTCGATATAGATTAAATTGTACAAGCGGATTGATTTTTTTTATTTCCTTAGACCACGCAAGGCAAGAATTTGTCGATATTTCCGATTTAATCTTCTTGTTACTGGATACTTCATAGGAATAAATCGCTATTCTTTTCCGCTACATATAAAAGTTGATTTCAAAAATTGATTTTTCAATATCTTTCCTTGATTTCAAGGAATCAGATATTGTTTTGTTTTTACGCCAATGCAATAGAGAACGAATACGAGAAAGAGACTTTCATTTCCAGTCTACCATTATTTAATATTTAATTTAGGGCAGGAACAAATAGGGAATTTTCTTTTTTTTTTGTTTGACCCGTTACGTTAAAAG…
GTTTCGCTATATGGAGTAAGAACTCAGCGGGACCCTCCTTTGTTTGATTAGAGCAGTAAGGTCCCGCTGAGTTCTTACTTTTTCATGTCTAAAATCCGGTTCATCCAATTACTACAGAGATGAACCCAACCCGGAATATGAACCGTAAAAGAAAATACCTATTAAACCGATCACAAGAATACCGGTTACAGTACCTATCAGCCAAAGAGGAATCCTTCCAGTAGTATCGGCCATTTCCCCCACTTTCCTCCACATTTCATCAAGTGGTCATGCTAGAGACAAAAACAGTCATAGATAATTATGAGGATAGTATCTTTCCGATGGGGATAAGAGAATTCCTACTATTCTCTTTCTTTCTCTCAATTGAAGAAATAATTGGAAAATAAAACAGCAAGTACA…
NNNNNNNNNNNNNNNNNNNNNNNNNNNNNNNNNNNNNNNNNNNNNNNNNNNNNNNNNNNNNNNNNNNNNNNNNNNNNNNNNNNNNNNNNNNNNNNNNNNNNNNNNNNNNNNNNNNNNNNNNNNNNNNNNNNNNNNNNNNNNNNNNNNNNNNNNNNNNNNNNNNNNNNNNNNNNNNNNNNNNNNNNNNNNNNNNNNNNNNNNNNNNNNNNNNNNNNNNNNNNNNNNNNNNNNNNNNNNNNNNNNNNNNNNNNNNNNNNNNNNNNNNNNNNNNNNNNNNNNNNNNNNNNNNNNNNNNNNNNNNNNNNNNNNNNNNNNNNNNNNNNNNNNNNNNNNNNNNNNNNNNNNNNNNNNNNNNNNNNNNNNNNNNNNNNNNNNNNNNNNNNNNNNNNNNNNNNNNNN…
GGATCATATGTTTTGGTCAAGCATTCTTGTTCATTCTCATGATTGCAAAATCTAGTCCTTTTTTCGAGCATATCTAGAGAAAAAAACCCCTTTTCTTTTTTTTCTTTTTCTAGAACTTTTATTCGACTTATTAATTCATTGCTCAAGTTGTATTTTTTTTGTTCATTGGTATAAACCCAATAATTATACAGGTCTTCATGGGATAATTTTTTTGTCGTGTACAAAGACATTTTTCGTTCTATCATTTCCGAAAAAGTCGATAAACTAGGTGGATATGTAAAAGATATTTTTTTTTTCCCATTACTTGGACATGTATAAAAAAAATATTGTGACATTTCATTTCGTACAGCATTTTCAAACCGATCATTTTTTATATATCGCAATGGACAATTCCATCGT…
>NC_015817.1
AAATACCCAATATCTTGCTGGAACAAGATATTGGGTATTTCTGGCTTTCCTTCCTTCAAAAATTGCTATATGTTAGCAGAAAAGCCTTATCCATTAAGNNNNNNNNNNNNNNNNNNNNNNNNNNNNNNNNNNNNNNNNNNNNNNNNNNNNNNNNNNNNNNNNNNNNNNNNNNNNNNNNNNNNNNNNNNNNNNNNNNNNNNNNNNNNNNNNNNNNNNNNNNNNNNNNNNNNNNNNNNNNNNNNNNNNNNNNNNNNNNNNNNNNNNNNNNNNNNNNNNNNNNNNNNNNNNNNNNNNNNNNNNNNNNNNNNNNNNNNNNNNNNNNNNNNNNNNNNNNNNNNNNNNNNNNNNNNNNNNNNNNNNNNNNNNNNNNNNNNNNNNNNNNNNNNNNNNNNNNNNNNN…
ATTCTTGGGTAACTGCGTAGATTTATGGGATCACTTACTATTCTTTTTTGTTTTGCATAGATAAAAGAAGGGGAATATTGATATATATTAGAGGGTATTGATATATATTATCATCTGATGTGATTTCTTGGTATCCTAAATATAAGATTAATACTTCAAGTTGCTGAGTTGAGAAAGAGATGGTTGAATCAAAAGAATTCCTTTTTTGAAGTTCAATTTTTATCAGAGGACAATATGAATATTATACCATGTTCCGTTAAAACACTCAAGGGGTTTTATGATATATCGGGTGTAGAAGTAGGCCAACACTTCTATTGGCAAATAGGAGGTTTCCAAATTCATGCCCAAGTACTCATCACTTCTTGGGTCGTAATTACTATCTTGCTAGGTTCAGTTATC…
AAAAAGGAATAAAAATAAAGTAAATTCAAGGAAGAGCTTTCCTTTTTTTAAGGGGCCCCTTGCTCGGGGGGTCGTGGAATGCTTTTCTTCTCCTCTTATTCCATATGGAATACAATCAGTTAAAATAAGAAGGAATAGGGGAATATTCGACTGTTTCAATTCTTTATTTATCTTATATTCCAAAATTCTCCCGAAAATCCAATTTAATTTTTCAATGGGGTTAGATGATCTAGTTCTTAATATTATTACTTTAAAGAACTGACAGATTCCACAACAAATCTCTTGATTCGGAATTAGAGACTCATGTCCCATCTGATGAATCGATTTTCTTTTACACTTCTGTATCTCACTCTATCTTGTTTTTTAGTATTATCTAAAATAACCGATGAATTATGAATT…
NNNNNNNNNNNNNNNNNNNNNNNNNNNNNNNNNNNNNNNNNNNNNNNNNNNNNNNNNNNNNNNNNNNNNNNNNNNNNNNNNNNNNNNNNNNNNNNNNNNNNNNNNNNNNNNNNNNNNNNNNNNNNNNNNNNNNNNNNNNNNNNNNNNNNNNNNNNNNNNNNNNNNNNNNNNNNNNNNNNNNNNNNNNNNNNNNNNNNNNNNNNNNNNNNNNNNNNNNNNNNNNNNNNNNNNNNNNNNNNNNNNNNNNNNNNNNNNNNNNNNNNNNNNNNNNNNNNNNNNNNNNNNNNNNNNNNNNNNNNNNNNNNNNNNNNNNNNNNNNNNNNNNNNNNNNNNNNNNNNNNNNNNNNNNNNNNNNNNNNNNNNNNNNNNNNNNNNNNNNNNNNNNNNNNNNNNNNNNNN…
NNNNNNNNNNNNNNNNNNNNNNNNNNNNNNNNNNNNNNNNNNNNNNNNNNNNNNNNNNNNNNNNNNNNNNNNNNNNNNNNNNNNNNNNNNNNNNNNNNNNNNNNNNNNNNNNNNNNNNNNNNNNNNNNNNNNNNNNNNNNNNNNNNNNNNNNNNNNNNNNNNNNNNNNNNNNNNNNNNNNNNNNNNNNNNNNNNNNNNNNNNNNNNNNNNNNNNNNNNNNNNNNNNNNNNNNNNNNNNNNNNNNNNNNNNNNNNNNNNNNNNNNNNNNNNNNNNNNNNNNNNNNNNNNNNNNNNNNNNNNNNNNNNNNNNNNNNNNNNNNNNNNNNNNNNNNNNNNNNNNNNNNNNNNNNNNNNNNNNNNNNNNNNNNNNNNNNNNNNNNNNNNNNNNNNNNNNNNNNN…
>NC_021456.1
TTATCCACCTATTGAAATAGATTCAACAGCAGCTAGATCCAGAGGAAAGTTATGAGCATTACGTTCGTGCATAACTTCCATACCTAGGTTAGCACGATTAATGATATCGGCCCAAGTGTTAATTACACGACCTTGACTGTCAACTACAGATTGGTTGAAATTGAATCCATTTAGGTTGAAAGCCATAGTGCTTATGCCTAGAGCGGTAAACCAGATACCTGCTACGGGCCAAGCAGCTAAGAAGAAATGTAAAGAACGGGAGTTGTTGAAACTAGCATACTGGAAGATCAATCGGCCGAAATAACCGTGAGCAGCCACAATATTGTAGGTTTCTTCCTCCTGACCAAATTTGTAACCTGCATTTGCGGACTGATTCTCAGTAGTTTCCCTGATCAAACT…
TTGACAACTTTCGGGTCACTTTCATAGTATAATTCTTGGCGGCCCCTATCGTCTAGTGGATCAGGACATCTCTCTTTCAAGGAGGCAACGGGGATTCGACTTCCCCTAGGGGTACCATGAAATAGGATATCCATTCGTTTCGTTCGATGTCTTAACCTAAAGACTTTGAATTACTTTCTTGNNNNNNNNNNNNNNNNNNNNNNNNNNNNNNNNNNNNNNNNNNNNNNNNNNNNNNNNNNNNNNNNNNNNNNNNNNNNNNNNNNNNNNNNNACCGATATCATCAATATCAATCTATCGGTATGATTATATTCATGCCAATCATGGATGAAAAGATAGTGGGTTATTGAACCCCGATATCTATATATATTCATATCATATGGATATGTGTCCAATTCCATA…
ATTAGCCACAAAAGGATTTTTTTTCAGCGAACGTGCCATGATCAATTACCTTTCTTTCCTTTTTTTTTTTTTATGGATATCCAACCATTCTTACTCACGTCGACGAAGGATTGAAGCATCACTGTACCTATTCCTCTTCCGACTTTTCTTTCCAAGCGCACTATAGCCCCAGGGGGTCACGGGTTTTTTCCTGCCAATTGGGGTTCTTCCTTCTCCACCTCCATGAGGATGGTCTACAGGGTTCATAGCTACTCCTCTTACCTCAGAACGCTTACCCAACCAACGTTTAGCTCCGGCTTTACCGAAACTTCTATTGTTTGCAGTTATATTACCCACTTGTCCAATTGTTGCTGAGCAGTTCTCAGATATTAAACGAACTTCTCCAGATGGTAATCTTAA…
GGTGACAAAGATGACGGCTCTGTGGTTATGGCTAGAGATGAAGATGACCGCTCTGTTACTATGGTTAGAGATGAAGATGACCGTTCTGTGGTTATGACTAGAGATGAAGATGACAGCTTTGTGGCTATGGTTAGAGATGAAGATGACCGCTCTGTGGCTATGGCTAGAGATAAAGATGTGGCTATGGCTATAGATGAAAATGAAAATGAAAGCTCTGTGGCTATGGCTATAGATGAAAATGACAGCTTTGCGGCTATGGCTATAGATCCGAAAAAATTGAAAGGACTTCCGAAAGAAGAACCATTATCATGGTTCAAGCAACCATGGCCCATTATGTTCTTTGATCATAATAGAGCTTATCGGCCGATACGATATATCGGGAATAGCCCATTTACTCGC…
>NC_011153.4
TTATCCACCTATTGAAATAGATTCAACAGCGGCTAGATCCAGAGGAAAGTTGTGAGCATTACGTTCGTGCATAACTTCCATACCTAGGTTAGCACGATTAATGATATCAGCCCAAGTGTTAATTACACGGCCTTGACTGTCAACTACAGATTGGTTGAAATTGAATCCATTTAGGTTGAAAGCCATAGTGCTTATGCCTAGAGCGGTAAACCAGATACCTGCTACGGGCCAAGCAGCTAAGAAGAAATGTAAAGAACGGGAGTTGTTGAAACTAGCATATTGGAAGATCAATCGGCCGAAATAACCGTGAGCAGCCACAATATTGTAGGTTTCTTCCTCCTGACCAAATTTGTAACCTGCATTTGCGGACTGATTCTCAGTAGTTTCCCTGATCAAACT…
GGGATAGAAGTTGATAGCCGGAGATCCTACGGTGAAACATTTGAAAGTAAAAAAATGATTGATCAGGAGTGAGTTTTCAGTTTTACTTACAAAATTGAATGTGGAAAGAATCTTTAGATCGATATTTCTACTTGAATTCTACCCCCTTCCAGTCCTAAACTTAGATCCTTTTTGGGGCTGAATGCACTAATTTCTCCAAGAGGTAGGAGAAGTCAATCTAGCACAATCTTTTTTCCCTTGGCTTTAAGGGGAGGAAAAAATTAAAAAAAGGAAAGAAAAAGAGCATCTGGAAAAAAACGATTGATTTCTATCAATAGGGCGGCTAAAAAACTGACGCATAAAATAGCTAACACAGGCGCTGTGGAAAGATAGGTCTTTAGATCTTGCATTGTAAATTCT…
GGGAGGCGATAGCTGTTCATAGCTATTACTTTAACATCGAAGAAATGTTCAATCCAATTTTTAATCTTTGTTTTGTTCGATTGCGAATCGACGTTAAAAGTATATTGGTTCCTTTCCAATAGACGAATACTTTTCTCCGTAAGTACTGGATATTTCACTCCATCCATAAATTTTTTCCCTCCTTTTCTCCTTTTTTTCCCGTAAAGCCTGTAGCTATTATTATATCGGATCATATACCAATTTAATTATACAGATATATCATAGTTTAGGTATGGAAGTTATGCACGAACGTAATGCTCACAACTTTCCTCTGGATCTAGCCGCTGTTGAATCTATTTCAATAGGTGGATAATACTCTGATGGATTGTTATCGTGTATTGCTTAATTGAAGCATACCAA…
TGGATATATAGACAAGAGTGAACTTAATGACCGGATACAAAATAAATTACTAGGTGAGACTACCCCTATGGGTAGTGCAAATGATTCATCCGAAGTTAATGATCAATTTGGGTATGAAACCCAAACCATTATTTTGAAAGATCAATATTATTTGATGACCACAATGAAAGAGCAGATCGAATCTATCGCGATCATAAATAGCTCTCCTATCACTGGAATGTCTCTGGTGGATTCAGAGATTCATACCGGATCGAAGGGAAGTTTTAACATATTGGGATCAACATTAAAAAAACGATGGGTTCATATTCGGCGAATACCTGGTTTATTTCGAAATAAAAGTGTCCAATTAATCAGAAAAAGTTTCTATTCAATTAAATTTTTTATCAAAAGAATGGACCG…
>NC_008457.1
GGTTTGGTTATATTTTGTTGGTTATGGGCGAACGACGGGAATTGAACCCGCGCGTGGTGGATTCACAATCCACTGCCTTGATCCACTTGGCCACATCCGCCCCTTAAATATGGGTTTCCTGTATTTTAGTAATAATACACTATACCTAAACGATTAAAAAAAGTTATGCCCGCGTCGATTAAATGTAGATAAAACACTAGTAAATTAGGAGGAGCAATACCCAATTTCTTGTTTTTCAAGGTTTTGGTATTGCTCCTTCAACAACTCCTATACATTAACATAAGGAGGAAGCNNNNNNNNNNNNNNNNNNNNNNNNNNNNNNNNNNNNNNNNNNNNNNNNNNNNNNNNNNNNNNNNNNNNNNNNNNNNNNNNNNNNNNNNNNNNNNNNNNNNNNNNNNN…
CATACATGTATCTATATCTTATCGTATCTATATATATAGATATATAGGTAAGATATATAGTATCTACATAGGTAATGCAGTAGACTCATGACAACCAATGGCTTTTTCTAAATTTTAGATAATGGGCCCTTTTAACTCAGTGGTAGAGTAACGCCATGGTAAGGCGTAAGTCGTCGGTTCAAATCCGATAAAGGGCTTTTCAAAAAAATTCCGCGGCCCAAAATCTTAGACTTTTTAGCAGATAATACAAAATACATTTTTTTATCTTTATTCCCACTTATCTTTCCTAAATAAAATTATTTATTTTTGTAAAAATAAGCCCGCATGATGAATTTTTCATTCGACTGAATTCAAGTTGAACGTTTATTCATTCAAACGAAACGTTTGTTCATTAAGATA…
TCAGAGCTATCGCCCCAATAAAAAAAATATTCTTGTAATAGGTCCCGTTCCTGGTCAAAAATATAGGGAAATTTTATTTCCCATTCTGTCTCCGGACCCCGCCGCTAAGAAGGACGCTCACTTCCTAAAATATCCTATATATGTAGGGGGCAACAGGGGTAGGGGTCAGATTTATCCAGATGGAAGCAAGAGTAATAATACAGTCTATAATGCTACAGCTGCAGGTACAATAACTAAAATTTTACGTAAAGAAAAAGGAGGATATGAAATATCCATCGCTGATGCATCGGACGGCCGCCAAGTGGTTGACAATATACCTCCAGGGCCAGAACTTCTTGTTTCAGAGGGTGAATCTATCAAACTTGATCAACCATTAACAAGTAATCCTAATGTAGGTGG…
NNNNNNNNNNNNNNNNNNNNNNNNNNNNNNNNNNNNNNNNNNNNNNNNNNNNNNNNNNNNNNNNNNNNNNNNNNNNNNNNNNNNNNNNNNNNNNNNNNNNNNNNNNNNNNNNNNNNNNNNNNNNNNNNNNNNNNNNNNNNNNNNNNNNNNNNNNNNNNNNNNNNNNNNNNNNNNNNNNNNNNNNNNNNNNNNNNNNNNNNNNNNNNNNNNNNNNNNNNNNNNNNNNNNNNNNNNNNNNNNNNNNNNNNNNNNNNNNNNNNNNNNNNNNNNNNNNNNNNNNNNNNNNNNNNNNNNNNNNNNNNNNNNNNNNNNNNNNNNNNNNNNNNNNNNNNNNNNNNNNNNNNNNNNNNNNNNNNNNNNNNNNNNNNNNNNNNNNNNNNNNNNNNNNNNNNNNNNNNN…
TGATTCGCTTACTTCTATTATGTTAATACTAATCACTACTGTTGGAATCATGGTTCTTATTTATAGTGATAATTACATGTCTCATGACCAAGGATATTTGAGATTTTTTGCGTATCTGAATTTTTTCAATGCTTCCATGCTTGGATTAGTTACTAGTTCCAATTTAATACAAATTTATATTTTTTGGGAACTTGTGGGAATGTGTTCATATTTACTAATAGGTTTTTGGTTCACACGACCCAGTGCAGCAAATGCTTGTCAAAAAGCCTTTGTAACTAATCGTGTAGGGGATTTTGGTTTATTATTAGGAATCTTAGGACTTTATTGGATAACGGGCAGTTTTGAATTTCGGGATTTATTCGAAATTTTCAATATCTTGGTCCATAATAATACAATAAA…
>NC_023805.1
AAAATTATTGATCGCGTATTTTCAATAATGCTAGTACATAGGTCTACCTGGAATTTTTTAATTGTTTGAAAAATGAAAAGCAACTAATCTTCCCTTTGCAGAAATCCATCAAGTAATTACAAGGAATAATTAGCTCGACTCAGAATGAGTCGAACTAATTAACCCAACTAATTGAGCTTTTGTAGTGTCATCCAAACTTTTATATACTTCGGACTGTTCTCTCCCTGTTTTATGAATTACAGACTGTTCTCTCCTTGTTTTCCGCACTACTATACTATGTCCAGACTATTGGACATGTCTCTCCTTCTTGGTTTTTGGCGATTTTGCATCAATAAAAAAAAATGTTTTTTAAAGGAAAAAAAGGCATTTGAAGTAACCAAATGTTCCAAGCGAGTGCTT…
TCGTTGGCAATGGGTTAGAGTTAACCAAAGGGCCAGAAAGGGTCAATGACATGAGTTTCAAACCTCACTTTGAATCAATAATAAGGTTTTCTCTTTTCTCCCACCCCCAGAAAGATGAAGTATATAAACGAAGATATCTACTTCAGATTATCCAAATAGAAGTCTTTTTGAGAGGTAACTATCTCACTTCTGTATAGAAATTTTTAAGAGTACTTTCCGTCTCTAACTGGTAGGCGAGTACTTTACATCTTTAGGATCTGATGCTACACCGCTGCTCAATAGCTTAGTAAATCTACTTTATTACATAAGTTGATTCCTTATTTTTGTCAATGAGCAGATTTGATCGTATCAGCCCAAACTTTCAATAATTGATCTTTATGGTGCTTTCCATATCAATTG…
TTTTTAAAGGATGTTAGGGAACATCGGGAAGGCCAAAAATCTCTTTTAATTTCAACTTCGAAATATAGAAAAAGGAAGAAAAATACATATATAACCGCTTTAAAGCGTACTAGCAAACCTGGTCTTAGAATCTATTCCAATTCGCGGGAGATCCCTAAAGTTCTAGGTGGAATGGGAATCGTAATCCTTTCTACTCCCCAAGGAATTATGACCGATCGAGAAGCTCGGCAAAAAAAAATCGGTGGAGAAATACTATGTTATGTATGGTAATTCGTCTGAATTTTATATGAAACTATTGGGTCTGTGAGATATGAAAAAGCTGCAGAACGAAAATACTATTCTTAGCTCTAAATATGATGCTTACTCCCACTTATCGGGAGTTATTTTATACTAAAATTA…
TAAATTCCTAATGATTATTCCTTAAAATACCTAAGAAATAATTTACCCTTAGATCTTTTTCTAAAAAAAGAAATGCTTTTACCTAAGAAAACAAATCAAAGAGATACTATAGTATAGAGGTAGTATACTATAGTATCTGAATACTGAATATTGCTCGATCGGATCGAGCAGGTCATGTTNNNNNNNNNNNNNNNNNNNNNNNNNNNNNNNNNNNNNNNNNNNNNNNNNNNNNNNNNNNNNNNNNNNNNNNNNNNNNNNNNNNNNNNNNNNNNNNNNNNNNNNNNNNNNNNNNNNNNNNNNNNNNNNNNNNNNNNNNNNNNNNNNNNNNNNNNNNNNNNNNNNNNNNNNNNNNNNNNNNNNNNNNNNNNNNNNNNNNNNNNNNNNNNNNNNNNNNNNNNN…
TGGCTTCTATCTAGATAATATCGAACTACCTGCTCCAAAGTTCTATCCGCGGCCTGATTTTCATTCACTTGATAATGATCAACATCCGCAAAAATGACGCTGGAATTAGAAATGAGAGATGCTCTCTCTACAAAATTTGCTAGATCTTCTTGCAAGATACTAGAGGTACATGTAGGTGTTAATATGATAAGATCGGGACGCTCCTCCTGATCTTTACGTAAAATATTATCCACAACTCTTTTTTGTGATCCACGCGCTAGTACGTGACGATCTACTATACTAGCAGTTACAGCAGTAAAATCTCTTTCGCGTTCTAACATAGAACGCATTACGTTCATGTAATCATCTCCTAGAGGAGCATGCATAATGGCATGCACATTTTTGAAGGAACTAGCTACT…
>NC_009143.1
ATGGGCGAATGACGGGAATTGAACCCGCGCATGGTGGATTCACAATCCACTGCCTTGATCCACTTGGCTACATCCGCCCCTAATACTCTATTTACAAATTACCAAGATTTGAATTTCTAACATTTAACATTCAATTTGACCTTTTTTATTTTTTATAAGTCTTATAAGAAAGAAATACAAAAGTAAAAAAAAAAAGAAAATTTATTTTAGGAGCAATGCCAACCCTCTTGATAGAACAAGAAATTGGCGATTGCTCCTTTTTTTTTTTCAAAAGCTCGTACACACTAAGAAAAAAGCCTTATCCATTTACAAAAGTCNNNNNNNNNNNNNNNNNNNNNNNNNNNNNNNNNNNNNNNNNNNNNNNNNNNNNNNNNNNNNNNNNNNNNNNNNNNNNNNNNN…
NNNNNNNNNNNNNNNNNNNNNNNNNNNNNNNNNNNNNNNNNNNNNNNNNNNNNNNNNNNNNNNNNNNNNNNNNNNNNNNNNNNNNNNNNNNNNNNNNNNNNNNNNNNNNNNNNNNNNNNNNNNNNNNNNNNNNNNNNNNNNNNNNNNNNNNNNNNNNNNNNNNNNNNNNNNNNNNNNNNNNNNNNNNNNNNNNNNNNNNNNNNNNNNNNNNNNNNNNNNNNNNNNNNNNNNNNNNNNNNNNNNNNNNNNNNNNNNNNNNNNNNNNNNNNNNNNNNNNNNNNNNNNNNNNNNNNNNNNNNNNNNNNNNNNNNNNNNNNNNNNNNNNNNNNNNNNNNNNNNNNNNNNNNNNNNNNNNNNNNNNNNNNNNNNNNNNNNNNNNNNNNNNNNNNNNNNNNNNNN…
TAAAAGAGATTAGCCTATTCCCCGAATTCACAATTCAATTAGATGCGAAATCTAACCCCCTCCCCTTCGTACTTGTAGAATAAGAGTTTTTTGTTGAAATCCTTTTTTCATTTTAAGGAATTGCTTAGTTGTCCAGAAACAAGTACTGGCAGTAGAGAATATTCGAGAGAACAGCGAAAAAATAATTGTAAGAATCAATATTCTGAATGTGTGTATTCTTGTTCTTGTATTCGATGCAAAAGGTTTTTCTTGATTTTCTTGATACTTAATTAAACTACAAAGAGGTTTTTTTTTTTTATTTTAATATGGAAAGAAAAAAAAAAGTAAAAGATATTATAAAGAAAAATAGAGGGTTACTTTTCGTTCTAAAATCTAAAAAAAAAATGGATTCGATACAAA…
NNNNNNNNNNNNNNNNNNNNNNNNNNNNNNNNNNNNNNNNNNNNNNNNNNNNNNNNNNNNNNNNNNNNNNNNNNNNNNNNNNNNNNNNNNNNNNNNNNNNNNNNNNNNNNNNNNNNNNNNNNNNNNNNNNNNNNNNNNNNNNNNNNNNNNNNNNNNNNNNNNNNNNNNNNNNNNNNNNNNNNNNNNNNNNNNNNNNNNNNNNNNNNNNNNNNNNNNNNNNNNNNNNNNNNNNNNNNNNNNNNNNNNNNNNNNNNNNNNNNNNNNNNNNNNNNNNNNNNNNNNNNNNNNNNNNNNNNNNNNNNNNNNNNNNNNNNNNNNNNNNNNNNNNNNNNNNNNNNNNNNNNNNNNNNNNNNNNNNNNNNNNNNNNNNNNNNNNNNNNNNNNNNNNNNNNNNNNNNN…
NNNNNNNNNNNNNNNNNNNNNNNNNNNNNNNNNNNNNNNNNNNNNNNNNNNNNNNNNNNNNNNNNNNNNNNNNNNNNNNNNNNNNNNNNNNNNNNNNNNNNNNNNNNNNNNNNNNNNNNNNNNNNNNNNNNNNNNNNNNNNNNNNNNNNNNNNNNNNNNNNNNNNNNNNNNNNNNNNNNNNNNNNNNNNNNNNNNNNNNNNNNNNNNNNNNNNNNNNNNNNNNNNNNNNNNNNNNNNNNNNNNNNNNNNNNNNNNNNNNNNNNNNNNNNNNNNNNNNNNNNNNNNNNNNNNNNNNNNNNNNNNNNNNNNNNNNNNNNNNNNNNNNNNNNNNNNNNNNNNNNNNNNNNNNNNNNNNNNNNNNNNNNNNNNNNNNNNNNNNNNNNNNNNNNNNNNNNNNNN…
>NC_014697.1
TGGGCGAACGACGGGAATTGAACCCGCGCATGGTGGATTCACAATCCACTGCCTTGATCCACTTGGCTACATCCGCCCCTTATACTATTACAAATATTTACACCATTTATCATTACTTGTAAGATAAAATACAACATAAAATAAACTGAAACTTTTAATATTTTAATTAAATTTTGTAGTAAATTAACTAAAAAAAAATATAGAACAAAACAATATAGTAAAGTTAAGTAGTAAATAAAAAAAATACTAAATAGTAAAGGAGCAATAACAAACCTCTTGATATAACAAGAAATTTATTATTGCTCCTTTACTTTCAAGAACTCCTATATACTAAGACCAAAGTCNNNNNNNNNNNNNNNNNNNNNNNNNNNNNNNNNNNNNNNNNNNNNNNNNNNNNNN…
TTTTATTTACTGGCTAAATAAAATTTATCATTTCTGAATGAACCCCTATACTTATTATAAGATATATATGTACATCCATTATAATAAGTATATATACTAAACTCATAGTGGCTTTATTCAGGAATTGAATCAAACAAGCCCTTTTAACTCAGTGGTAGAGTAACGCCATGGTAAGGCGTAAGTCATCGGTTCAAATCCGATAAGGGGCTTTGATTTTTTCATAAATAAAAAAACTACGGCGGTAGTATTCATATTTGAAGTGCGAATAAATATATTGTTAATATTTGTAATAAAGTAGTATCAAAGTAACAAACCGTATGATTTAATATAATTTTATATATAATAAAATTATAACATTATAATGAATTATAGTATGGTTATAAATTTGCTATTATAATG…
NNNNNNNNNNNNNNNNNNNNNNNNNNNNNNNNNNNNNNNNNNNNNNNNNNNNNNNNNNNNNNNNNNNNNNNNNNNNNNNNNNNNNNNNNNNNNNNNNNNNNNNNNNNNNNNNNNNNNNNNNNNNNNNNNNNNNNNNNNNNNNNNNNNNNNNNNNNNNNNNNNNNNNNNNNNNNNNNNNNNNNNNNNNNNNNNNNNNNNNNNNNNNNTGAGATGATATCTTTCCGAATGGGATAAGAGAATTCTTATATTCTNNNNNNNNNNNNNNNNNNNNNNNNNNNNNNNNNNNNNNNNNNNNNNNNNNNNNNNNNNNNNNNNNNNNNNNNNNNNNNNNNNNNNNNNNNNNNNNNNNNNNNNNNNNNNNNNNNNNNNNNNNNNNNNNNNNNNNNNNNNNNNNNNNNN…
NNNNNNNNNNNNNNNNNNNNNNNNNNNNNNNNNNNNNNNNNNNNNNNNNNNNNNNNNNNNNNNNNNNNNNNNNNNNNNNNNNNNNNNNNNNNNNNNNNNNNNNNNNNNNNNNNNNNNNNNNNNNNNNNNNNNNNNNNNNNNNNNNNNNNNNNNNNNNNNNNNNNNNNNNNNNNNNNNNNNNNNNNNNNNNNNNNNNNNNNNNNNNNNNNNNNNNNNNNNNNNNNNNNNNNNNNNNNNNNNNNNNNNNNNNNNNNNNNNNNNNNNNNNNNNNNNNNNNNNNNNNNNNNNNNNNNNNNNNNNNNNNNNNNNNNNNNNNNNNNNNNNNNNNNNNNNNNNNNNNNNNNNNNNNNNNNNNNNNNNNNNNNNNNNNNNNNNNNNNNNNNNNNNNNNNNNNNNNNN…
ATTCCTATAACTCCACTGATTATAAAATTCATTAGAAGGTAATTTTTCTTTTCTGAACAGAGACATTTTACTTTTTATCATTTCAAAAAAGGTTGCCAAACTGGGGGGGTACGTAAAAGATATTCTTTCTTTTCCATCACTTTGACATGTATAAAAAAAATATTGTGACATTTCATTTCTTACATAATTTTCAAATCGATTGTTTTTTATATACCGCAATGGGCGATTCCACCGTTTATAATCGAAAAGAATAGTCACAATAGGTTTTTCAAACCAGAAGAGATCGCTTTTTTTTAATATTTCTAACTTTGAATTTTCTTGTTCTTGATTCCCATCCAGATAATAAGTTTCATAAACGGGTCTATTTTTATAGCGTGTCTCTTTAAAGTGGAATTGATC…
>NC_014348.1
AGGCGTACAGACTGGGCATATTAATCATATCTTGGGGTGATTTCTCGAGTTGATAGAATTTATCGGTAGTTTCTGAGCTTCTGAAGGATCAAACCCACCGATTTTCCACCAACAGGCGGAAACAAAAAGAGGTACATGCAAATGGAATGATTTCCTAGCTAGATAAGCATGGACCGCTAATTCTTGCCGGACTTACCCATAATAAAGAAACTTCGCAAAAAAAATGTAAAAGTAAAAAAAAAGTAAATGAATAGACAAGAGGATAAGAAGATATTTACTAAATTTTACGATTTTGCTCCGTTTTACTCGTACAAATTTGGTCAAACAATTTTTAAAGATTGCGATACGGCAGGAGCCTATTGTAGATACAATTACTAATTCAAGGAAATTTTTCTGTTC…
GCGTGATATATACCCCCAAACCCCAAAACTGCAGAGGAGATCAAATGGAGTACTCCGGAAACGAAATAGGGAAAAGTATCTGTTACTTCCCCGCCGGGACCCACCCCCCAACCCAGAGTAGCCAAGTGGGGAAGTAGAATTAGCCCTTGCTCGTACATAGGCTTCTCGGATACGAAATGAGCCACTTCAAAAAGATTCATAGCTCCAGCCCAAAAGACAATCAGGCCAGCATGAGCCACGTGGGCGCCAAGCAATTTACCAGACAGATTGATTAGTCGAGCGTTGCCAGCCCACCAAGCAAAACCTGTGGTTTCCTGATCGCGACCACCCAGCGAAAGGGTTCCATTAAAGAGCGTTTCCACGGGGTAAAACCTCCTCGGGGAATACAAGATTTTCGTG…
AATCTACGGGTATTTCTCGATACACTACACGTAAGAATCGCCGTAACACACCTACTCGGTTGGAGTCAAAGAAGTATTGCTCCTGTTGCCAAAAGCACACTAATCACAAAGAATTAAAAAAATAAAAAGAAATATCTTCGATTGATTCGTAAGTACTCAATATTAATGTGCGTCGGTAGTCACAAAAAAGAAATATCACGAATAAATCTAAACGATCTTCCCGTAGACGTTCACCGTCTATTCGCTCTGATGAAACTATTGATTACAAAAATACGAGCTTACTTCGCCGATTCGTGAGTGAGCAGGGAAGAATACTCTCGAGACGGATGAATAGATTGACCTCGAAGCAGCAGCGTTCAGTAGCTACCGCTATAAAGAGAGCCCGTATTTTGGCTTTGC…
TTTGGAGACTTAATCAATTTTGGTTGACACAAAAAGGTTTTTGTGATATACTACCAAGTAACAGGCTTACTACCCTGGGGAATAACTAACTCCTCTTTGAAAACCAAAAATTACCATGACCGCAACTTTAGAACGACGCGAAAGCGCAAGCCTATGGGGTCGCTTCTGCGACTGGATCACCAGCACCGAAAACCGCCTTTACATCGGATGGTTCGGTGTCTTAATGATTCCTACCCTACTAACCGCAACCTCTGTATTCATCATTGCTTTCGTCGCAGCTCCTCCTGTAGATATTGATGGTATTCGCGAGCCCGTTTCTGGTTCTTTGCTATACGGTAACAATATTATCTCTGGTGCTATCATCCCTACTTCTGCAGCTATTGGGTTACACTTCTACCC…
CGTCGGGCTTGAGTTCATTAGTTCGGGTGACTGTCGCATTTCGAAGTCGGTTAGACTACTAAATAGCCCCTTTCTCATAAATTTAGAAGAGCGACTTGTAGAGGTTCCACCTGAACAATACTTGGGTTTATCAATAGGAAAGGGAAAGGAAAGACTAGTATTGTGTTGACTTTCGTCTCTACAGATTTCTGAACGTGAAAAATTATTTGAGAGGTTTTCTAGGACACCACAAGCTAGGTTCAAGTCATTCTCTACAAGTTTATCAATAACAATGAAATTCTCTTTTTTTCTCATATCCATTTGGAACGAATCGCGAGCTACTAATCCAGCTAGTAGCCCTAGGATATGCGAAAATAGAGTGAATTCATTAATTGTTGACTCGGTTATTGAAGGTTCCAC…
>NC_008829.1
TTTCATCCATCTCTCATTCACATTTATTTAAAATAATATAAAATATCATGAATTTCATTTGGTAAAATCAGTTTCTTACCAACTAATATATTTGTTAGTTGAATCAGCAAAGACCTATTCGACAGGAATAGATTCAATAAATATTGATAACTTTCAAACAACATATTATAAATACTCAAATCATTGAATAATAAACGATTTGATCTAATCCACCTTTGTCTATGAATTGAAAGATTAAAACGAGCATATTTTTCTTGTAAATCCTCTAATAAACAATCTTGGTGCAAATAAACAGAAGAAAATAGTTGTGGATGTTGCAAAAAAGTCCTCATCATTTGATTATTATTAAAAAATTCAAAATGTTTTTTTTCCGCAAAAGGTAATCTCTTCCACCAATTA…
AACTCGACCTCTTCCACCTATAGGTACTTTGAGACAACTCTCTCTCGTATTAGCTAATTGAATACCAGAAATAGCTTGCAATAATTTTCCTTCGGGAACACGTAAAGAATTCTCAGCTTCTTGAGGTGTTAATTTACCTACTAAAACATCTCCCGTCTCGACCCAAGAGCCTGGTACTACAAGTCCATTATTGTCTAAGTGACGAAGTACATAACTATCAAGATGAGGTATCTCTTTAGTTATTTTCTCAGGACCTTGACTTGTTGTATAAATATTAATCTCATATCTTTCGATATGAAAAGAGGTGTAAATATCTTCGTATATTAAGCGTTCACTAATAAGTACTGCATCTTCAAAATTATAACCTTCCCAGGGCATATAAGCTACTAATATATTCCT…
TCTTTCAAAAAGGCTTTGTCCGAACTATTTTAATAATACCGGAGAGAAAAAAAATAGAGGGGATAATATTAACGATTCGTCTGGAAATAGATTTATTGATGAGTCTTATGTTTCTGCAAGAAAATCCATGTCGAAAGAATCGAATAAGATAAAACAAATGAATCGAAAATTAGCTTGGATTGAAGCAACCTTGAATGATTTAGATATATGGAGACATTCTTATTCCGTCTTTTCCTCATCGACGAAAATGGAGAATAACCTTGAACAACAGTTCTCTGTTTTAGAATCGAAAGATACTCCTATTACCATGATGGCTTATGAATCTATAAGTCTTGTACCTCGGTCTATAACTCGTACTTTATCCAGATTTAAAACGGAATTGATGGGTGATTCAAACTC…
ATTAAGATATTTGGTCATTTTCCAAAATTATTAGAAACCTATACTATTATTCTATATTCTATTCTATATTCTATTCTGGACAATTATTTTCTCGATCTTTTTACAATAACTAAATAACTATATATAGTAATAATATATTAGATATTCTATATCGAATGTTTCAATATATTCTGAGAAAGGGATATTTAAGGTCTTTTCTTCTTCCGATTTCTCAGATTCTCTCTCTATTCTTATTACAACATTTCTCTTTCAGAATTCTAGTCTTTATTTTCAAGATGATTAAATAGATTATATCATTAATTATTAGATTCAACTAAAAACGTTCTATAGAACATTTTTAGTTGAATCTAATAATTAACGAAAATGTGCAAAAGCTTTATTGGCTTCTGCCATTCTATG…
TTCCATCAGGACCAATAGGAAATGGTGCTCCAATCAATTTACACTTTCTACGTCGCATTAAAGTTGTTGCTGTACGACTCAGAAATGGATTGACACCACAGACATAAACTTCCTCACCTAATGAAGGCAGTTCGGTGTATCTCTGAGCTGGCAACCAACCCGAGACTCGAATAGATTGACGTTTTAATTCCGAATCGAGTTGAGAAGCAACTGTCGAAGGTACAGATCCAAAAAGAACTAAAGGAGGATGATTTGGTGATTTAAAAGTCTCGTCTCTGTTTCGTTCTGAATAAACAGATAATACTTTTTTCTCAGTTCCATCTTCTTCATCAACCCAAGATTTATATTCAGGACAACGATGTGTTATAGCAGCTAATACAGTATCTTCTCCCTGAGTAA…
>NC_022412.1
GGGGTATGGGCGAACGACGGGAATTGAACCCGCGCATGGTGGATTCACAATCCACTGCCTTGATCCACTTGGCTACATCCGCCCCCACTATTACTAGTATTTTGATTTCTTTTTAATCCATAAAAAAAAAAAAAAAAGAATATTCCATTTTTAATGAAATCAAAAAAATAAATTCATAATGAAAAATATTTCATTTCGATTGTAAATTTTTAACATTTTTTTATCTTAATTATGAGATAGAAGAAGCAGAAAATTCTAACCTTTCTATTTTATTTGAAAAAAACTAGAAGATAATAATCTCCCAAAGCCTTACAAAGGGTTGAAAAGAATGTATATAAATTCAAAATTCATATCTAAGGAAAAAAGGATGATACGCAATCATAAACCAATCCCTAAGAC…
ACAAATAAAATAAATAGAACAGAGCAAATAAAGCGGTAGGGATATATCAGAAAATTGTACTTTTTTCTATTCTTTCGTTTCGGAGCCGGAATTCTTTATGAAGAACAAATGGTCTATATCATTTCATGGTGGATNNNNNNNNNNNNNNNNNNNNNNNNNNNNNNNNNNNNNNNNNNNNNNNNNNNNNNNNNNNNNNNNNNNNNNNNNNNNNNNNNNNNNNNNNNNNNNNNNNNNNNNNNNNNNNNNNNNNNNNNNNNNNNNNNNNNNNNNNNNNNNNNNNNNNNNNNNNNNNNNNNNNNNNNNNNNNNNNNNNNNNNNNNNNNNNNNNNNNNNNNNNNNNNNNNNNNNNNNNNNNNNNNNNNNNNNNNNNNNNNNNNNNNNNNNNNNNNNNNNNNNNNN…
AACTTTTTTGACTGATATTCAAGAAAAGAGTATTCTAGAAAAATTCATAGAATTGGAAGAACTCTTACTCTTGGACGAAATGATAAAAGAATACCCGGAAACACATCTACAAACACTTCGTATAGGAATCCACAAAGAAACGATCCAATTGATCAAGATGCACAATGAGGATCATATCCATATGATTTTGCACTTATCGACAAATATAACCTCTTTCATTATTTTAAGTGGTTATTCTATTTTGGGTAATGAAGAACTTGCTATTCTTAACTCTTGGGTTCAAGAATTCCTATATAACTTAAGTGACACAATAAAAGCTTTTTCTATTCTTTTATTAACTGATTTATGTATCGGATTCCATTCGCCCCATGGTTGGGAACTAATGATTGGCTATGTCTA…
NNNNNNNNNNNNNNNNNNNNNNNNNNNNNNNNNNNNNNNNNNNNNNNNNNNNNNNNNNNNNNNNNNNNNNNNNNNNNNNNNNNNNNNNNNNNNNNNNNNNNNNNNNNNNNNNNNNNNNNNNNNNNNNNNNNNNNNNNNNNNNNNNNNNNNNNNNNNNNNNNNNNNNNNNNNNNNNNNNNNNNNNNNNNNNNNNNNNNNNNNNNNNNNNNNNNNNNNNNNNNNNNNNNNNNNNNNNNNNNNNNNNNNNNNNNNNNNNNNNNNNNNNNNNNNNNNNNNNNNNNNNNNNNNNNNNNNNNNNNNNNNNNNNNNNNNNNNNNNNNNNNNNNNNNNNNNNNNNNNNNNNNNNNNNNNNNNNNNNNNNNNNNNNNNNNNNNNNNNNNNNNNNNNNNNNNNNNNNNN…
GTAATTAATTAATATTAATTGATCTTTTTCATCTGAATGCCTTTTGTTTAAATCTTTATTTTGCACTATACGTGCTTGATTGAATCTATTTCGGCATTTGTGTGGTACTAATAGATACCATCTAATCGAAGATAAATCATATTGATAATGACCCCTTAACCAGTTTTTCCATTGAATCATTTCCATTTCCGAATTCAAAATATTTTTATGTTTTAATTCAGAATAAAAAATTGTTTCAAAATAATCCTTTATTTGATTCTTAAGAAAAAAAGATGTTCCGTGATAGTGAAGGCCATATCTTAACTTATATAAATTACAAATTTGCGTTTGATATAATTGGTAAAATACATATCCTTGTGAGAAGGAGGATAAGAAAATCTTTGAATTTTTATTACTAAT…
>NC_015996.1
TTATGGGCGAACGACGGGAATTGAACCCGCGCATGGTGGATTCACAATCCACTGCCTTGATCCACTTGGCTACATCCGCCCCCTGTAGTATTACAAATTAAAAATTTTTCCGCCATTTATCATTACTTGTAAGATAAAATACAACTTAAATTGAAAACTTTATTCTTTTTTTTTTTTTTTACTAAAAAAAAAAAAAAAGAATAAAACAAATAGTTAAGTAATAACTAAAACTAAAAAAATACTAAAACTAAATAGTAAAGGAGCAATAACAAACCTCTTGATATAACAAGAAATTTTTTATTACTCCTTTACTTTCAAGAACTCATATATACTAAGACCAAAGTCNNNNNNNNNNNNNNNNNNNNNNNNNNNNNNNNNNNNNNNNNNNNNNNNNNNNNN…
GCTGTTGGGAATGAAATTATGTTATTTGGACTTCTTTTCACAAAAAATAGAGAGATGAATTGATATAGTTTTTTATTGGATTTGGATTCGTCGGGACTGACGGGGCTCGAACCCGCAGCTTCCGCCTTGACAGGGCGGTGCTCTGACCAATTGAACTACAATCCCAAGTAAATACCATAATAAAATAAAGTATACATATTTTTATGATTTCATTCTAACCCTTTCAATTTCGATTAGAATTGGCGTGTTGTAACAGAGCTGCGAGTGTGATATATCGATACCCATATGTATATGTACTTTAGTGAGAGCAGCCGGTATTACTAGTAATCCTTTCGTTATTGCCAAATCAATTGGATAATCACTCGTTCAATCAAAAAAGTTTTTTTTTATTTACTCTTT…
NNNNNNNNNNNNNNNNNNNNNNNNNNNNNNNNNNNNNNNNNNNNNNNNNNNNNNNNNNNNNNNNNNNNNNNNNNNNNNNNNNNNNNNNNNNNNNNNNNNNNNNNNNNNNNNNNNNNNNNNNNNNNNNNNNNNNNNNNNNNNNNNNNNNNNNNNNNNNNNNNNNNNNNNNNNNNNNNNNNNNNNNNNNNNNNNNNNNNNNNNNNNNNNNNNNNNNNNNNNNNNNNNNNNNNNNNNNNNNNNNNNNNNNNNNNNNNNNNNNNNNNNNNNNNNNNNNNNNNNNNNNNNNNNNNNNNNNNNNNNNNNNNNNNNNNNNNNNNNNNNNNNNNNNNNNNNNNNNNNNNNNNNNNNNNNNNNNNNNNNNNNNNNNNNNNNNNNNNNNNNNNNNNNNNNNNNNNNNNN…
NNNNNNNNNNNNNNNNNNNNNNNNNNNNNNNNNNNNNNNNNNNNNNNNNNNNNNNNNNNNNNNNNNNNNNNNNNNNNNNNNNNNNNNNNNNNNNNNNNNNNNNNNNNNNNNNNNNNNNNNNNNNNNNNNNNNNNNNNNNNNNNNNNNNNNNNNNNNNNNNNNNNNNNNNNNNNNNNNNNNNNNNNNNNNNNNNNNNNNNNNNNNNNNNNNNNNNNNNNNNNNNNNNNNNNNNNNNNNNNNNNNNNNNNNNNNNNNNNNNNNNNNNNNNNNNNNNNNNNNNNNNNNNNNNNNNNNNNNNNNNNNNNNNNNNNNNNNNNNNNNNNNNNNNNNNNNNNNNNNNNNNNNNNNNNNNNNNNNNNNNNNNNNNNNNNNNNNNNNNNNNNNNNNNNNNNNNNNNNN…
TCATAGATAGAAAGATATCTATGTATATCTTTTCAATGAAAAATATTATAAAATAATGGGATTTACGGATTAATCGAGCAGTTCTTCTTTTTAATATCTGCCAAATATTTTTTTGTGATTCCAATCTTTTATCATCATAACTTATTTTGTTAGAACTCAAATTTCTATCTGAAGTTATAAATCCCTTTTTCTTGTCTTTTGTAATTTTTTCTATTTGCTTTATGATTGTGTTTATTCTATCAGTCAGATCTTGCATTTTTTTTTCTGTTAATGAATAATTTGTCCAATCCTGAGATCTAATTTGAATGGACGATTCCTGAATCATCCGATTACTGATTATTGAATCTTTTTTAATTTCACTCAATTCATATACTTCTATTTCTCTCAATCCAAATAATA…
>NC_016736.1
GGGCGAATGACGGGAATTGAACCCGCGCATGGTGGATTCACAATCCACTGCCTTGATCCACTTGGCTACATCCGCCCCTAATCCTATAACTCTATTTAAAAATAAATATTCGATTAAATATTAGAAGTAATTAAATATTAGAAGTAGAAGGGTTTCAATTTCTAGCATTTAAATTTCAATTTTATCTCTCTTAAAAGATTTTATAAGATACAAATACAAGAATAAAATAAAACTACAAAAATAAAAAGACATAAAAATAAAAGCTTTATCTTTTATATCTTTTATTTTCAATCGAAAAAAAAAGAACTTCATAAAAAAAAAAGATTGAGAAGAACATATACTCAATTTAAAATAAGTACATAAACTATATATATAATCTTCAGAAAGCGACCCATAAAA…
CGAGAGAACAAAGGGGTTATATCATTCATGGCGGATCAGTGNNNNNNNNNNNNNNNNNNNNNNNNNNNNNNNNNNNNNNNNNNNNNNNNNNNNNNNNNNNNNNNNNNNNNNNNNNNNNNNNNNNNNNNNNNNNNNNNNNNNNNNNNNNNNNNNNNNNNNNNNNNNNNNNNNNNNNNNNNNNNNNNNNNNNNNNNNNNNNNNNNNNNNNNNNNNNNNNNNNNNNNNNNNNNNNNNNNNNNNNNNNNNNNNNNNNNNNNNNNNNNNNNNNNNNNNNNNNNNNNNNNNNNNNNNNNNNNNNNNNNNNNNNNNNNNNNNNNNNNNNNNNNNNNNNNNNNGGTATGACTAGATTCGAAGAATCTTTCCGCCCTTCATGATTCGATAGAATTTTGTGATTCTTAT…
TGTGGAATATGGGTAAGTTGGCCATTTTTTTTTTTCGAAATATTTGTTTTGTTGATAGAACGGAATTCTTTCATCTAGAAATCCGAATTTGAGCAATTAAGATACTTAGAAACAATATTTTTTTTGTATTCTTTCAAAATTCAAGGACTAACCGCTGACTCACAAATAAAAAATAGGGAATAGATTCATAAGTTCAAAGCCTCATAATAGAACTTATGCTTGATAAAAATATTAGATCATATGGAGGTGGGTTCATTAAAAATTCACAGACGAAAAAATGAAAAAAAAAACATTTATTCCCTTTCTATATCTTACAGCTATAGTTTTTTTGCCCTGGTGGATCTCTTTTTTATTTAATAAAAGTTTGGAATCTTGGGTTATTAATTGGTGTAATACTAG…
NNNNNNNNNNNNNNNNNNNNNNNNNNNNNNNNNNNNNNNNNNNNNNNNNNNNNNNNNNNNNNNNNNNNNNNNNNNNNNNNNNNNNNNNNNNNNNNNNNNNNNNNNNNNNNNNNNNNNNNNNNNNNNNNNNNNNNNNNNNNNNNNNNNNNNNNNNNNNNNNNNNNNNNNNNNNNNNNNNNNNNNNNNNNNNNNNNNNNNNNNNNNNNNNNNNNNNNNNNNNNNNNNNNNNNNNNNNNNNNNNNNNNNNNNNNNNNNNNNNNNNNNNNNNNNNNNNNNNNNNNNNNNNNNNNNNNNNNNNNNNNNNNNNNNNNNNNNNNNNNNNNNNNNNNNNNNNNNNNNNNNNNNNNNNNNNNNNNNNNNNNNNNNNNNNNNNNNNNNNNNNNNNNNNNNNNNNNNNNN…
TTGCCGTTTTCCTAGAATTTTCCGCAAACCTCTCTGAGATAAATAGTCTTTTCTATGCAATTCCAAATGTGAAGTAAGTCTTCGTATCTTATTAGTGAAACTTACTATTTGAAATTCAACAGATCCTTTGTTTTCGTCTTTTTCTTCTTGTGAAATAACTGAAATGAATGAATTTTTTACCATAAAATAACCCACCTTTTTTTAATTAAGATTAAGATGTTTTTATTTTTATTGATCAGTAATAATAAAAAAATCAATATTGTATTAATAAATAATAATAAATAATAATGTCAGTTCATTTGAATTTGATATACACAAAAATCTTTACTTTGTTAGTAATTCAAGTTACTAATTCAAAATTTTGTCAAATAAAATTGCAAATTTCTCATTAATCAATCC…
>NC_026722.1
AGAACCCTGAAGCGGATGCTTCATATGGGTTCTTTTTTCTCTTCTTTAGCATAGGGTTTACTTTACCTCTTACTCTTAATCTTAATTCTTACTCTTAAAATTGAATAAAATATAAAAAGAAATATAAATAATAAACTAATAATGAACGATAAGCATCTATATTTTCCTTTTCAAATTCTAATATTTATTAATTATTAAGGNNNNNNNNNNNNNNNNNNNNNNNNNNNNNNNNNNNNNNNNNNNNNNNNNNNNNNNNNNNNNNNNNNNNNNNNNNNNNNNNNNNNNNNNNNNNNNNNNNNNNNNNNNNNNNNNNNNNNNNNNNNNNNNNNNNNNNNNNNNNNNNNNNNNNNNNNNNNNNNNNNNNNNNNNNNNNNNNNNNNNNNNNNNNNNNNNNNNNNN…
TCAACAGGCTTTGGAAGGGATTCCAGGGGGGCCTTATGAAAATTTAGAAACTCGAAGTTTTGCTAGAGAAAGGAATCGAGAATGGAATGATTTTGAATATCGATTTATTAGTAAAAAAACTTCTCCCGCCTTTGAATTGCCGAAACAAGAACTTTATGTTAGAGTTGAAGCACCAAAAGGAGAGTTGGGAATTTTTCTGATAGGGGATCAAAGTAGTTTTCCTTGGAGATGGAAAATTCGCCCGCCGGGTTTTATCAATTTGCAAATTCTTCCTCAATTAATTAAAAGAATGAAATTGGCTGATATTATGACAATATTAGGTAGCATAGATATTATTATGGGGGAAGTTGATCGTTGAAATGATAATTGATCCAACAACAGTACAAGCTATCAATTCTT…
NNNNNNNNNNNNNNNNNNNNNNNNNNNNNNNNNNNNNNNNNNNNNNNNNNNNNNNNNNNNNNNNNNNNNNNNNNNNNNNNNNNNNNNNNNNNNNNNNNNNNNNNNNNNNNNNNNNNNNNNNNNNNNNNNNNNNNNNNNNNNNNNNNNNNNNNNNNNNNNNNNNNNNNNNNNNNNNNNNNNNNNNNNNNNNNNNNNNNNNNNNNNNNNNNNNNNNNNNNNNNNNNNNNNNNNNNNNNNNNNNNNNNNNNNNNNNNNNNNNNNNNNNNNNNNNNNNNNNNNNNNNNNNNNNNNNNNNNNNNNNNNNNNNNNNNNNNNNNNNNNNNNNNNNNNNNNNNNNNNNNNNNNNNNNNNNNNNNNNNNNNNNNNNNNNNNNNNNNNNNNNNNNNNNNNNNNNNNNNN…
TTACTACTGTCACTATGACTCCAATTATAGGTGTTTTTTTCTGTAACATTTAGAATCGGGTCTTCACTTACACTGGTATTTTCAAGAGGACCAAGATTATCCATTGATTTACTTAGCCTACACCTGTATTCTAACTGCACATTGGATAACAGCGAATGGAACCAACATTTTTTCATAGAGCTTTCTTGCCGCTATTTACATCAAAAGAAATAGATGTATAGTCATTCGATGAAAAATAAAATAATTATAAATATTATAAAAAAATATAAATAAAATAGGACTTTATTATGTTGTGTCAAATTCGCATCGAGAAAAGAAATCTTTCTTTTCTAATAGGAATCTTAGGAAGAACCTTTTTCATAAAATCTCGTCTATTAATAACTTTCTATTCCAACATAG…
ATATTGGCAGCCGCGGATCATTTGATTGGAATGAAATTTGGAATGGGTACACTTGACGACATGAATCATTTAAAAAATAAGCGTATTCGTTCTGTAGCGGATCTCTTACAAGATCAATTCGGATTGGCTCTGATTCGTTTAGAAAATGTGGTTAGAGGAACTATATGTGGAGCAATTAGGCATAAATTGATACCGACCCCTCAAAATTTGGTAACTTCAACTCCATTAACAACCACTTATGAATCCTTTTTCGGATTACACCCCTTATCTCAAGTTTTGGATCGAACTAATCCATTGACACAAATAGTTCATGGGAGAAAATCGAGTTATTTGGGTCCTGGAGGATTGACAGGGCGAACTGCTAGTTTTCGTATACGAGATATCCATCCTAGTCACTAT…
>NC_026202.1
GTGGGCGAACGACGGGAATTGAACCCGCGCATGGTGGATTCACAATCCACTGCCTTGATCCACTTGGCTACATCCGCCCCTCTACTATACTATTTCTATTTATTTTAATATAGCCTTTTATTATTATTATTTTATTTTTCAATTTTATTTGGATTTTTTTACAAATTGTAAAACAAAAATGGAATTTCAATCATTTCATTTATCTTCTTTCTTATTTTTAATTCTTAGTTAAAAAAATAATTATACAGTACAGAACGAAAGAATACTACTCAATTGTTAATTAACAACCCTTTTTTAAAAAAATACTTTTTTTTTTATTTTTCGGCAATGGAAAGAAAAAAGTCTAGGTAAGTACAATACTACTAACAAAATACTCCTAATTGAAAAGAAAATAAAGGA…
NNNNNNNNNNNNNNNNNNNNNNNNNNNNNNNNNNNNNNNNNNNNNNNNNNNNNNNNNNNNNNNNNNNNNNNNNNNNNNNNNNNNNNNNNNNNNNNNNNNNNNNNNNNNNNNNNNNNNNNNNNNNNNNNNNNNNNNNNNNNNNNNNNNNNNNNNNNNNNNNNNNNNNNNNNNNNNNNNNNNNNNNNNNNNNNNNNNNNNNNNNNNNNNNNNNNNNNNNNNNNNNNNNNNNNNNNNNNNNNNNNNNNNNNNNNNNNNNNNNNNNNNNNNNNNNNNNNNNNNNNNNNNNNNNNNNNNNNNNNNNNNNNNNNNNNNNNNNNNNNNNNNNNNNNNNNNNNNNNNNNNNNNNNNNNNNNNNNNNNNNNNNNNNNNNNNNNNNNNNNNNNNNNNNNNNNNNNNNNN…
TCCTATTTTACAAAAATGGAAACTTAGGTAAATGCTTTAGAAACATATGTATAAAAATACTTTATTTCATTTAGCTCCTTCATGCTTACTATAACTAGTTATTTTGGTTTTCTACTAGTGGCTTTAACTATAACTTCAGCTCTATTTATCGGTCTGAGCAAGATACGACTTATTTAAAATTTCTATTTGAAAGAAACAATTCAGAAAGGGAATCCTTCTGTGAGATTTTGTGTATTCTATAGTTACTTACTGCGTCAATAATTCTTGTTCATTGAGATTCACGTCAACTCTGATTAATATTTAGGTATAGATATTACCTCTTTTTTTCTCCTTTTCAANNNNNNNNNNNNNNNNNNNNNNNNNNNNNNNNNNNNNNNNNNNNNNNNNNNNNNNNNNNNN…
TTTCCTCTTCCTCTATCCCTATCCCATAGGTACAGAATCAATAGAGAACCTTTTCTTCTGTATGAATCGATCTTATTCCATTCCAATTCCTTCCCGATACCTCCCAAGGAAAATATCGAATTGGATCCCAAATTGACGGGTTAGTGTGAGCTTATCCATGCAGTTATGCACTCTTCGAATAGGAATTCGTTTTCTGAAAGATCCTTTCTTTCGTACTTTGGTGGGTCTCCGAGATCCTTTCGATGACCTATGTTGTGTTGAAGGGATATCTACCTAATCCGATCGATTGCGTAAAGCCCGCGATAGCAACTGAACCGGGGAAAGTATACAGAAAAGACAGTTCTTTTCTATTATATTAGTATTTTCTATTATATTAGATTAGTTATTAGATTAGTTTAG…
NNNNNNNNNNNNNNNNNNNNNNNNNNNNNNNNNNNNNNNNNNNNNNNNNNNNNNNNNNNNNNNNNNNNNNNNNNNNNNNNNNNNNNNNNNNNNNNNNNNNNNNNNNNNNNNNNNNNNNNNNNNNNNNNNNNNNNNNNNNNNNNNNNNNNNNNNNNNNNNNNNNNNNNNNNNNNNNNNNNNNNNNNNNNNNNNNNNNNNNNNNNNNNNNNNNNNNNNNNNNNNNNNNNNNNNNNNNNNNNNNNNNNNNNNNNNNNNNNNNNNNNNNNNNNNNNNNNNNNNNNNNNNNNNNNNNNNNNNNNNNNNNNNNNNNNNNNNNNNNNNNNNNNNNNNNNNNNNNNNNNNNNNNNNNNNNNNNNNNNNNNNNNNNNNNNNNNNNNNNNNNNNNNNNNNNNNNNNNNN…
>NC_023085.1
GAACGACGGGAATTGAACCCGCGAATGGTGGATTCACAATCCACTGCCTTGATCCACTTGGCTACATCCGCCCCTATGCATTTCTATCTAAATTGGAATCTCGAAAAAAATGAGAAATAAGATAATATAGTTAAATAAAGAGTTACACAATAAAGGAGAACTAACCAAGAAATGGGTTAGTTCTCCTTTATTTTCAAAAACTCGTATAAACTAATATCGAAGTGNNNNNNNNNNNNNNNNNNNNNNNNNNNNNNNNNNNNNNNNNNNNNNNNNNNNNNNNNNNNNNNNNNNNNNNNNNNNNNNNNNNNNNNNNNNNNNNNNNNNNNNNNNNNNNNNNNNNNNNNNNNNNNNNNNNNNNNNNNNNNNNNNNNNNNNNNNNNNNNNNNNNNNNNNNNNNNN…
NNNNNNNNNNNNNNNNNNNNNNNNNNNNNNNNNNNNNNNNNNNNNNNNNNNNNNNNNNNNNNNNNNNNNNNNNNNNNNNNNNNNNNNNNNNNNNNNNNNNNNNNNNNNNNNNNNNNNNNNNNNNNNNNNNNNNNNNNNNNNNNNNNNNNNNNNNNNNNNNNNNNNNNNNNNNNNNNNNNNNNNNNNNNNNNNNNNNNNNNNNNNNNNNNNNNNNNNNNNNNNNNNNNNNNNNNNNNNNNNNNNNNNNNNNNNNNNNNNNNNNNNNNNNNNNNNNNNNNNNNNNNNNNNNNNNNNNNNNNNNNNNNNNNNNNNNNNNNNNNNNNNNNNNNNNNNNNNNNNNNNNNNNNNNNNNNNNNNNNNNNNNNNNNNNNNNNNNNNNNNNNNNNNNNNNNNNNNNNN…
AAACATACGACTCATGGGGAGATAAAAAAATAAAAGGAACAGTCACAAAATGACATATTATAATATATTATAATATCTAAATAGAGATTCGAATCTAACTAAACCCATATATAAACAACCCAAATCCTATTTTTTAATTAGAATTTATTGTAAATCTGACCGAAATAGGATTTCTGGAAAAGGAATAAACAAACCATGGNNNNNNNNNNNNNNNNNNNNNNNNNNNNNNNNNNNNNNNNNNNNNNNNNNNNNNNNNNNNNNNNNNNNNNNNNNNNNNNNNNNNNNNNNNNNNNNNNNNNNNNNNNNNNNNNNNNNNNNNNNNNNNNNNNNNNNNNNNNNNNNNNNNNNNNNNNNNNNNNNNNNNNNNNNNNNNNNNNNNNNNNNNNNNNNNNNNNNNNN…
NNNNNNNNNNNNNNNNNNNNNNNNNNNNNNNNNNNNNNNNNNNNNNNNNNNNNNNNNNNNNNNNNNNNNNNNNNNNNNNNNNNNNNNNNNNNNNNNNNNNNNNNNNNNNNNNNNNNNNNNNNNNNNNNNNNNNNNNNNNNNNNNNNNNNNNNNNNNNNNNNNNNNNNNNNNNNNNNNNNNNNNNNNNNNNNNNNNNNNNNNNNNNNNNNNNNNNNNNNNNNNNNNNNNNNNNNNNNNNNNNNNNNNNNNNNNNNNNNNNNNNNNNNNNNNNNNNNNNNNNNNNNNNNNNNNNNNNNNNNNNNNNNNNNNNNNNNNNNNNNNNNNNNNNNNNNNNNNNNNNNNNNNNNNNNNNNNNNNNNNNNNNNNNNNNNNNNNNNNNNNNNNNNNNNNNNNNNNNNN…
NNNNNNNNNNNNNNNNNNNNNNNNNNNNNNNNNNNNNNNNNNNNNNNNNNNNNNNNNNNNNNNNNNNNNNNNNNNNNNNNNNNNNNNNNNNNNNNNNNNNNNNNNNNNNNNNNNNNNNNNNNNNNNNNNNNNNNNNNNNNNNNNNNNNNNNNNNNNNNNNNNNNNNNNNNNNNNNNNNNNNNNNNNNNNNNNNNNNNNNNNNNNNNNNNNNNNNNNNNNNNNNNNNNNNNNNNNNNNNNNNNNNNNNNNNNNNNNNNNNNNNNNNNNNNNNNNNNNNNNNNNNNNNNNNNNNNNNNNNNNNNNNNNNNNNNNNNNNNNNNNNNNNNNNNNNNNNNNNNNNNNNNNNNNNNNNNNNNNNNNNNNNNNNNNNNNNNNNNNNNNNNNNNNNNNNNNNNNNNN…
>NC_013086.1
CTTTTTTATCATTATGCGTCGCAAGGTCCGCCCCTGGGCTAGGAACACAAATGGATTGAATTGATAGCCGGAGGAGCCCTCTGGAGCCAAACCCCCGTGCACGGTTCCGTAGATTTACGGGTAAAGTAAGTTCTATGTCGACCTTCTCATCGCGACCTCCAATCAATAAAGAAAAAACTCCGCGCTTTGCTTGAGGTCGCTGGAGTAGTATGATCAAGCTTCGCAATCTTCAGTAACCACCAGCATTCCAGGCATTGGACGTGCTAATCCGCCATCACATTGCATTTTTTCTTTGCGAGGGGCCCGCCGGGCGGGGGTTACGGATATAGGCATCGCATTGCTGGAGAATAAGGCAGCGTTATAGGCCGTGGCGGGGCGGCCACTAAGGATCATCGTAGG…
TCAGTTATATCCGCCGGAGCAACAAGGTGTTACAAGTTCGAACAAAAAGCATTCCAGTCTCGCGACCATGAAACAACCAATGAGCGGTATACGCAGGCAAGATGCTTCAAGCACTTATTGCTTCGCGGATAAAGGAAGCGGCGGTGCGGAGGGTTGCAGAGATCGGCGGTCCTCGCATAACTATATAAATATATCCCTGAAATTGGCTATAGGAGGCCTCACTACCATAGTTCCGCAAACACGCCGCCCTTTGAAAGCGCCACGGCAGCCCCTGCTGATGCATGAATGGAATCTTATTTTTCGATCCATTCATTCCACGTTTCCTCTTATGGATAACAATCCGCCACGCTGCCCCCGTTTCCTAGATACCGAATTTTCTTACTCTTTCCACCCCGAAAC…
CGATTCGACACAAATGGGTTGTTCCTGGGCGGCAAAAGCCGAACGGATGTTGAGTGGGAGACTCCGCGGCATTTCGGGCTGCCGCATTAGTACGGGCTATCCATGGACGCCTACAATATCTCTTACATTTATATCTGTCTCGGTGAGGCGAAGCTGGAGCCCGGCGGACCACCGGCTGTTTACCGGCCCGAACAACCTTCGAATGAGCTCCTCGAAACCCCGACGCTAGTTTCATTCTCTTTCTCCGAGTCTGTCGAGCTGCGTAGCCAGGTGTAACTCTGGTCATTGTTGTTCAATCCAGTCAATCACCACCGACCGCCAAATGCTCGGTCGGGCCGCAGTAGAAGGATTATCATATATTATCTATTGTCTCTTACTCCATCTATTCAATCATCTATT…
GTGCGTCGGGTATTCGGCCAGTTTGATTGCTTTCACCGATTTCGTCTATACCCTAAGTTATTGAAGGGCTTAGACAAATAAACGATTGACCCCGCCCGTTTGGTGGATAGTAGTATATTTTGTACATTCCCGAATCAATAAATATAGCGGAATAGTTTCCTGAAATGTGGATCTGGCTGGTTTAATAAAAACATTGTATCTAACTAATGACTCGTGTGAGACCGCGCATTCTTATGAACGAAATACGGATTGATATCCCTCTCCAGCGTATCCATAATGTGCTGACCCCGTCCAGTCATGAATTTCGCATGTCCACCGGTACTCGATCCCCCCAACTTGCAGCAGAAAAGGATGCTGCTTCATGGCGGAATGTCATGACATGCCTTATGCCGCCACTCC…
CCGCCATAATTCATACGAACTGTAACGAAGCCTTTGTGCTGTCGATTTCCCGCATGTGGTGTTTTTCCCGTTCCTTCCGCGCACCAGTGCAGAGGGAGGGGACAGGTGGGTAAACCACACCACTCATCCTCCCCCTTTTACCACGGCTCGTCATCCCCTGCTTCACAACGTTATCCAGGCAGGATCGAGTATGTCTGGGGCAGCATCGACCGAGGATACACGACGGAGGGATTTGTTTAACCCCGAAGTATTGAACTCACCTTCACAAAGCGTGGGTCCTATGCAATCGGGTATCTATCTCTCTTGCTCCGCATCGGGATTGAAAATCAGATCACAACATCTCTGTGATACGTGGATGCTTCTTTCTCTCTCCCAGTAGTCGGAATTGCTCGCGATGAT…
>NC_022850.1
TGGGCGAACGACGGGAATTGAACCCGCGCATGGTGGATTCACAATCCACTGCCTTGATCCACTTGGCTACATCCGCCCCTTATCCAGCTAAAGGATTTTCTCTTTTTTCCATTCATCATTATTCTATTTATTCTGACCTCCATACCTCGATCGAGATAGTGGACATAGGATGCCACTCTTTAAAATGAAAAAAAGGAGTAATCAGCTGTGACACGAAAAAAAACGAATCCTTTTGTAGCTCGTCATTTATTGGCAAAAATCGAAAAGGTTAATATGAAGGAGGAGAAAGAAATTATAGTAACGTGGTCCCGGGCATCTAGCATTCTACCCGCAATGGTTGGCCATACAATCGCGATTCATAATGGAAAGGAACATATACCTATTTACATAACAAATCCT…
TGCTGCTGCTTCCGTTATTGCTGCTGGATTGGCCGTAGGGCTTGCTTCTATTGGGCCCGGAGTTGGTCAAGGTACTGCTGCAGGACAAGCTGTAGAAGGTATTGCGAGACAGCCAGAAGCAGAAGGTAAAATACGAGGTACTTTATTGCTTAGTCTAGCTTTTATGGAAGCTTTAACAATTTATGGACTGGTTGTGGCACTAGCGCTTTTATTTGCGAACCCTTTTGTTTAATCCTAAAAAAGAAAAAGAGTCCTTTAGATTAGATACTTTTTTCTTTTTTTCGTACTTGGGATTTGCTTCTGTAATTCCAAGTATATCAATACTTTACTCCTATTTATTATATTATTTATTTATTATATTATTCCGGGAATTTTGTATTTATCGGGACAGACAATACC…
GTTATAAGAAAGAAAAATGGGAAAAAAGAAATAGTTTTTTTATTTATTGCAACATGCTCGTTGATTCCTACCACTTAATCTTAATTTATTGTATCTTCCCGGAGTTCCCTCTCCGGGAATTCGTTTTTAATTATTCCTGTATATTACTTTTTTATCCTTTAATTGATGGTCTTTATTTTATTGGAAATCGTGTAAAGATTATTTGGATTTGATACAGCTACTTGTGCAAGCATTTTACGATTAAGAATCAATTCCTTCTTGTACAGATTGTGTATTAATTTACTATAACTATCGAATACGTTATATACCCGTGTTGCTGCGTTTATCCGAGTGATCCACAAACGACGAAAATCCCTCTTTTGCCTGCCTCTATCTCGATGAGAAGAAACAAAAGCTCTT…
NNNNNNNNNNNNNNNNNNNNNNNNNNNNNNNNNNNNNNNNNNNNNNNNNNNNNNNNNNNNNNNNNNNNNNNNNNNNNNNNNNNNNNNNNNNNNNNNNNNNNNNNNNNNNNNNNNNNNNNNNNNNNNNNNNNNNNNNNNNNNNNNNNNNNNNNNNNNNNNNNNNNNNNNNNNNNNNNNNNNNNNNNNNNNNNNNNNNNNNNNNNNNNNNNNNNNNNNNNNNNNNNNNNNNNNNNNNNNNNNNNNNNNNNNNNNNNNNNNNNNNNNNNNNNNNNNNNNNNNNNNNNNNNNNNNNNNNNNNNNNNNNNNNNNNNNNNNNNNNNNNNNNNNNNNNNNNNNNNNNNNNNNNNNNNNNNNNNNNNNNNNNNNNNNNNNNNNNNNNNNNNNNNNNNNNNNNNNNNN…
GACTTACCCATTCAGTGACTTTGGCACTGGACGTTCCAAAAACGGGTACTATCGGATCGGGTGAATTAGAGAATAGACAGAGGTCCGTTGGCATTTCAGCTTCTCTTCTCCTTTCGGGGCCTATCCGAAAGAGAATCCAGGACCTCTTGGTCCTGAATATCAGAATAGGACGAACGAACCGGCCTCCGCGGATATCTTTGCTTCGGAACAAAACAATTAGCATTAGGCTCGGTCAACTGGAATGTGTATTATCCATATGGGAGATCTTCCAATCGAGAAGATCCATCGATCTGAGAAGAAGAGAAAGGGCCCATTTTCTTTACTTATTCAGTTAAACCAAGGATTCGTTATGGAAGCAGATAGCAACAACCATTTCATCAGACATGCGTATTTTTGATT…
>NC_016730.1
CGAACGACGGGAATTGAACCCGCGCATGGTGGATTCACAATCCACTGCCTTGATCCACTTGGCTACATCCGCCCCCTTTTATAGTTACGTAAAAAAACGAACGACTTCTTATCTTAATTAAAAAACAAGAAAAGACGAATTGACATAATAAGACTTTTGTAAAGTCGTTTTATTTTTTTTTAGGATTTTCTAGTAAAGAATAAAAAAAAATAAATTATATAAAAAAACGAACTAGTAAAGGGGCAATAAAAAATTTCTTGTTCGATCAAGAAACTAGTATTGCCCCTTTACTTTTATATACTAAACTAAAAAAGAAATTNNNNNNNNNNNNNNNNNNNNNNNNNNNNNNNNNNNNNNNNNNNNNNNNNNNNNNNNNNNNNNNNNNNNNNNNNNNNNNNN…
NNNNNNNNNNNNNNNNNNNNNNNNNNNNNNNNNNNNNNNNNNNNNNNNNNNNNNNNNNNNNNNNNNNNNNNNNNNNNNNNNNNNNNNNNNNNNNNNNNNNNNNNNNNNNNNNNNNNNNNNNNNNNNNNNNNNNNNNNNNNNNNNNNNNNNNNNNNNNNNNNNNNNNNNNNNNNNNNNNNNNNNNNNNNNNNNNNNNNNNNNNNNNNNNNNNNNNNNNNNNNNNNNNNNNNNNNNNNNNNNNNNNNNNNNNNNNNNNNNNNNNNNNNNNNNNNNNNNNNNNNNNNNNNNNNNNNNNNNNNNNNNNNNNNNNNNNNNNNNNNNNNNNNNNNNNNNNNNNNNNNNNNNNNNNNNNNNNNNNNNNNNNNNNNNNNNNNNNNNNNNNNNNNNNNNNNNNNNNNN…
CCAATAGTCTAATTCTAAAGAATCCTTGTCTTGTTTTCCATATCCTTATTTTTTTACCATAAAATTACACGATTTATCTTGCCAGTCCATGTCTTGTTTTTTGCCATTTTTTTTTTAACTTAGTGCATTTCGTTTAAAAACCCAAGTGATCCTTGACTATCTATATATACATCTGCTCATAGATTAGATCTGTATTATCTTTAAAAAATTTAAATTTAAGATTAAGAAGGAGGGTTTTCAATGCGAGATCTAAAAACATATCTTTCCGTCGCACCGGTACTAAGTACTCTATGGTTTGGTTCTTTAGCTGGTCTATTAATAGAAATCAATCGCTTTTTCCCCGATGCGTTGACATTTCCTTTTTTTTCATTCTAGTTATTAACACGCTAACGGGGTAAT…
NNNNNNNNNNNNNNNNNNNNNNNNNNNNNNNNNNNNNNNNNNNNNNNNNNNNNNNNNNNNNNNNNNNNNNNNNNNNNNNNNNNNNNNNNNNNNNNNNNNNNNNNNNNNNNNNNNNNNNNNNNNNNNNNNNNNNNNNNNNNNNNNNNNNNNNNNNNNNNNNNNNNNNNNNNNNNNNNNNNNNNNNNNNNNNNNNNNNNNNNNNNNNNNNNNNNNNNNNNNNNNNNNNNNNNNNNNNNNNNNNNNNNNNNNNNNNNNNNNNNNNNNNNNNNNNNNNNNNNNNNNNNNNNNNNNNNNNNNNNNNNNNNNNNNNNNNNNNNNNNNNNNNNNNNNNNNNNNNNNNNNNNNNNNNNNNNNNNNNNNNNNNNNNNNNNNNNNNNNNNNNNNNNNNNNNNNNNNNNN…
NNNNNNNNNNNNNNNNNNNNNNNNNNNNNNNNNNNNNNNNNNNNNNNNNNNNNNNNNNNNNNNNNNNNNNNNNNNNNNNNNNNNNNNNNNNNNNNNNNNNNNNNNNNNNNNNNNNNNNNNNNNNNNNNNNNNNNNNNNNNNNNNNNNNNNNNNNNNNNNNNNNNNNNNNNNNNNNNNNNNNNNNNNNNNNNNNNNNNNNNNNNNNNNNNNNNNNNNNNNNNNNNNNNNNNNNNNNNNNNNNNNNNNNNNNNNNNNNNNNNNNNNNNNNNNNNNNNNNNNNNNNNNNNNNNNNNNNNNNNNNNNNNNNNNNNNNNNNNNNNNNNNNNNNNNNNNNNNNNNNNNNNNNNNNNNNNNNNNNNNNNNNNNNNNNNNNNNNNNNNNNNNNNNNNNNNNNNNNNN…
>NC_008096.2
CTGTCTAATATCTCATATTTATGAATTATGGGCGAACGACGGGAATTGAACCCGCGCATGGTGGATTCACAATCCACTGCCTTGATCCACTTGGCTACATCCGCCCCCTCGCCTACTTACATTCCATTTTTACATTATTTAAATTCGAAAACAAAAGATTCAAGTTCGAATATTTATCTTCTTTCTTATTTCAATGATATTATTATTTTGATTATTATTTCAAAGATAAGAATATGAAGTAAAAATTGTATTTTTTGTGAAATGAAATAAAAAAGATATAGTAACATTAGCAACAAGAGGAACAAGTTATATTTCTACAATTTTAAATAAATAGAAAATAAAAATCGAATACTCAATCATGAATAAATGCAAGCAAATACCCTCTCTTTCTTTTTCGAT…
CAACCAAATCGATTCGAAAGGTTAGAAATCAANNNNNNNNNNNNNNNNNNNNNNNNNNNNNNNNNNNNNNNNNNNNNNNNNNNNNNNNNNNNNNNNNNNNNNNNNNNNNNNNNNNNNNNNNNNNNNNNNNNNNNNNNNNNNNNNNNNNNNTTTTGGACTCCACAAGAATTTGTCGATATTTCCGATTAAATCTTCTTGTTACTAGATTTTCTATAGGAAAAATTATCGGAATAATTTGTTATTCCTTTCCTCTACAGAGAAACCTTTCTTCCAAGGCACACCATAAGAGCCATTTATTATTTTTCTTTGATTCTAGATCAAAGATTAATTTCATCTATATTATATATTAATTATATTAAGTAGATTGTAGATTGATTTCGATGTATATCTATCAGATCA…
GATTCCTTCTTTCTTCCAACTTTGAAAGTACTGGAAAGTACCGATAGATACTATCATATAAAAAGAAGAGGTGGTCTGACTAACTCAATGAAGCGAATTTTTCAAAAACATGCTCAGAAAAATGAGAAAAATGGAGTTTTTGAAAAGAAAAAGAAATCCATTTTATCATTTAGACGAAAAAAATATTATGATTCTTAAGAACTCAACGGGCCCTTCCCCTTCGAATCAAACAAACAAAGAAGGGAATCCCGTTAAGTTCTTACGCTTTCATGTTGACAACTCAATTCAGTCGATTANNNNNNNNNNNNNNNNNNNNNNNNNNNNNNNNNNNNNNNNNNNNNNNNNNNNNNNNNNNNNNNNNNNNNNNNNNNNNNNNNNNNNNNNNNNNNNNNNNNNNNN…
NNNNNNNNNNNNNNNNNNNNNNNNNNNNNNNNNNNNNNNNNNNNNNNNNNNNNNNNNNNNNNNNNNNNNNNNNNNNNNNNNNNNNNNNNNNNNNNNNNNNNNNNNNNNNNNNNNNNNNNNNNNNNNNNNNNNNNNNNNNNNNNNNNNNNNNNNNNNNNNNNNNNNNNNNNNNNNNNNNNNNNNNNNNNNNNNNNNNNNNNNNNNNNNNNNNNNNNNNNNNNNNNNNNNNNNNNNNNNNNNNNNNNNNNNNNNNNNNNNNNNNNNNNNNNNNNNNNNNNNNNNNNNNNNNNNNNNNNNNNNNNNNNNNNNNNNNNNNNNNNNNNNNNNNNNNNNNNNNNNNNNNNNNNNNNNNNNNNNNNNNNNNNNNNNNNNNNNNNNNNNNNNNNNNNNNNNNNNNNN…
NNNNNNNNNNNNNNNNNNNNNNNNNNNNNNNNNNNNNNNNNNNNNNNNNNNNNNNNNNNNNNNNNNNNNNNNNNNNNNNNNNNNNNNNNNNNNNNNNNNNNNNNNNNNNNNNNNNNNNNNNNNNNNNNNNNNNNNNNNNNNNNNNNNNNNNNNNNNNNNNNNNNNNNNNNNNNNNNNNNNNNNNNNNNNNNNNNNNNNNNNNNNNNNNNNNNNNNNNNNNNNNNNNNNNNNNNNNNNNNNNNNNNNNNNNNNNNNNNNNNNNNNNNNNNNNNNNNNNNNNNNNNNNNNNNNNNNNNNNNNNNNNNNNNNNNNNNNNNNNNNNNNNNNNNNNNNNNNNNNNNNNNNNNNNNNNNNNNNNNNNNNNNNNNNNNNNNNNNNNNNNNNNNNNNNNNNNNNNNN…
>NC_008602.1
TGGGCGAACGACGGGAATTGAACCCGCGCATGGTGGATTCACAATCCACTGCCTTGATCCACTTGGCTACATCCGCCCCTTATCCAGCTAAAGGATTTTCTCTTTTTTCCATTCATTATTATTCTATTTATTCTGACCTACATACCTCGATCGAGATAGTGGACATAGGATGCCACTCTTTAAAATGAAAAAAAGGAGTAATCAGCTGTGACACGAAAAAAAACGAATCCTTTTGTAGCTCGTCATTTATTGGCAAAAATCGAAAAGGTCAATATGAAGGAGGAGAAAGAAATAATAGTAACGTGGTCCCGGGCATCTAGCATTCTACCCGCAATGGTTGGCCATACAATCGCGATTCATAATGGAAAAGAACATATACCTATTTACATAACAAATCCT…
CTCGGCAAAGCGTAAAGGTACTCATATTACAAATCTTGCTAGAACAGCTCGTTTTTTATCAGAAGCTTGTGATTTAGTTTTTGATGCAGCAAGTCAGGGAAAAAGCTTCTTAATTGTTGGTACCAAAAAAAGAGCAGCGGATTTAGTAGCATCAGCTGCAATAAGGTCTCGTTGTCATTATGTTAATAAAAAGTGGTTCAGCGGTATGTTAACGAATTGGTCGATTACCAAAACTAGACTTTCTCAATTTAGAGACTTAAGAGCAGAAGAAAAAATGGGAAAATTCCACCATCTCCCAAAAAGAGATGCGGCAATCTTAAAGAGAAAATTATCTACCTTGCAAAGATATCTCGGCGGGATCAAATATATGACGAGGTTGCCTGACATTGTGATCGTCCT…
TCTTGTTTGTTGGATTAGGTCTAACTTTCTTGACCAAACAGCAAGCATGGAACTTTACAAGAAGAACTTAAAAGAAAAGGATAATTGAAGTAACTTCGAATCAACTTTTGTTGGGGTTCAAAAAACGAATAAAAATAAAAAAAAAAGTAAATTCAAGGAATAGTTCCCTTTTTGAGGGGGCCCCTTGGGGGTCGTGGAATGCTTTTCTTCTCCTCTTATTCCATATGGAATACAATGAGTTAAAATAAGAAGGAATAGGGGAATATTCGACCGTTTGCTCCAAAAAGAGGATGAAATCCATCCTATTAAAAAAGAAATAATCCGAAATAGAAAGAATTTTTTTTTCAAATTAAATTCTTTATTTATCTTTTATTCCAAAATTCCCCCGAAAATCCAATT…
NNNNNNNNNNNNNNNNNNNNNNNNNNNNNNNNNNNGCTTTTCCCGGCGGTCTGGAGAAAGCAGTAATCAATAGGACTTCCCTAATCCTCCCTTCCTGAAAGGAAGAACGTGAAATTCTTTTTCCTTTCTGCAGGGACCAGGAGATTGGATCTAGCCATAAGAGGAATGCTTGGTATAAATAAGCCACTTCTTGGTCTTCGACCCCCTAAGTCACTACGAGCGCCCCCGATCAGTGCAATGGGATGTGGCTATNNNNNNNNNNNNNNNNNNNNNNNNNNNNNNNNNNNNNNNNNNNNNNNNNNNNNNNNNNNNNNNNNNNNNNNNNNNNNNNNNNNNNNNNNNNNNNNNNNNNNNNNNNNNNNNNNNNNNNNNNNNNNNNNNNNNNNNNNNNNNNNNNNN…
NNNNNNNNNNNNNNNNNNNNNNNNNNNNNNNNNNNNNNNNNNNNNNNNNNNNNNNNNNNNNNNNNNNNNNNNNNNNNNNNNNNNNNNNNNNNNNNNNNNNNNNNNNNNNNNNNNNNNNNNNNNNNNNNNNNNNNNNNNNNNNNNNNNNNNNNNNNNNNNNNNNNNNNNNNNNNNNNNNNNNNNNNNNNNNNNNNNNNNNNNNNNNNNNNNNNNNNNNNNNNNNNNNNNNNNNNNNNNNNNNNNNNNNNNNNNNNNNNNNNNNNNNNNNNNNNNNNNNNNNNNNNNNNNNNNNNNNNNNNNNNNNNNNNNNNNNNNNNNNNNNNNNNNNNNNNNNNNNNNNNNNNNNNNNNNNNNNNNNNNNNNNNNNNNNNNNNNNNNNNNNNNNNNNNNNNNNNNNNN…
>NC_016065.1
TTAGCCGTCTATAGAATTAGCTTCAACAGCAGCTAGATCCAGAGGGAAGTTGTGAGAGTTACGTTCGTGCATAACTTCCATACCAAGGTTAGCACGATTAATGATATCGGCCCAAGTGTTAATTACACGACCTTGACTGTCAACAACAGATTGGTTGAAATTGAATCCATTTAAGTTGAAAGCCATAGTGCTGATGCCCAGAGCAGTAAACCAGATACCTACTACTGGCCAAGCAGCTAAAAAGAAATGTAGAGAACGGGAGTTGTTGAAACTAGCATATTGGAAGATTAATCGGCCGAAATAACCGTGAGCAGCTACAATATTGTAGGTTTCTTCTTCCTGACCAAATTTGTAACCTGCATTAGCAGACTCATTTTCGGTAGTTTCCCTGATCAAACT…
GTTTGCTTTTCATTCAGAATAATCAACTCGTGGAATCGGAACAAGTTATTGCCGAGGTTCGTGCTAAAAGAGCTCCCTTCAAAGAAAAAGTTAGGAAACATATATATTCTGGCCTCACAGGAGAAATGCACCGGAGTATCTCTATCCCTATGGATAATTCTATGTCAAAGACAACCCATTTATGGGTATTATCGGGAGGTATATATGAATCCGTTGTAGTACCTTTTTATTCATTTTATAAAGATCAAGATCAAGTAGATATTCCAGAACTTCTTTTTGACAAACATAAATCACTTTTTAATTATTCAGTAGATCAAGTTAAACACGAATCATACAATGATAAAAGTCAATTATTTACTATTCGTTTATTACCTAATGAGAATAAAAAAGATGAATCTT…
NNNNNNNNNNNNNNNNNNNNNNNNNNNNNNNNNNNNNNNNNNNNNNNNNNNNNNNNNNNNNNNNNNNNNNNNNNNNNNNNNNNNNNNNNNNNNNNNNNNNNNNNNNNNNNNNNNNNNNNNNNNNNNNNNNNNNNNNNNNNNNNNNNNNNNNNNNNNNNNNNNNNNNNNNNNNNNNNNNNNNNNNNNNNNNNNNNNNNNNNNNNNNNNNNNNNNNNNNNNNNNNNNNNNNNNNNNNNNNNNNNNNNNNNNNNNNNNNNNNNNNNNNNNNNNNNNNNNNNNNNNNNNNNNNNNNNNNNNNNNNNNNNNNNNNNNNNNNNNNNNNNNNNNNNNNNNNNNNNNNNNNNNNNNNNNNNNNNNNNNNNNNNNNNNNNNNNNNNNNNNNNNNNNNNNNNNNNNNNN…
TACTTCTTCTTTTTTATCTTTAGGTTTAATATAGTAGGAGAATTGCAGGCAGGTAACTATGATAGTTACCTACTAACATTTATTTTTAATAAAAGAATTGTAACCAAAAATTAAATCATGCAAAATAAAAAAACTTATGATGACTGGGTGAAAAAGTGTATAACTAAATCAATTTCCGTCTTAATCATGATAGATATAATGACTCGGACATCTATTGCAAATGCATATCCCATTTTCGCACAGCAAGGTTATGATAATCCTCGAGAAGCAACTGGGCGTATTGTATGTGCCAATTGTCATTTGGCTAAAAAACCTGTGGAGATCGAAGTTCCACAGTCCGTGCTTCCTGATACGGTATTTGAAGCAGTTGTTAAAATACCCTATGATAAGCAAATAAAG…
TATTCGTAAAATGCATTTAATTCTTTTAACAATTTAACAGTCTCTCCTACCACATATCCCCCACATCCAGCTCCTGCTGGTGGCCCCCCAGCTTCCACACAATCTACCCCTCCATAACCTTTATGAATGACATCTTCGGACCAAATATCCTCATAATGATAATCTTTGGACTGCAAAGTATCTATAATTGTAGGTATCAAGAATCCTGTCAGAGTAAAAGTACTATCATGTTTGGGATCACATCCAATCTGTAACACTTTTTCACCACGTCTAGCTAGGGCAATTGAAATATTACAACTAGTGGTTGATTTACCGATTCCGCCTTTTCCATAAACTGCTATTTTCATCTTTTGATCTCCTTTTATTTCTTTTTTATCTTCCGAACTTGTTATCCGTTTT…
>NC_014676.2
TGGGCGAACGACGGGAATTGAACCCGCGCATGGTGGATTCACAATCCACTGCCTTGATCCACTTGGCTACATCCGCCCCTCTACTATACTATTTTTTTTTATTTCTTTAAATATTTCAAATTTTAAGTTCAAAGATTTCCATTTCTACGATTCATCATTATTTTTTATCTTATTTCTGAGATACGATATATAGAAAATTCCAATCTTTATCTTTTATTTTAACGCTAAAATAAAAACTTCACAAAAGATTGGTAAGAACTTTTTTACTTTTTTTTTTATTTTCATTTTATAGAAATTATATATTAGTCCATAACGGACGTATAATACTAAATAAAATCCAATAAAACGAAATCAAACTCATTAAAAATCCTTTTTTTTTTTCTTATGGTAAAATAAAAT…
CAGGAAATTAACAAAAAATAAATCTGGAATTTTGGGAATAAGGGGCAACAAGTTATCGAAAATTATGTGTGTTTTTTTTTCTAAAAATTTTGTTCGGTGGACAAAGCAAATCTCTTCATCACATGCTTCGATAAAATATCTTGGATCTATGTCGAATTGCTAAGGTACATGTATCAATCAAATCAAATAAATGAATTTCATTCTGTTCTGATAAGACAATTATGATCGGTCTTGAAACAATTCATTGCATTGATATTTATCAAATCCAATATCAATAAACCCATTTTACTCTCTACGCGTTAAGTAAATTAGAATTCTCATTCCTGAATGAGCTACTAGCCACTATGAGTCTACTGCATATACTTATATATATATAAATAGATCTTATCCGTCTACTGA…
AAATCTGAATAGAATAATCTTTATTATTTGAAGCGGTTCTTTCGGGCAGTTATCGAAAGAGGGCAATTGCTTCGAATTTGATCAATTGAGATATCTGGAAACAATATATATATATTTGTATTTGATTCGAACATTTGAATTCGAAGTGGATTCTTATTTTCTATTTCTGTATTCTTTTTTGATTCAAGGACTAAGCACTGAATCAAAAAAAGAATACAGAGAATAGATTCATGGGCCCCTACCTTATAATGAAAGTCATGCTTGATAGAAGGATTAGATCACATAAAGTCAACGAATGAGGTGGGTTCATTAACAATTCACAGATGAAAAAATGGCAAAAAAGAAAGCATTCACCCCCCTTCTATATCTTGCATCTATAGTATTTTTGCCCTGGTGGAT…
NNNNNNNNNNNNNNNNNNNNNNNNNNNNNNNNNNNNNNNNNNNNNNNNNNNNNNNNNNNNNNNNNNNNNNNNNNNNNNNNNNNNNNNNNNNNNNNNNNNNNNNNNNNNNNNNNNNNNNNNNNNNNNNNNNNNNNNNNNNNNNNNNNNNNNNNNNNNNNNNNNNNNNNNNNNNNNNNNNNNNNNNNNNNNNNNNNNNNNNNNNNNNNNNNNNNNNNNNNNNNNNNNNNNNNNNNNNNNNNNNNNNNNNNNNNNNNNNNNNNNNNNNNNNNNNNNNNNNNNNNNNNNNNNNNNNNNNNNNNNNNNNNNNNNNNNNNNNNNNNNNNNNNNNNNNNNNNNNNNNNNNNNNNNNNNNNNNNNNNNNNNNNNNNNNNNNNNNNNNNNNNNNNNNNNNNNNNNNNN…
TTATATTCTTGATTCGATAATGAATTCGCTTGAAAATCATTTTTTTTTTCGTTTTCGTAATGAATTAATCTTTCTTTTTCATATGAATCCCATTTTGTTAAATCTTTATTTTGAGCCATATAGTGTTGATTGACTCTATTTCGCCATTGTCCTGGTACTAATCTAAGCCATCTACTCTGAGATAAATCATATTGATAATGACCCCTTAACCAGTTTTTCCATTCATTCATTCCAGAATGCCAAAAGCTTTTCTGTCTTAACCCATAATGATGTCTTAATCTGGAATGAGATTTTCCTTGTTCTTCAAAATAATCTTTTATTTCATTTTTAAGAAAAAGAGACGTTCCGTGATATTGAAGGATGGGGTTGAATTTATAAAAACTAATAACTTGGGTTTGT…
>NC_024034.1
GGCGAACGACGGGAATTGAACCCGCGCGTGGTGGATTCACAATCCACTGCCTTGATCCACTTGGCTACATTCGCCCTATACTATGTCTAAATTACATAACTTTTTAGACCCTTTCATTATCATTTATTTTTTCTTAATTTTACATTAAGAAGTCATATTACAAAAAGATCAAAAAGATTGATAAGAAAAATGCATAAATGAAAAATTACTAAAAAAAAAACAGAAAACTCAAAATTTACAAATTTATTTTGTTGAAATAAAGAAGAGTGCTTAATGCTAAAGAATATGGAAGTTAATAAATAATTGATTAATTTCTGTATATGTATACAGAAAAAGACTACTAACAAAAAGTAAAGAGCCGAGTAATATCAACATTGTTGATATTACTCGGCTCTTTAC…
ATTGATACCGAACCATTTTCCGCAAAGTGGTGATGACGGATATAACTTGTACAAATCTTTCCATTTTCCAACTCGACCCGATCCGTTCGTTCGTCGAGCTATTTACTCGATCGCAGACATTTCTGGAACACTTTTTACAGAGGAAGAGATAGTGAATTTTGACAGAACTAATTGTCAACCTGTTTCAGATATGAATCTGCCTGATTCAGAGGAGAAGAACTTGCATCAGTATCTCGATTTCGGCTCAAATATGGGTTTGATTCACACTCCATATTCTGAGAAATATTTACCATCCGAAAAGAGGAAAAAACATAGTTCTTGTCTAACCAAATCCCTTGAAAAAGGGCAGATGTATAGAAACTTTCATAGAAATAGTCCTTTTTCAACTCTCTCCAAATT…
TTTCTTACTAATAATAACTATTCATTATTTGTAAGAATATCAATAGAATAAGAAGACTATTCTATATATTAGAGAATATAGAATATATTTATATATAAATATATTCTATATTTTGAATTGATTAGTCGATTGAAAGATTTCCCGATACTTCATAAAAAAGGGGGGGTTCATTGGACTAAATAAAGGGGCGGAAGAGGGCGAATCGTTATGTTAATCCGAATGAAGAAAAAATTGTCGGAGTGAAATCTGAATATAATAAAAATCAAGAGCAGCTATGAAAGTCCGCGGAAAAAACAATTTTGATTTTTCTATTTTTTTTTTAAGATTAAACAAAAGGATTGGCAAATAAAAGCGCTAATGCTACAACCAGCCCATAAATAGTTAAAGCTTCCATAAAAG…
AAATAACATTGCTATATATGTTATTTTAGGGTTCATTTCTTCCTCCGGAAATGACTAACTGAGCTGGTTTGGATCAATCCCGGTAATTATGTTTTTATTCCTCCTTAGAAAAGGAGGATATATACTAAGAGGTGGAATAGAATAGAATAACAATTAATTAGGTACCTAGGAAATTCCTCTTTAAAAACGTCATCAATATAATAAGTAGAATCGAAAATAAAATTTTTATAGAGTTTTTAATCCATTTCTTCCTGCTTATTAGTTTTTTTATCCTTTTGAATATTTCATTCATTATTTTGTTAATCATTTTGATTAACAAATACAGAATAATACAGAAAGCCAACGCCTTGAGAAAACCCCCTTATTGTTCGGGGGAGGTTCGAATTCCGTCTCATGCCT…
>NC_002762.1
ACAGAAATACCCAATATCTTGTTCTAGCAAGATATTGGGTATTTCTGTCTTTTCTTTCTTCAAAAATTCTTATATGTTAGCAGAAAAACCNNNNNNNNNNNNNNNNNNNNNNNNNNNNNNNNNNNNNNNNNNNNNNNNNNNNNNNNNNNNNNNNNNNNNNNNNNNNNNNNNNNNNNNNNNNNNNNNNNNNNNNNNNNNNNNNNNNNNNNNNNNNNNNNNNNNNNNNNNNNNNNNNNNNNNNNNNNNNNNNNNNNNNNNNNNNNNNNNNNNNNNNNNNNNNNNNNNNNNNNNNNNNNNNNNNNNNNNNNNNNNNNNNNNNNNNNNNNNNNNNNNNNNNNNNNNNNNNNNNNNNNNNNNNNNNNNNNNNNNNNNNNNNNNNNNNNNNNNNNNNNNNNNNNN…
AATTCTTTCGATTTCGATTAGATACTTTTTTCTTTTTTTAGTAAATTGGTATTTGCTTCCGCAATTCCAATTATATCAATACTTTATTTAATTTACTCCTATTTATTACTCCTGGAATTATCTATTTATCGGGACAGATAATACCCCATTCTAGGAAGGGCTGAGTTGAGTATTATTAATTTAGAAGATATGCTCACCTTCTTATTTCCCGTCCTTAGTTTAGGAAAGTGGAAAGTTTTTTCCTTTTATTTTAGGAATTTTGGGAACAGAACATTTCAACAAAGGAAGTCTTTCACCGGTCAAACAAGACGTAAGACTTAATCTAAAAGAAATTACTAGATTGAATCTATTTGCATTAAAAAAACCGATCAAAAAAGGGCGAGCGAAGTAAGTGATCGA…
CAAATTTTAAATAAGGAATAAATCATGTATACATCTAAACAACCTTTTCTTAAATCTAAGCAACCCTTTAGTAAATCCAAGCAAACTTTTAATAAATCCAAGCAACCCTTTCGTAAATCCAAGCAAACTTTTCGTAAATTCAAGCAACCTTTTCGTAAATCTAAACAACCTTTTCGTAGGCGTCCTCGGATTGGCCNNNNNNNNNNNNNNNNNNNNNNNNNNNNNNNNNNNNNNNNNNNNNNNNNNNNNNNNNNNNNNNNNNNNNNNNNNNNNNNNNNNNNNNNNNNNNNNNNNNNNNNNNNNNNNNNNNNNNNNNNNNNNNNNNNNNNNNNNNNNNNNNNNNNNNNNNNNNNNNNNCGTAACTATGAGAACGAAAAGCAATTTCAAGCCCAGTCAATT…
TTTTTCACTATTTTGAAATAAGAAAAAGATCCAAATCTAAAATGCAAAGGTCGTCTTATTCAAAACCTCAATCATCACATCCCCTCTCTCCCACTTCACACCTCGGAACGCACTGTTCTTATAGAGAGAAAGGCGCTTTCCCATCTTCTTAACCTGAAATGAAGNNNNNNNNNNNNNNNNNNNNNNNNNNNNNNNNNNNNNNNNNNNNNNNNNNNNNNNNNNNNNNNNNNNNNNNNNNNNNNNNNNNNNNNNNNNNNNNNNNNNNNNNNNNNNNAGCCTTCCAAAGGGGGAAGGGCCTTTACTTTCCCCCTGAGGGTAGGAAAATCATGATCGGGATAGCGGACGTAAAGCTATTGAACTTAGGTATGCTCTTTCCTTTTGTCGAAGTGGAATCGTAGA…
TTGCAGAGATGAGAACCATGAAAAGCAAGATCCCGAATAAGAAAACAGAAACCGAGGAAACCACAAGAGTGAAGACTAGTAGAGTCTCGTCTTTTGTCATTCTTTGCTCCTTTTTCACTCAATGATTCATTCGAATTTCCCGACCAAAAATTCTATATGTCTATTCATAGGGCCTCGTTGCTAAGTGCTACAAGATCTAGTGCACTGGAACTCGTGGTTATGGACCCGAATCCTTTAGTATGGAACATTGTCTTTTCCAAGTAAAAACCCCCAGTATATGAAAGAATGAAAAGGTGCTTTCGTTCTTTTCTTGTGGAATAAGAAGCCCTCGTACCTTAATGAAAGGAAAATAGGAATTTTTCATTAGGTATTTGACCAAATAGGATCGTCCAGTTCCTA…
>NC_021449.1
GGGCGAACGACGGGAATTGAACCCGCGCATAGTGGATTCACAATCCACTGCCTTGATCCACTTGGCCACATCCGCCCCTAGTGTCTTTTAAAATGACTTTTTTAACATCAATTTTAATATAAAAAATTGGATTTTTCTTCAATAGTTTTTCTTTATAGTAAAAGAAAGAGACTTACGAATAACAAATAGAAGTATAAGTTAAAATAAAAGAGCAATAATCCTTCTTGATAGAAGAAGAAAGAATTTTTTTCTATTCACATTTCTATATTTAATGAATTTAGTTATTAATTAGAATTATTCTAATAAACTTAGAATAATTCTAATTGGATTTAGATTTTAACAACAGCTCTAGACTAAGAAAAAATTCTATCCATTTGTTGGAGCTTCGATAGANNNNNN…
NNNNNNNNNNNNNNNNNNNNNNNNNNNNNNNNNNNNNNNNNNNNNNNNNNNNNNNNNNNNNNNNNNNNNNNNNNNNNNNNNNNNNNNNNNNNNNNNNNNNNNNNNNNNNNNNNNNNNNNNNNNNNNNNNNNNNNNNNNNNNNNNNNNNNNNNNNNNNNNNNNNNNNNNNNNNNNNNNNNNNNNNNNNNNNNNNNNNNNNNNNNNNNNNNNNNNNNNNNNNNNNNNNNNNNNNNNNNNNNNNNNNNNNNNNNNNNNNNNNNNNNNNNNNNNNNNNNNNNNNNNNNNNNNNNNNNNNNNNNNNNNNNNNNNNNNNNNNNNNNNNNNNNNNNNNNNNNNNNNNNNNNNNNNNNNNNNNNNNNNNNNNNNNNNNNNNNNNNNNNNNNNNNNNNNNNNNNNNNN…
AAGGTTTTTCATGGCTAAAAAAAAAGATGCCCGAGTAACAGTAATTTTGGAATGTACTGGTTGTATCCGAAACGGTCCTAAGAAGGTATCAGCAGGTATTTCCAGATATATTACTCAAAAGAACCGGCATAATACGCCGGTTCGATTAGAATTAAGAAAATTCTGTCCCTATTGTTACAAACATATGATTCATGGGGAAATAAAGAAATAGATCGAATCTAGTCTGTCTTATCCTTGACATGGAAAAATTATATTATATAGAACATATTGAAATAAAAAAATCCTATTTGTAGTCAAAAGAAAATGAGAATTCTGAAATAGGATTTTAGGGATTAGAAATAAACTAAACAAAACACCATGGATAAACCCAAANNNNNNNNNNNNNNNNNNNNNNNNNNN…
NNNNNNNNNNNNNNNNNNNNNNNNNNNNNNNNNNNNNNNNNNNNNNNNNNNNNNNNNNNNNNNNNNNNNNNNNNNNNNNNNNNNNNNNNNNNNNNNNNNNNNNNNNNNNNNNNNNNNNNNNNNNNNNNNNNNNNNNNNNNNNNNNNNNNNNNNNNNNNNNNNNNNNNNNNNNNNNNNNNNNNNNNNNNNNNNNNNNNNNNNNNNNNNNNNNNNNNNNNNNNNNNNNNNNNNNNNNNNNNNNNNNNNNNNNNNNNNNNNNNNNNNNNNNNNNNNNNNNNNNNNNNNNNNNNNNNNNNNNNNNNNNNNNNNNNNNNNNNNNNNNNNNNNNNNNNNNNNNNNNNNNNNNNNNNNNNNNNNNNNNNNNNNNNNNNNNNNNNNNNNNNNNNNNNNNNNNNNNNN…
NNNNNNNNNNNNNNNNNNNNNNNNNNNNNNNNNNNNNNNNNNNNNNNNNNNNNNNNNNNNNNNNNNNNNNNNNNNNNNNNNNNNNNNNNNNNNNNNNNNNNNNNNNNNNNNNNNNNNNNNNNNNNNNNNNNNNNNNNNNNNNNNNNNNNNNNNNNNNNNNNNNNNNNNNNNNNNNNNNNNNNNNNNNNNNNNNNNNNNNNNNNNNNNNNNNNNNNNNNNNNNNNNNNNNNNNNNNNNNNNNNNNNNNNNNNNNNNNNNNNNNNNNNNNNNNNNNNNNNNNNNNNNNNNNNNNNNNNNNNNNNNNNNNNNNNNNNNNNNNNNNNNNNNNNNNNNNNNNNNNNNNNNNNNNNNNNNNNNNNNNNNNNNNNNNNNNNNNNNNNNNNNNNNNNNNNNNNNNNN…
>NC_021091.1
TTTTATGTAATTTTATGTACAGTAGTGGGGAATTATGGGACAAAAAATAAATCCGCTTGGTTTCAGACTTGGTACAACTCAAAGTCATGATTCTATTTGGTTTGCACAACCAACAAAATATTCTGAGAATATACAAGAAGATAAAAAAATACGAGATTGGATAAAAAATTATATACAAAAAAATAGAAGAATATCCTCGGGTGTCGAGGGAATTGGAGAGATAAAGATTCAAAAAAGAATCGATCTGATTCAAGTCATAATATATATGGGATTTCCAAAGTTATTAATAGAGGGTAAGCCTCAAAAAATCGAAGAATTACAGACGAATATGCACAAAAAACTGAATTGTGTAAATAGAAAACTAAACATTGCTATTGTAAAAGTTACAAATGCTTATAA…
CACAAATTCAAATATTTCATCGAAACATTGATAAAATCGAATCATTGAAAAAATGGATTCAATATGTTCTGTCCCTAAACCAAATTTTTATTTTTTTATTGAAAAATTTTATTTTCCAAAGTTTTTTTTCCTGGTTTAGTATTAGATATAAATCTACCTATCGAATCTTAGTATTAGTAATAAATGATAGAAATGAAGTTTTAACCTCCCGTCCTTTGCAACAAACGAATCATTCCTGTTAAGAATTTTCTCTTTATTTGAACATTACTTCTTTTTTTTTTCTTATTATGACTGGAATAAAAAAATTTAGAAATAGAAATGATTAATAAAAAATTTCTATGGAATTCTGAAAGAGCGAAAAATCTTTTTTTTATCGAATCCTANNNNNNNNNNNNNNNN…
NNNNNNNNNNNNNNNNNNNNNNNNNNNNNNNNNNNNNNNNNNNNNNNNNNNNNNNNNNNTTGTACAGTCAAAAAGGGGGGGTCGAGTCCATAAAAGACAAGATCAGTAAGGCGAAATTTACTGAAATATAATCCTTGTTAGATCGTCCATTTTGTACCAACGGTGTCTTTTGAGTATACCGAATCAGTATAGCTATCCTTCTTCTAACAGAGCAATGAAATTTCACAATCAGTGTAAAAATTTAGTACTAGATTTTTTTCGTCTTTTTTCATTGATTGTCTCTATGTAGTCAAAAATTCGATAGAAAATTTTGCAAAGTTTGGGTATATAAAAATTTTTTTGATATTCAATTTTTATAGTAATAGTATAAAATGAAGGTTCTTAACTTTTCAGATTATT…
AGAATAGTGGCGTTGAGTTTCTTGACCCTTTGCCTTAGGATTAGTCAGTTCTATTTCTCGATGGAGGCAAGGGAAGGGATATAACTCAGCGGTAGAGTGTCACCTTGACGTGGTGGAAGTTATCAGTTCGAGCCTGATTATCCCTAAACCCAATATAAGTTTTTCTATTTGGATGCCGTGATCGAATAAGAATTGATCGAATAATATAATAATGGNNNNNNNNNNNNNNNNNNNNNNNNNNNNNNNNNNNNNNNNNNNNNNNNNNNNNNNNNNNNNNNNNNNNNNNNNNNNNNNNNNNNNNNNNNNNNNNNNNNNNNNNNNNNNNNNNNNNNNNNNNNNNNNNNNNNNNNNNNNNNNNNNNNNNNNNNNNNNNNNNNNNNNNNNNNNNNNNNNNNNNNN…
NNNNNNNNNNNNNNNNNNNNNNNNNNNNNNNNNNNNNNNNNNNNNNNNNNNNNNNNNNNNNNNNNNNNNNNNNNNNNNNNNNNNNNNNNNNNNNNNNNNNNNNNNNNNNNNNNNNNNNNNNNNNNNNNNNNNNNNNNNNNNNNNNNNNNNNNNNNNNNNNNNNNNNNNNNNNNNNNNNNNNNNNNNNNNNNNNNNNNNNNNNNNNNNNNNNNNNNNNNNNNNNNNNNNNNNNNNNNNNNNNNNNNNNNNNNNNNNNNNNNNNNNNNNNNNNNNNNNNNNNNNNNNNNNNNNNNNNNNNNNNNNNNNNNNNNNNNNNNNNNNNNNNNNNNNNNNNNNNNNNNNNNNNNNNNNNNNNNNNNNNNNNNNNNNNNNNNNNNNNNNNNNNNNNNNNNNNNNNNN…
>NC_007957.1
TGGGCGAACGACGGGAATTGAACCCGCGCATGGTGGATTCACAATCCACTGCCTTGATCCACTTGGCTACATCCGCCCCTCTACTATTCACATTACAAGAAATAACAAATTGAAAAAGATTAAATTTCCACCATTCATCATGTTTTTTTATTATCTTACTTTAAGATTAAGGTATTAAACAACAAAACCAAAGTATGATACTCAGTCATAAACCAACCTATGAGAATACTTTTTATTACTATTTTAGTTTTAGTTGAAATAAAGAAATAAAAAAAACTTAGAAAAGTAAAAGACTACTAAGATAAATAAAAGACTACTAAATAAAGGAGCAATACCATCCCCCTTGATAAAAGAGGAAATTGGTTATTGCTCCTTTACATTCAAAAACTCGTAAACACT…
GGTAACTATGTTAAATTCATTTTGTTTTTGTATCGTACAAAAAACGAATTCTATTTGTGTATGTGCTCCCGGGAACGATATGGTACTCTATTCCATTACACGGATCAGGAGTAATCGAAAAAGCCAGACCCAGACCCAGCACGGTTGGATACCCGAATATAATGCTACCAATAATTGTACTAATGCACATATGTCTCTCTCCCATCAATCGGTACTAGTTAAAGTAATGGAAATTCCCATATTTGTTTGATGAGAAATTCGAAAGAAAATATATATATAATATAAATAAAATATAAATTAAGAATAAGCATCCCCCTATAGATAAATAAATCTATTTTATTTTTTTTNNNNNNNNNNNNNNNNNNNNNNNNNNNNNNNNNNNNNNNNNNNNNNNNNNNN…
TCTTTCTAGATTCAAGGACTAACTGCTGAATCGCAAATAAAAAACATAGAATAGATTCATAGGCTCGATACCTTGTAATAGAACTCATGCTTGATAGAACTATTAGATCGAGAGTCGACGAATGAATTGGGTTCATTAACAATTCACAGCTGAAAAAAAAAAAATGACAAAAAAGAAAGCATTCACTCCCCTTCTATATCTTGCATCTATAGTATTTTTGCCCTGGTGGATCTCTCTATCACTTAATAAAAGTCTGGAATCTTGGGTTACTAATTGGTGGAATACTAGGCAATCTGAAACTTTTTTGAATGATATTCAAGAAAAGAGTATTCTAGAAAAATTCATAGAATTAGAGGAACTCTTCTTGTTGGACGAAATGATAAAGGAATGCCCGGAAAC…
NNNNNNNNNNNNNNNNNNNNNNNNNNNNNNNNNNNNNNNNNNNNNNNNNNNNNNNNNNNNNNNNNNNNNNNNNNNNNNNNNNNNNNNNNNNNNNNNNNNNNNNNNNNNNNNNNNNNNNNNNNNNNNNNNNNNNNNNNNNNNNNNNNNNNNNNNNNNNNNNNNNNNNNNNNNNNNNNNNNNNNNNNNNNNNNNNNNNNNNNNNNNNNNNNNNNNNNNNNNNNNNNNNNNNNNNNNNNNNNNNNNNNNNNNNNNNNNNNNNNNNNNNNNNNNNNNNNNNNNNNNNNNNNNNNNNNNNNNNNNNNNNNNNNNNNNNNNNNNNNNNNNNNNNNNNNNNNNNNNNNNNNNNNNNNNNNNNNNNNNNNNNNNNNNNNNNNNNNNNNNNNNNNNNNNNNNNNNNNN…
TTATTTCCATTAAAATTTAAAAGAAGTAATTTGATTGGTATAACCCAGGGTTTCATTTTATATGTATTATAAAGTAGCACAAATTCTGGGAAGAACCAAGGTTCCAGATTCGATATGGAACGATTTAGTATTTCTTCATTCATCCCCATCCAATCAAAAAGGTCTTTTTGATTGGATGGTTTGATTTCTTGATCTTGTGTGAGATAAAAAAGACCTTTCTTATCAATTATTTGATAATTATTCGACCCGGTCTTGGTATTTTTATTACTGTTGATACTGGTATTGATCCAGACCTCAATATCGACCTTCTTTCTAAAGCAAAAATGGAGAATTTTCCAATCAAAATATTTTCTATCCGGGTTTTTCTTTATATACTCTATATACATAATATCATCTTCG…
>NC_023259.1
TGAGAAAATAAATGGGCAACGACGGGCGAACGACGGGAATTGAACCCGCACATGATGGATCCACAACCCATTGCCTTTGATCCATTTGGCTACATCCGCCCCACATTAGATTATTACATTACTGAAATCATTAATCATTATAATCATTTTTATATTGGATATTTATCCAGCGCATTTCGATGTCGTAAGTGTCGAAATGAAAAATTAGTTTTTTACTTTTTTTTACGCTAAAAGATATAAAAAAGGGAAAAGAAAAGGAGCAATAGGAATACCCTTGAGAGAACAAGAAAACCAAAATTGCCCCTTTACTTTCAAAAACTCATATAAACTAAGACTAAAGTCNNNNNNNNNNNNNNNNNNNNNNNNNNNNNNNNNNNNNNNNNNNNNNNNNNNNNNNNN…
NNNNNNNNNNNNNNNNNNNNNNNNNNNNNNNNNNNNNNNNNNNNNNNNNNNNNNNNNNNNNNNNNNNNNNNNNNNNNNNNNNNNNNNNNNNNNNNNNNNNNNNNNNNNNNNNNNNNNNNNNNNNNNNNNNNNNNNNNNNNNNNNNNNNNNNNNNNNNNNNNNNNNNNNNNNNNNNNNNNNNNNNNNNNNNNNNNNNNNNNNNNNNNNNNNNNNNNNNNNNNNNNNNNNNNNNNNNNNNNNNNNNNNNNNNNNNNNNNNNNNNNNNNNNNNNNNNNNNNNNNNNNNNNNNNNNNNNNNNNNNNNNNNNNNNNNNNNNNNNNNNNNNNNNNNNNNNNNNNNNNNNNNNNNNNNNNNNNNNNNNNNNNNNNNNNNNNNNNNNNNNNNNNNNNNNNNNNNNNN…
AATACGCCGACAGAGTGGAGACACATTTTTTTCCTAAAATAGTATCTACCGAGTACAGTTCCATTTGAATTAAAGATTTCGCGTACAAATCCAAGCGGGCCTTACTTAATTACAGCTGCTCATATATGTATTACCATACCATTCTATAATTCTAAGGAGGATTAAAAAAAATGCGAGACCTAAAAACATATCTCTCTGCGGCACCGGTACTAAGTACTCTATGGTTCGGGGCTTTAGCAGGTCTATTGATAGAGATCAATCGTTTATTCCCAGATGCATTGACATTCCCCTTTTTTTCATTCTAGTTATTGACATGGGAAGGAAGGGATGAAGACGCTTAGAGATACAATCACAATCAAATCTCTGTGACCAATCCCCTCCCCTCCCACTTTTTTAGAT…
NNNNNNNNNNNNNNNNNNNNNNNNNNNNNNNNNNNNNNNNNNNNNNNNNNNNNNNNNNNNNNNNNNNNNNNNNNNNNNNNNNNNNNNNNNNNNNNNNNNNNNNNNNNNNNNNNNNNNNNNNNNNNNNNNNNNNNNNNNNNNNNNNNNNNNNNNNNNNNNNNNNNNNNNNNNNNNNNNNNNNNNNNNNNNNNNNNNNNNNNNNNNNNNNNNNNNNNNNNNNNNNNNNNNNNNNNNNNNNNNNNNNNNNNNNNNNNNNNNNNNNNNNNNNNNNNNNNNNNNNNNNNNNNNNNNNNNNNNNNNNNNNNNNNNNNNNNNNNNNNNNNNNNNNNNNNNNNNNNNNNNNNNNNNNNNNNNNNNNNNNNNNNNNNNNNNNNNNNNNNNNNNNNNNNNNNNNNNNNN…
AGAATGGAAGACAATACATGTGTACATCTATCCCGTATCATATACAGTATATGATACGGGATAGATGAGCCAGGACTCAATAGTGAGACAGGACTCAATATCCATCCGAGAAAAATGGATAGTTTTCCAGTCAAAAAATTTTCTAGTCCCCACATCCATAATATAACCTAAATCGAAATAATTATCGAGAGGGGTACTTTGCGGTTCGTAAATAGATGAATCCCTCTTAGCTTCAGAATTAATAGAATTCTATGATAAAAGATCATATCTATATTGTTTTTTTCATTTTTTTTTTTTTTGTTTATATTTTTTAACTTTTCTTTTTGATACGGTACTGAGTCTGCTGTAAAATAAGTTTGTTCTTTTTTTTTGTACTGAATTAATTTGTCCTTTTCATAT…
>NC_015894.1
AAGAATCTAAGAATTATTACTCGATAGAATTCCCAATATGTAGAACAATAATAATGGGCGAACGACGGGAATTGAACCCGCGCGTGGTGGATTCACAATCCACTGCCTTGATCCACTTGGCTACATCCGCCCTCGTACTTAAGCTTAACTAAAGTATTTCACTTTTTTTTTATTACTAAAGCGACAAATGTAAAAAAAAGACTTATGGATAAAAATCCAATACCAATCAACTAACCGATACAAACGGAGTAATACCAAACCTCTAAGAGGTTTGGTATTATTCCTTGATCAAGCCCTATACACTAAGATAAAAAATCNNNNNNNNNNNNNNNNNNNNNNNNNNNNNNNNNNNNNNNNNNNNNNNNNNNNNNNNNNNNNNNNNNNNNNNNNNNNNNNNNN…
TCAGTTAACTTAATCATTTTGGCTCACTGTTTTCACGTAGATGATAAGTAAAAAAGCGGTAGGAACTAGAATGAACAGTGCAGTAGCAATAAATGCGAGAATATTTACTTCCATAATCTTATTATTTTTTTTTCTTCGCAATAACTCGGGATCTAATCCCCTAGAGGTAATAAATTTGACTGCTATAATGTAATTTGGATTAATTGCATCCTAATGATACTAAATGAAATCCGTGTATGAATAACAATATCTAATCTATCAAAGAGATTCATCATCGAGAATTGAATAGTATAACATAGGAAGATCTTTTATCCATACCAAGTAAAAATTCCTGATCCTCTAACGAATTCATTCAGTTTCTCTTTTCACTCTTTCTTTTTTATACTAGACTATAAATAA…
TAACCAAATTTTAAATAGAAATAAATATATATAATATATAGTAATGAAAAAAATATTATATTTATATATAAATATTCTCTATCTTAATATAGAAATAATAGAAATAGAAATTATAGTAATATAAATAAAAAAAAAGAAAATAATATAAAGAAAAAATCACTTTAATTTCAAAAATAAGATAAGAATAGAAATAAATTAAATTGAATTTAAATATGATAAAAGATGTAATGTCAAAATGAAATAACTATTTAATAATAATCAATATTTCATAATTTATATCAAGTTAATACTTATTAATTAATTTATAAAGAATTTCTCTATAATACTAAATATAATGAAATAATGAAATAATAAAGAATAATAATTAAATTATAATTTGATATAATAATTATTAATTAT…
NNNNNNNNNNNNNNNNNNNNNNNNNNNNNNNNNNNNNNNNNNNNNNNNNNNNNNNNNNNNNNNNNNNNNNNNNNNNNNNNNNNNNNNNNNNNNNNNNNNNNNNNNNNNNNNNNNNNNNNNNNNNNNNNNNNNNNNNNNNNNNNNNNNNNNNNNNNNNNNNNNNNNNNNNNNNNNNNNNNNNNNNNNNNNNNNNNNNNNNNNNNNNNNNNNNNNNNNNNNNNNNNNNNNNNNNNNNNNNNNNNNNNNNNNNNNNNNNNNNNNNNNNNNNNNNNNNNNNNNNNNNNNNNNNNNNNNNNNNNNNNNNNNNNNNNNNNNNNNNNNNNNNNNNNNNNNNNNNNNNNNNNNNNNNNNNNNNNNNNNNNNNNNNNNNNNNNNNNNNNNNNNNNNNNNNNNNNNNNN…
CTCAAAAAATCTGTTGGACAAGCGGATTCACATCTCTTACAACCTACACAGTCTTCGGTTCTTGGAGCGGAGGCAATTTGCTTAGATTTACATCCATCCCAAGGTATCATTTCCAAAACATCTGTAGGGCAAGCACGGACACATTGAGTACACCCTATACACGTATCATAAATTTTGACTGAATGTGACATTGGATCTATAAGCTCCTGTTTTGAACATAAAAAATTTCGATCTGGTTCTGGCAAAATCAACAGTAAATAAATACATTGTAGACACCAGACGAATCAGTGGTTTACCAGAATTTTTTTTAATCCATAGACTTCTGGATCTGTTCATAAGAAAAGGGCCAAGAGACTTTGATTTATTTTTTCAGCAAACATAAACATAATAATCCAAATC…
ATCGGGTCGAATTGGAAAATGGAAAGATTTGTACAAGTTATATGTTTCGTTACCACTTTTTGGAAATTCGTTAGATATGAATATGTCAGAGACCTGTGAATCGATTGGTAAAATAGCCTCTCTCTCCAAAAAATTAGGTTTTTTTTTACCTTTACGGACGCACAAAGAAAATATCTTGTTGCGAATGAACAAGATATTGAGGAATTGTCCATACGTAAGATCATAATTATTGATACAGGTCTTTTCCACATAAAAGGGGAATCCTTTGTTACAATAGAACCAGAAGTGATCTGGATTATTCAAGAATCGAAGTCGATTTGCTTTATAAAAAGAAGATATCAATGAACTTCTATGAAATGGTTTCACGGGATTCAGCCAATTGTCTCGATCGTGGGATAT…
>NC_024725.1
AAATACCCAATATCTTGCTGGAACAAGATATTGGGTATTTCTGGCTTTCCTTCCTTCAAAAATTGCTATATGTTAGCAGAAAAGCCTTATCCATTAAGNNNNNNNNNNNNNNNNNNNNNNNNNNNNNNNNNNNNNNNNNNNNNNNNNNNNNNNNNNNNNNNNNNNNNNNNNNNNNNNNNNNNNNNNNNNNNNNNNNNNNNNNNNNNNNNNNNNNNNNNNNNNNNNNNNNNNNNNNNNNNNNNNNNNNNNNNNNNNNNNNNNNNNNNNNNNNNNNNNNNNNNNNNNNNNNNNNNNNNNNNNNNNNNNNNNNNNNNNNNNNNNNNNNNNNNNNNNNNNNNNNNNNNNNNNNNNNNNNNNNNNNNNNNNNNNNNNNNNNNNNNNNNNNNNNNNNNNNNNNNN…
TGCGTAGATTTATGGGATCACTTACTATTCTTTTTTGTTTTGCATAGATAAAAGAAGGGGAATATTGATATATATTAGAGGGTATTGATATATATTATCATCTGATGTGATTTCTTGGTATCCTAAATATAAGATTAATACTTCAAGTTGCTGAGTTGAGAAAGAGATGGTTGAATCAAAAGAATTCCTTTTTTGAAGTTCAATTTTTATCAGAGGACAATATGAATATTATACCATGTTCCGTTAAAACACTCAAGGGGTTATATGATATATCGGGTGTAGAAGTAGGCCAACACTTCTATTGGCAAATAGGAGGTTTCCAAATTCATGCCCAAGTACTCATCACTTCTTGGGTCGTAATTACTATCTTGCTAGGTTCAGTTATCATAGCTGTTCGGA…
GGAAGAGCTTTCCTTTTTTTAAGGGGCCCCTTGCTCGGGGGGTCGTGGAATGCTTTTCTTCTCCTCTTATTCCATATGGAATACAATCAGTTAAAATAAGAAGGAATAGGGGAATATTCGACTGTTTCAATTCTTTATTTATCTTATATTCCAAAATTCTCCCGAAAATCCAATTTAATTTTTCAATGGGGTTAGATGATCTAGTTCTTAATATTATTACTTTAAAGAACTGACAGATTCCACAACAAATCTCTTGATTCGGAATTAGAGACTCATGTCCCATCTGATGAATCGATTTTCTTTTACACTTCTGTATCTCACTCTATCTTGTTTTTTAGTATTATCTAAAATAACCGATGAATTATGAATTTTCCATAACTTAGGTAAGTGCTTTACCAA…
NNNNNNNNNNNNNNNNNNNNNNNNNNNNNNNNNNNNNNNNNNNNNNNNNNNNNNNNNNNNNNNNNNNNNNNNNNNNNNNNNNNNNNNNNNNNNNNNNNNNNNNNNNNNNNNNNNNNNNNNNNNNNNNNNNNNNNNNNNNNNNNNNNNNNNNNNNNNNNNNNNNNNNNNNNNNNNNNNNNNNNNNNNNNNNNNNNNNNNNNNNNNNNNNNNNNNNNNNNNNNNNNNNNNNNNNNNNNNNNNNNNNNNNNNNNNNNNNNNNNNNNNNNNNNNNNNNNNNNNNNNNNNNNNNNNNNNNNNNNNNNNNNNNNNNNNNNNNNNNNNNNNNNNNNNNNNNNNNNNNNNNNNNNNNNNNNNNNNNNNNNNNNNNNNNNNNNNNNNNNNNNNNNNNNNNNNNNNNNN…
NNNNNNNNNNNNNNNNNNNNNNNNNNNNNNNNNNNNNNNNNNNNNNNNNNNNNNNNNNNNNNNNNNNNNNNNNNNNNNNNNNNNNNNNNNNNNNNNNNNNNNNNNNNNNNNNNNNNNNNNNNNNNNNNNNNNNNNNNNNNNNNNNNNNNNNNNNNNNNNNNNNNNNNNNNNNNNNNNNNNNNNNNNNNNNNNNNNNNNNNNNNNNNNNNNNNNNNNNNNNNNNNNNNNNNNNNNNNNNNNNNNNNNNNNNNNNNNNNNNNNNNNNNNNNNNNNNNNNNNNNNNNNNNNNNNNNNNNNNNNNNNNNNNNNNNNNNNNNNNNNNNNNNNNNNNNNNNNNNNNNNNNNNNNNNNNNNNNNNNNNNNNNNNNNNNNNNNNNNNNNNNNNNNNNNNNNNNNNNN…
>NC_000932.1
ATGGGCGAACGACGGGAATTGAACCCGCGATGGTGAATTCACAATCCACTGCCTTAATCCACTTGGCTACATCCGCCCCTACGCTACTATCTATTCTTTTTTGTATTGTCTAAAAAAAAAAAAAAATACAAATTTCAATAAAAAATAAAAAAAGGTAGCAAATTCCACCTTATTTTTTTTCTAATAAAAAATATATAGTAATTTTTTATTATTTATTATTATTATTTATTATTAATATAATAAATAAAGTAAAATATGATACTCTATAAAAATTTGCTCATTTTTATAGAAAAAAACGAGTAATATAAGCCCTCTTTCTTATTTAAAGAAGGCTTATATTGCTCGTTTTTTACTAAACTAGATCTAGACTAACACTAACGAATTATCCATTTGTAGATG…
ATATTATGGATGACTGGTTACGGAGGGACCGCTTCGTTTTTGTAGGTTGGTCTGGTCTATTGCTCTTTCCTTGTGCCTATTTCGCTTTAGGGGGTTGGTTCACAGGTACAACCTTTGTAACTTCATGGTATACTCATGGATTGGCCAGTTCCTATTTAGAAGGTTGCAATTTTTTAACCGCTGCAGTTTCTACTCCTGCTAATAGTTTAGCGCATTCTTTGTTGTTACTGTGGGGTCCTGAAGCACAAGGAGATTTTACTCGTTGGTGTCAATTAGGTGGTCTATGGGCTTTTGTTGCTCTCCACGGCGCTTTCGCATTAATAGGTTTTATGTTACGTCAATTTGAACTTGCTCGATCTGTTCAATTGCGACCTTATAATGCAATCGCATTCTCTGGTC…
AGTTCTTTTTATCTTTCTCTATTTTTTTTCATACCACCTATAATGATTGATAATTCACAAATTTTCAATTGAATTTTTTTAATTCTTGGAACTAGTTATCTTTCTCTATTTCTTAAAAAAAATTTCAATTGAAACTTAGGGAAGTACTTTAAGAAACATATGTATAAAAAAACATATTTTATTGAGTCCCTTCATGCCTACTATAACTAGTTATTTCGGTTTTCTACTAGCAGCTTTAACTATAACCTCAGTTCTGTTTATTGGTCTAAGCAAAATACGACTTATTTGAAATTAATTGAATGCAGATTTTTTTATAAAAAAGGATTTCGTTGGTATTTATTAATATGTTCGATAGTTCCTTACCGTGTTAATTACCAAATTTTGGTCATTGAGATTCAT…
TATTTGACCCGGACCTGTTCTAAAAAAGTCGAGGCATTTCGAATTGTTTGTTGACACGGACAAAGTCAGGGAAAACCTCTGAAATTATTTCAATATTGAACCTTGGACATATAAGAGTTCCGAATCGAATCTCTTTTGAAAGAAGATCTTTTGTCTCGTGGTAGCCTGCTCCAGTCCCCTTACGAAACTTTCGTTATTGGGTTAGCCATACACTTCACATGTTTCTAGCGATTCACATGGCATCATCAAATGATACAAGTCTTGGATAAGAATCTACAACGCACTAGAACGCCCTTGTTGACGATCCTTTACTCCGACAGCATCTAGGGTTCCTCGAACAATGTGATATCTCACACCGGGTAAATCCTTAACCCTTCCCCCTCTTACTAAGACTACAGA…
TCGCCGTGACCTTCTCTTGAATTCTCAAAACTTCTGTCACTCCATCCCCGCAGGGGCGGAGAACCCGTTGCTGTCTCGGCTGTGCTACCGGAGGCTCTGGGGAAGTCGGAATAGGAGAGCACTCATCTTGGGGTGGGCTTACTACTTAGATGCTTTCAGCAGTTATCCGCTCCGCACTTGGCTACCCAGCGTTTACCGTGGGCACGATAACTGGTACACCAGAGGTGCGTCCTTCCCGGTCCTCTCGTACTAGGGAAAGGTCCTCTCAATGCTCTAACGCCCACACCGGATATGGACCGAACTGTCTCACGACGTTCTGAACCCAGCTCACGTACCGCTTTAATGGGCGAACAGCCCAACCCTTGGAACATACTACAGCCCCAGGTGGCGAAGAGCCGA…
>NC_009268.1
GGGCGAACGACGGGAATTGAACCCGCGATGGTGAATTCACAATCCACTGCCTTAATCCACTTGGCTACATCCGCCCCTACTATTCTTTTTTGTACTGTCTAAAATAAAAGCGCCCGGGTTTCAATAAAAAAGAAAACTGGTAGGAAATTCCACCTTACTTTTTTTTGTAAAAAAGTTTTTATTTTTAATATTTTATTTTATATTTTTAATATTTTATTTTATATTTTGAATATATTTATAATATTTATAAGGTTAATCTATTTATCATATTTAAAATTTAATATATATATATATATATATATATATATATAAGAGTAGTACTTTGTAGTACTTTTATATTACTAAAATATATTACTAAAAAATATNNNNNNNNNNNNNNNNNNNNNNNNNNNNNNNNNN…
NNNNNNNNNNNNNNNNNNNNNNNNNNNNNNNNNNNNNNNNNNNNNNNNNNNNNNNNNNNNNNNNNNNNNNNNNNNNNNNNNNNNNNNNNNNNNNNNNNNNNNNNNNNNNNNNNNNNNNNNNNNNNNNNNNNNNNNNNNNNNNNNNNNNNNNNNNNNNNNNNNNNNNNNNNNNNNNNNNNNNNNNNNNNNNNNNNNNNNNNNNNNNNNNNNNNNNNNNNNNNNNNNNNNNNNNNNNNNNNNNNNNNNNNNNNNNNNNNNNNNNNNNNNNNNNNNNNNNNNNNNNNNNNNNNNNNNNNNNNNNNNNNNNNNNNNNNNNNNNNNNNNNNNNNNNNNNNNNNNNNNNNNNNNNNNNNNNNNNNNNNNNNNNNNNNNNNNNNNNNNNNNNNNNNNNNNNNNNNN…
GTTCGGTTCGTTAGCAGGTTTATTAATAGAGATTAATCGTTTATTTCCAGATGCATTAACATTTCCCTTTTTTTCATTCTAGTTATTAACATTATAAAGGGTTAAAAATTTTAGAGATACGATCAACGATCGGGGACTAATTCTCCCCCCCCCCCCCTTTTTTTCGAATTATTTTTTTAGAATAAATTTGAAAAAGGGGGGGCAAAAGGTCATAAAAAGGAGGGTTCAGAATCCAATTCAATTTCAATTAGTATATAGAACAAAAAAGGTGCTGCTAGAGAAAGAGTATACTATGAGATACTTAAAAAAATCCTGTACAAAGATTTTAAATATAGTTTTCAAATTNNNNNNNNNNNNNNNNNNNNNNNNNNNNNNNNNNNNNNNNNNNNNNNNNNNNNN…
NNNNNNNNNNNNNNNNNNNNNNNNNNNNNNNNNNNNNNNNNNNNNNNNNNNNNNNNNNNNNNNNNNNNNNNNNNNNNNNNNNNNNNNNNNNNNNNNNNNNNNNNNNNNNNNNNNNNNNNNNNNNNNNNNNNNNNNNNNNNNNNNNNNNNNNNNNNNNNNNNNNNNNNNNNNNNNNNNNNNNNNNNNNNNNNNNNNNNNNNNNNNNNNNNNNNNNNNNNNNNNNNNNNNNNNNNNNNNNNNNNNNNNNNNNNNNNNNNNNNNNNNNNNNNNNNNNNNNNNNNNNNNNNNNNNNNNNNNNNNNNNNNNNNNNNNNNNNNNNNNNNNNNNNNNNNNNNNNNNNNNNNNNNNNNNNNNNNNNNNNNNNNNNNNNNNNNNNNNNNNNNNNNNNNNNNNNNNNNN…
TGCGGGTCGGAACTTACCCGACAAGGAATTTCGCTACCTTAGGACCGTTATAGTTACGGCCGCCGTTCACCGGGGCTTCGGTCGCCGGCTCCCCTGTCATCAGGTCACCAACTTCCTTGACCTTCCGGCACTGGGCAGGCGTCAGCCCCCATACATGGTCTTACGACTTTGCGGAGACCTGTGTTTTTGGTAAACAGTCGCCCGGGCCTGGTCACTGCGACCCCCTTTGTGAGGAGGCACCCCTTCTCCCGAAGTTACGGGGCTATTTTGCCGAGTTCCTTAGAGAGAGTTGTCTCGCGCCCCTAGGTATTCTCTACCTACCCACCTGTGTCGGTTTCGGGTACAGGTACCCTTTTGTTGAAGGTCGTTCGAGCTTTTCCTGGGAGTATAGCATGGGTT…
>NC_001666.2
GAAATACCCAATATCCTGTTGGAACAAGATATTGGGTATTTCCGGCTTTCCTTCCTTCAAAAATTCCTATATGTTTAGGAGAAAAACCTTATCCATTAAGGTAAGGAACTNNNNNNNNNNNNNNNNNNNNNNNNNNNNNNNNNNNNNNNNNNNNNNNNNNNNNNNNNNNNNNNNNNNNNNNNNNNNNNNNNNNNNNNNNNNNNNNNNNNNNNNNNNNNNNNNNNNNNNNNNNNNNNNNNNNNNNNNNNNNNNNNNNNNNNNNNNNNNNNNNNNNNNNNNNNNNNNNNNNNNNNNNNNNNNNNNNNNNNNNNNNNNNNNNNNNNNNNNNNNNNNNNNNNNNNNNNNNNNNNNNNNNNNNNNNNNNNNNNNNNNNNNNNNNNNNNNNNNNNNNNNNNNNNN…
AAGAGATGCTTGAATCAAAAGAATTCCTTTTTTGAAGTTCAATTTTTATCAGAGGACAATATGAATATTACACCATGTTCCATTAAAACACTCAAGGGGTTATATGATATATCGGGTGTAGAAGTAGGGCAACACTTCTATTGGCAAATAGGAGGTTTCCAAATTCATGCCCAAGTACTCATCACTTCTTGGGTCGTAATTACTATTTTGCTAGGTTCAGTTATCATAGCTGTTCGGAATCCACAAACCATCCCGACCGATGGTCAGAATTTCTTCGAATATGTCCTTGAGTTTATTCGAGACTTGAGCAAAACTCAGATTGGAGAAGAATATGGTCCCTGGGTTCCCTTTATTGGAACTATGTTCCTTTTTATTTTTGTTTCGAATTGGTCAGGTGCT…
TTCTTTTCTTGGTCATTGAGATTCGTGGGTAGTTTAGACTATTATTTAGAGATAGATCGTACCTCTTTTTTTATCCCCTCGAACAAATCGNNNNNNNNNNNNNNNNNNNNNNNNNNNNNNNNNNNNNNNNNNNNNNNNNNNNNNNNNNNNNNNNNNNNNNNNNNNNNNNNNNNNNNNNNNNNNNNNNNNNNNNNNNNNATCTTTGATTGAGTAATATTTCTTTTTTGATTGACCTCCTCTCTGGTCTGGAGGAGGTCAAATTGGAGTTGCAATTCTACTTTGTTTTTTTTTAAGTTATTTTAGTTTCGACATAAGATATATGGAATCACGCTCTGTAGGATTTGAACCTACGACATCGGGTTTTGGAGACCCGCGTTCTACCAAACTGAACTAAGAGCG…
NNNNNNNNNNNNNNNNNNNNNNNNNNNNNNNNNNNNNNNNNNNNNNNNNNNNNNNNNNNNNNNNNNNNNNNNNNNNNNNNNNNNNNNNNNNNNNNNNNNNNNNNNNNNNNNNNNNNNNNNNNNNNNNNNNNNNNNNNNNNNNNNNNNNNNNNNNNNNNNNNNNNNNNNNNNNNNNNNNNNNNNNNNNNNNNNNNNNNNNNNNNNNNNNNNNNNNNNNNNNNNNNNNNNNNNNNNNNNNNNNNNNNNNNNNNNNNNNNNNNNNNNNNNNNNNNNNNNNNNNNNNNNNNNNNNNNNNNNNNNNNNNNNNNNNNNNNNNNNNNNNNNNNNNNNNNNNNNNNNNNNNNNNNNNNNNNNNNNNNNNNNNNNNNNNNNNNNNNNNNNNNNNNNNNNNNNNNNNNN…
NNNNNNNNNNNNNNNNNNNNNNNNNNNNNNNNNNNNNNNNNNNNNNNNNNNNNNNNNNNNNNNNNNNNNNNNNNNNNNNNNNNNNNNNNNNNNNNNNNNNNNNNNNNNNNNNNNNNNNNNNNNNNNNNNNNNNNNNNNNNNNNNNNNNNNNNNNNNNNNNNNNNNNNNNNNNNNNNNNNNNNNNNNNNNNNNNNNNNNNNNNNNNNNNNNNNNNNNNNNNNNNNNNNNNNNNNNNNNNNNNNNNNNNNNNNNNNNNNNNNNNNNNNNNNNNNNNNNNNNNNNNNNNNNNNNNNNNNNNNNNNNNNNNNNNNNNNNNNNNNNNNNNNNNNNNNNNNNNNNNNNNNNNNNNNNNNNNNNNNNNNNNNNNNNNNNNNNNNNNNNNNNNNNNNNNNNNNNNNN…
>NC_022810.1
TTTTGGGCGAACGACGGGAATTGAACCCGCGCATGGTGGATTCACAATCCACTGCCTTGATCCACTTGGCTACATCCGCCCCCCTACTATTCTTTTCCTTACGTTTCAAAAGATTAAAATTTTACCATTCATCATTATTTCTTTCTTATCTTTCTTATTTTGAGATAAATAAATTAAGTATTAACTAAGTAAAAAGTCCAACATTTTTATCTTTTCTTAAAAAAAAAATAATTCCCAAAAGATAAAGATTGGAAAGAAGTAGCTAAATTCTGTATTAATGATTAATACAGAACGAAAGCATGATACTCATTCATGAACCAACCGATAAAAATAAAACGACGTTTCTTTATTCTTTAAATTTATTTAAAGAAACTAGGTAAGTCAAATACTACTAAATAA…
TCATGAATCATTCATTAGATTCGCTATTGTATTTGTATATTTTATATACAAATACAATAGCGAATTAATATATTATTCTCTTATATTTTATTCTAATAAAATTCTTATTAATATAATTAATAATTATATATAAAATAATATAAAATATAATTATAGAATAAAAAAATAGAAAAAATACGGGGAATACTTTCAGGGAGTGGTTGGTCTGTCAGAAAAGAAAAAGAAAAAGGGGCTTACACTAAGCTCGAAAATTCACAAACAAAAAATCTGAGAAGAGGGATCAAGAAGTTATCGAATAATTTTTTCTATTTCTATAAGAATTTAGTTCAGGGACAAATAGAATCTCTTCATCACATGATTTGATGAAATATCTTGAATCTATGTCGAATTGATAGGTGT…
AGGATATCTAATCTACAGAAATATATAGTATGTCATCCAGGAAGTCGAGTGACTCCTTCTTTTTTCTAACTTTGAAAGTATCGATAGATACTATTAAGGAGCAGGCGAATCCATCAATGAAGTTCATTTTTCAAAAGCATCATCAGAAAAACGGAATGGGGTTTTTTGAAACAGCAGAAAAAGAAATCCGTTTTGCTATTTAGGAAAAAGATTCTAATTCTTAAGAACTCAACAGGATTCCCTTCTTTGTTTGTATGATTTGAGGGGGGAAGGTCCCGTTGAGTTCTTACGCTTTCATGGATACAGCTTACAACTCAATTCATCTGATTANNNNNNNNNNNNNNNNNNNNNNNNNNNNNNNNNNNNNNNNNNNNNNNNNNNNNNNNNNNNNNNNNNNNN…
NNNNNNNNNNNNNNNNNNNNNNNNNNNNNNNNNNNNNNNNNNNNNNNNNNNNNNNNNNNNNNNNNNNNNNNNNNNNNNNNNNNNNNNNNNNNNNNNNNNNNNNNNNNNNNNNNNNNNNNNNNNNNNNNNNNNNNNNNNNNNNNNNNNNNNNNNNNNNNNNNNNNNNNNNNNNNNNNNNNNNNNNNNNNNNNNNNNNNNNNNNNNNNNNNNNNNNNNNNNNNNNNNNNNNNNNNNNNNNNNNNNNNNNNNNNNNNNNNNNNNNNNNNNNNNNNNNNNNNNNNNNNNNNNNNNNNNNNNNNNNNNNNNNNNNNNNNNNNNNNNNNNNNNNNNNNNNNNNNNNNNNNNNNNNNNNNNNNNNNNNNNNNNNNNNNNNNNNNNNNNNNNNNNNNNNNNNNNNNN…
CTTTCCCCCCTTTCTTCCGTTGTTGGGGTTTCTATTTCTACATCTGTTTCTTCCTCACTTTCCCCCCTTTCTTCCGTTGTTGGNNNNNNNNNNNNNNNNNNNNNNNNNNNNNNNNNNNNNNNNNNNNNNNNNNNNNNNNNNNNNNNNNNNNNNNNNNNNNNNNNNNNNNNNNNNNNNNNNNNNNNNNNNNNNNNNNNNNNNNNNNNNNNNNNNNNNNNNNNNNNNNNNNNNNNNNNNNNNNNNNNNNNNNNNNNNNNNNNNNNNNNNNNNNNNNNNNNNNNNNNNNNNNNNNNNNNNNNNNNNNNNNNNNNNNNNNNNNNNNNNNNNNNNNNNNNNNNNNNNNNNNNNNNNNNNNNNNNNNNNNNNNNNNNNNNNNNNNNNNNNNNNNNNNNNNNNNNN…
>NC_021121.1
TTTAGTTATGGGCGAACGACGGGAATTGAACCCGCGCATGGTGGATTCACAATCCACTGCCTTAATCCACTTGGCTACATCCGCCCCCTTACTACACTATTTTATTATCCCACTATTTTATTTACAAAAGAGATAAAGCAGAAAGATTCTATTTCAACCAGCCATCATTATTTATTTCGTATCTTACGAAATATTAACAAAAAGTGTCAAAGTTTTTTATTTCAATATAAAAAAAAATTGAACAAAGAAAAGGCAAGAACATATAAATTTCAAATTAATACAGAATGAAAATGAAAAGGCAATACTCAATCATGAACTAAGTCATAGCCCACCTTAGCATTTCTTTTTTCCCATAAGAATCTTTATTCTTATAAATAAAAAAGTATAAATAAAAGACTA…
ATATTATAATGAATTATAGTTTCTAGTAGAAGTAGAGTAGTGAACATTTTTCAGTAAATTATAATTATCATGAATAATGATAAGTCGTCTCTTGAATCGCCACATATCTCTACTTTCCATTCTGCCAATCAAATCCATTGGAAAAATTAGAAATCAACAAAAAAAGTAGGTGGACCTGACCCATTGAATCATGACTATATCTTCTATTCTGATATTCAAATTCGATAGAGATGAAATTGGACCAGTTGACCCCTTTTTTTTACTCCATAAGAATTTGTCGATATTTCCGATTCAATCTCCTTCTTCCTAGATGTTTCATAGGAATAAATTGTTATTCCGGTCCTCGACGGAAAAGGATTTAGTTTATTCCAAGTCACAACATAAAAGCCCTTTTTAATA…
CAGTCATAGATAATTATGCGATGAGATCCTTCCGAATGGGCTAAGAAAATTCTTAGAGTTATTATTCTATAATTCTATTTTGTTTTCTTAATTGAAAAAATAATTGGAAAATAAAACAGCAAGGACAAAAATGAGTAATAACCCCCAGTAGAGACTGGTACGATTCAATTCAACACTTTGTTCGTTTGGGTTTGATTGTGTCATAGCTCTATAATTCGGATTAGGTTTATCGTTGGATGAACTGCATTGCTGATATTGACCCCAAAAAAGAAACGGTAGGTACAGCTAGTCCGTGAACAGCCAACCATCGCACTGTGAAAATTGGATAAGTTCGATCTATGGTCATTGGGGCCTCCTAAAAGGATCTACTAAATTCATCGAGTTGTTCCAAAGGATCAA…
NNNNNNNNNNNNNNNNNNNNNNNNNNNNNNNNNNNNNNNNNNNNNNNNNNNNNNNNNNNNNNNNNNNNNNNNNNNNNNNNNNNNNNNNNNNNNNNNNNNNNNNNNNNNNNNNNNNNNNNNNNNNNNNNNNNNNNNNNNNNNNNNNNNNNNNNNNNNNNNNNNNNNNNNNNNNNNNNNNNNNNNNNNNNNNNNNNNNNNNNNNNNNNNNNNNNNNNNNNNNNNNNNNNNNNNNNNNNNNNNNNNNNNNNNNNNNNNNNNNNNNNNNNNNNNNNNNNNNNNNNNNNNNNNNNNNNNNNNNNNNNNNNNNNNNNNNNNNNNNNNNNNNNNNNNNNNNNNNNNNNNNNNNNNNNNNNNNNNNNNNNNNNNNNNNNNNNNNNNNNNNNNNNNNNNNNNNNNNNN…
NNNNNNNNNNNNNNNNNNNNNNNNNNNNNNNNNNNNNNNNNNNNNNNNNNNNNNNNNNNNNNNNNNNNNNNNNNNNNNNNNNNNNNNNNNNNNNNNNNNNNNNNNNNNNNNNNNNNNNNNNNNNNNNNNNNNNNNNNNNNNNNNNNNNNNNNNNNNNNNNNNNNNNNNNNNNNNNNNNNNNNNNNNNNNNNNNNNNNNNNNNNNNNNNNNNNNNNNNNNNNNNNNNNNNNNNNNNNNNNNNNNNNNNNNNNNNNNNNNNNNNNNNNNNNNNNNNNNNNNNNNNNNNNNNNNNNNNNNNNNNNNNNNNNNNNNNNNNNNNNNNNNNNNNNNNNNNNNNNNNNNNNNNNNNNNNNNNNNNNNNNNNNNNNNNNNNNNNNNNNNNNNNNNNNNNNNNNNNNN…
>NC_025910.1
ATCATTTGGGCGAACGACGGGAATTGAACCCGCGCATGGTGGATTCACAATCCACTGCCTTGATCCACTTGGCTACATCCGCCCCTCTACTATATATCTATCTAGTATTATCTATATTTTTACCTCAACATAAAAAAGAGCATATTATTTCTTTTTTATTTATGAAATCAAAGTAATAAATAAGCAAAAATTCCATTTTTATATATTTTGGTTTGAAATTGAATTGGAAATCAAACTTCATAAAAAATTTGGAATAGAATATACAAACCTGTAATATAAATGAATATGAATACAAAGAGAAAACACGCGAATCGAACCAAACTATAAAATATTTTTAAAGAAACTGTGTAAGGCAAATAGTACTAAATAAAAAAAGGAGCAATAACGCCCTCTTGATAA…
NNNNNNNNNNNNNNNNNNNNNNNNNNNNNNNNNNNNNNNNNNNNNNNNNNNNNNNNNNNNNNNNNNNNNNNNNNNNNNNNNNNNNNNNNNNNNNNNNNNNNNNNNNNNNNNNNNNNNNNNNNNNNNNNNNNNNNNNNNNNNNNNNNNNNNNNNNNNNNNNNNNNNNNNNNNNNNNNNNNNNNNNNNNNNNNNNNNNNNNNNNNNNNNNNNNNNNNNNNNNNNNNNNNNNNNNNNNNNNNNNNNNNNNNNNNNNNNNNNNNNNNNNNNNNNNNNNNNNNNNNNNNNNNNNNNNNNNNNNNNNNNNNNNNNNNNNNNNNNNNNNNNNNNNNNNNNNNNNNNNNNNNNNNNNNNNNNNNNNNNNNNNNNNNNNNNNNNNNNNNNNNNNNNNNNNNNNNNNNN…
NNNNNNNNNNNNNNNNNNNNNNNNNNNNNNNNNNNNNNNNNNNNNNNCATTATCGCCTCTATTAAAATCTAGAATTTTTATGTCCATTTCGTCTTTTTGGTCTCATTTAACATATAATAATAGTAAAATACTTCTATCTATATAGAAATATGGAACGGAACCCCTAGAGTCTTTTGGGGGAATATTGGGGAAGAAAGGGACGTTTTTTCTGTATTTAACAAAAAGTAAATATTATTTACTGGATGATTGTACATTTCAATATGTATTATCTTATGTATTACAATAAAATGAAGGAGTTTTTTCNNNNNNNNNNNNNNNNNNNNNNNNNNNNNNNNNNNNNNNNNNNNNNNNNNNNNNNNNNNNNNNNNNNNNNNNNNNNNNNNNNNNNNNNNNNNNNNN…
NNNNNNNNNNNNNNNNNNNNNNNNNNNNNNNNNNNNNNNNNNNNNNNNNNNNNNNNNNNNNNNNNNNNNNNNNNNNNNNNNNNNNNNNNNNNNNNNNNNNNNNNNNNNNNNNNNNNNNNNNNNNNNNNNNNNNNNNNNNNNNNNNNNNNNNNNNNNNNNNNNNNNNNNNNNNNNNNNNNNNNNNNNNNNNNNNNNNNNNNNNNNNNNNNNNNNNNNNNNNNNNNNNNNNNNNNNNNNNNNNNNNNNNNNNNNNNNNNNNNNNNNNNNNNNNNNNNNNNNNNNNNNNNNNNNNNNNNNNNNNNNNNNNNNNNNNNNNNNNNNNNNNNNNNNNNNNNNNNNNNNNNNNNNNNNNNNNNNNNNNNNNNNNNNNNNNNNNNNNNNNNNNNNNNNNNNNNNNNN…
NNNNNNNNNNNNNNNNNNNNNNNNNNNNNNNNNNNNNNNNNNNNNNNNNNNNNNNNNNNNNNNNNNNNNNNNNNNNNNNNNNNNNNNNNNNNNNNNNNNNNNNNNNNNNNNNNNNNNNNNNNNNNNNNNNNNNNNNNNNNNNNNNNNNNNNNNNNNNNNNNNNNNNNNNNNNNNNNNNNNNNNNNNNNNNNNNNNNNNNNNNNNNNNNNNNNNNNNNNNNNNNNNNNNNNNNNNNNNNNNNNNNNNNNNNNNNNNNNNNNNNNNNNNNNNNNNNNNNNNNNNNNNNNNNNNNNNNNNNNNNNNNNNNNNNNNNNNNNNNNNNNNNNNNNNNNNNNNNNNNNNNNNNNNNNNNNNNNNNNNNNNNNNNNNNNNNNNNNNNNNNNNNNNNNNNNNNNNNNN…
>NC_023934.1
AAATACCCAATATCTTGCTGGAACAAGATATTGGGTATTTCTGGCTTTCCTTCCTTCAAAAATTGCTATATGTTAGCAGAAAAGCCTTATCCATTAAGNNNNNNNNNNNNNNNNNNNNNNNNNNNNNNNNNNNNNNNNNNNNNNNNNNNNNNNNNNNNNNNNNNNNNNNNNNNNNNNNNNNNNNNNNNNNNNNNNNNNNNNNNNNNNNNNNNNNNNNNNNNNNNNNNNNNNNNNNNNNNNNNNNNNNNNNNNNNNNNNNNNNNNNNNNNNNNNNNNNNNNNNNNNNNNNNNNNNNNNNNNNNNNNNNNNNNNNNNNNNNNNNNNNNNNNNNNNNNNNNNNNNNNNNNNNNNNNNNNNNNNNNNNNNNNNNNNNNNNNNNNNNNNNNNNNNNNNNNNNNN…
ATGGGATCACTTACTATTCTTTTTTGTTTTGCATATTTTGCATAGATAAAAGAAGGGGAATATTGATATATATTAGAGGGTATTGATATATATTATCATCTGATGTGATTTCTCGGTATCCTAAATATAAGATTAATACTTCAAGTTGCTGAGTTGAGAAAGAGATGGTTGAATCAAAAGAATTCCTTTTTTGAAGTTCAATTTTTATCAGAGGACAATATGAATATTATACCATGTTCCGTTAAAACACTCAAGGGGTTATATGATATATCGGGTGTAGAAGTAGGCCAACACTTCTATTGGCAAATAGGAGGTTTCCAAATTCATGCCCAAGTACTCATCACTTCTTGGGTCGTAATTACTATCTTGCTAGGTTCAGTTATCATAGCTGTTCGGAAT…
TAAAAATAAAGTAAATTCAAGGAAGAGCTTTCCTTTTTTTAAGGGGCCCCTTGCTCGGGGGATCGTGGAATGCTTTTCTTCTCCTCTTATTCCATATGGAATACAATCAGTTAAAATAAGAAGGAATAGGGGAATATTCGACTGTTTCAATTCTTTATTTATCTTATATTCCAAAATTCTCCCGAAAATCCAAGTTAATGTTTCAATGGGGTTAGATGATCTAGTTCTTAATATTATTACTTTAAAGAACTGACAGATTCCACAACAAATCTCTTGATTCGGAATTAGAGACTCATGTCCCATCTGATGAATCAATTTTCTTTTACACTTCTGTATCTCACTCTATCTTGTTTTTTAGTATTATCTAAAATAACCGATGAATTATGAATTTTCCATAAC…
NNNNNNNNNNNNNNNNNNNNNNNNNNNNNNNNNNNNNNNNNNNNNNNNNNNNNNNNNNNNNNNNNNNNNNNNNNNNNNNNNNNNNNNNNNNNNNNNNNNNNNNNNNNNNNNNNNNNNNNNNNNNNNNNNNNNNNNNNNNNNNNNNNNNNNNNNNNNNNNNNNNNNNNNNNNNNNNNNNNNNNNNNNNNNNNNNNNNNNNNNNNNNNNNNNNNNNNNNNNNNNNNNNNNNNNNNNNNNNNNNNNNNNNNNNNNNNNNNNNNNNNNNNNNNNNNNNNNNNNNNNNNNNNNNNNNNNNNNNNNNNNNNNNNNNNNNNNNNNNNNNNNNNNNNNNNNNNNNNNNNNNNNNNNNNNNNNNNNNNNNNNNNNNNNNNNNNNNNNNNNNNNNNNNNNNNNNNNNNN…
NNNNNNNNNNNNNNNNNNNNNNNNNNNNNNNNNNNNNNNNNNNNNNNNNNNNNNNNNNNNNNNNNNNNNNNNNNNNNNNNNNNNNNNNNNNNNNNNNNNNNNNNNNNNNNNNNNNNNNNNNNNNNNNNNNNNNNNNNNNNNNNNNNNNNNNNNNNNNNNNNNNNNNNNNNNNNNNNNNNNNNNNNNNNNNNNNNNNNNNNNNNNNNNNNNNNNNNNNNNNNNNNNNNNNNNNNNNNNNNNNNNNNNNNNNNNNNNNNNNNNNNNNNNNNNNNNNNNNNNNNNNNNNNNNNNNNNNNNNNNNNNNNNNNNNNNNNNNNNNNNNNNNNNNNNNNNNNNNNNNNNNNNNNNNNNNNNNNNNNNNNNNNNNNNNNNNNNNNNNNNNNNNNNNNNNNNNNNNNN…
>NC_022432.1
ATGTAAATGGGCGAACGACGGGAATTGAACCCGCGCATGGTGGATTCACAATCCACTGCCTTGATCCACTTGGCTACATCCGCCCGCTGGTTCTATTTCTATTTATTTTTCGATTTATTTCCTATTGGAATTTATTACATTTTTTTTATTTCTACAATTTATAGAATATTTTAAAATATTCTATTTCAATTTAATATTTCAATTTAAATATTTAATAGAAATTTTTAATAATTTATATTTATTTCTATTTAAATTGAAATAAATAATATTAATTTTTAAATTCTATTTTATTTAGAATTTGCTTTCGAGAATTTTTTTTTGTATTTCTGAGATATTTGAATTTTTGATAATGTAACAACTATAAAGAAAATAAAGGAGCAAAAATCACCTTCTTGTTCT…
AGAGTACAACTTTATACACTCCAATAATACCAATAGATCATATGGTCGAAAGAAATAGATGAATCTTTCGACCATACGATCTATCTATTAGAATACTGCGGATTATAGTCCGCTTATTTCATTTAAGTTTCATTTAAGACGCAAAATTTGGAATCCCTTTCATTTTATTTCGTCAATTTTTGATAAGAACTCAGAAGTAAAGTTTAATTCAAATTTCAAATTAATGATTAATTAATTAATCATTTTGACTGATTGTTTTTACGTAAATGATAAGTAGAAAGGCGGTAGGAACTAGAATGAATAGTGCAGTAGCAACAAATGCAAGAATATTTACTTCCATAATCTAATCTTTTTTTACTTCGCAATAACTCGGGATTTAGTCCCATAGAGATGATAAAC…
TCAAGAGGATAATTATAAACGTGGTGTCGTTTATATGGACATCCGGGGCCAGGGAGCCATTCCCTTAACTCGTCTTGATGAGAATTTGACTTCATTGCAAACTGCACAAAAAGCTGGTGAATTGTCCCGTTTCTTGCGTGTACCAATAGAAGTATTTTGACAAAAAAAATGGGAAATGGGGGTTTGCAAAAATGCAAGAATCCTTTTTTTTTTCTATAACATAACCTATAACCTAAGTGAAGTTTCATCAGAAGGGTCATTTCGAGCCAAAGCGGGCGGAACAATTACAAAATAGAATTATTTATTTTTGTCACTCGACGTTTTATTTTCTCCTTTCTTTTGTGTTCCTTAATAACCAAGACAAAAAGAAGAAGTAGATTTCTTAATAATGATAACTAG…
NNNNNNNNNNNNNNNNNNNNNNNNNNNNNNNNNNNNNNNNNNNNNNNNNNNNNNNNNNNNNNNNNNNNNNNNNNNNNNNNNNNNNNNNNNNNNNNNNNNNNNNNNNNNNNNNNNNNNNNNNNNNNNNNNNNNNNNNNNNNNNNNNNNNNNNNNNNNNNNNNNNNNNNNNNNNNNNNNNNNNNNNNNNNNNNNNNNNNNNNNNNNNNNNNNNNNNNNNNNNNNNNNNNNNNNNNNNNNNNNNNNNNNNNNNNNNNNNNNNNNNNNNNNNNNNNNNNNNNNNNNNNNNNNNNNNNNNNNNNNNNNNNNNNNNNNNNNNNNNNNNNNNNNNNNNNNNNNNNNNNNNNNNNNNNNNNNNNNNNNNNNNNNNNNNNNNNNNNNNNNNNNNNNNNNNNNNNNNNN…
ACTATGTAAATTTTTACTATTTCTAAGACTTCTAAGACTATTAATTGGTTTTTTTAGAGTTGAAATAAAGTTCATTATTTTTTTATTTTTTCTATTAAGCTTTTCTTGATTTGTTTCATTAATGGGCTTATCCGACATTTTTTTTATCGATTCGAGAAGAAATTGTATATTGAGTCTCGAAATATTAATAATCGATAAAAAAATATCTATGTATATTTTTTCAAGGAAAATCTTTAGAAAACAATCTAATTGAGAGATATTTCTTCTTTTTAATATTTGCCAAATATTTGTTGTCCATTCGAATCTTTTAGCAAGATACCCTTTTTCGGTAGGATTAATATATACGCCAGATGGTGTTATTTTTTTTTTTTCTTTTGTCATGCTTTCTATTAGATTTCG…
>NC_012927.1
TACGAAATACCCAATATCTTGCTGGAACAAGATATTGGGTATTTCTGGCTTTCCTTCCTTCAAAAATTCCTATATGTTAGTAGAAAAGCCTTATCCATTAAGNNNNNNNNNNNNNNNNNNNNNNNNNNNNNNNNNNNNNNNNNNNNNNNNNNNNNNNNNNNNNNNNNNNNNNNNNNNNNNNNNNNNNNNNNNNNNNNNNNNNNNNNNNNNNNNNNNNNNNNNNNNNNNNNNNNNNNNNNNNNNNNNNNNNNNNNNNNNNNNNNNNNNNNNNNNNNNNNNNNNNNNNNNNNNNNNNNNNNNNNNNNNNNNNNNNNNNNNNNNNNNNNNNNNNNNNNNNNNNNNNNNNNNNNNNNNNNNNNNNNNNNNNNNNNNNNNNNNNNNNNNNNNNNNNNNNNNNNN…
GACTTGAGCAAAACTCAGATTGGAGAAGAATATGGTCCCTGGGTTCCCTTTATTGGAACTATGTTCCTTTTTATTTTTGTTTCGAATTGGTCGGGTGCTCTTTTACCTTGGAAAATTATACAGTTACCCCATGGGGAATTAGCAGCGCCCACGAATGATATAAATACTACTGTTGCTTTAGCTTTACTCACGTCAGCGGCATATTTTTATGCGGGTCTTAGCAAAAAAGGATTGAGTTATTTCGAGAAATATATTAAACCAACTCCAATCCTTTTACCAATTAACATCCTAGAAGATTTCACAAAACCATTATCGCTTAGTTTTCGACTTTTCGGGAATATATTGGCGGATGAATTAGTCGTTGTTGTTCTTGTTTCTTTAGTCCCCTTAGTAGTCCCT…
TCTCACTCGATCTTGTTTTTTAGTATTATCTAAAATAACCGATGAATTCTGAATTTTCCATAACTTAGGTAAGTGCTTTACCAACATATGTAGTGTAGTAAAAAAATAAATGGAATTTAACCCTTTCATGCTTACTATAACTAGTTATTTCGGTTTTCTACTGGCTGCTTTAACTATAACCCCAGCTCTATTTATTGGTTTGAACAAGATACGTCTTATTTGAAATGAATTGAATGAATAAGTCAGAAAAGCAAAATCTTTCTTTTGGATTCCTGGTATTCTACGACTCTTTTCCACACTAATTACCAATTCTTTTCTTGGTCATTGAGATTCGTGGATAATTTAGACTACTATTTAGGGATAGATCGTACCTCTTTTTTTTATCCCCTCGAACAAATC…
NNNNNNNNNNNNNNNNNNNNNNNNNNNNNNNNNNNNNNNNNNNNNNNNNNNNNNNNNNNNNNNNNNNNNNNNNNNNNNNNNNNNNNNNNNNNNNNNNNNNNNNNNNNNNNNNNNNNNNNNNNNNNNNNNNNNNNNNNNNNNNNNNNNNNNNNNNNNNNNNNNNNNNNNNNNNNNNNNNNNNNNNNNNNNNNNNNNNNNNNNNNNNNNNNNNNNNNNNNNNNNNNNNNNNNNNNNNNNNNNNNNNNNNNNNNNNNNNNNNNNNNNNNNNNNNNNNNNNNNNNNNNNNNNNNNNNNNNNNNNNNNNNNNNNNNNNNNNNNNNNNNNNNNNNNNNNNNNNNNNNNNNNNNNNNNNNNNNNNNNNNNNNNNNNNNNNNNNNNNNNNNNNNNNNNNNNNNNNNN…
NNNNNNNNNNNNNNNNNNNNNNNNNNNNNNNNNNNNNNNNNNNNNNNNNNNNNNNNNNNNNNNNNNNNNNNNNNNNNNNNNNNNNNNNNNNNNNNNNNNNNNNNNNNNNNNNNNNNNNNNNNNNNNNNNNNNNNNNNNNNNNNNNNNNNNNNNNNNNNNNNNNNNNNNNNNNNNNNNNNNNNNNNNNNNNNNNNNNNNNNNNNNNNNNNNNNNNNNNNNNNNNNNNNNNNNNNNNNNNNNNNNNNNNNNNNNNNNNNNNNNNNNNNNNNNNNNNNNNNNNNNNNNNNNNNNNNNNNNNNNNNNNNNNNNNNNNNNNNNNNNNNNNNNNNNNNNNNNNNNNNNNNNNNNNNNNNNNNNNNNNNNNNNNNNNNNNNNNNNNNNNNNNNNNNNNNNNNNNNN…
>NC_011032.1
AGGGAAATACCCCAATATCTTGGGTAGGAACAAGATATTGGGTATTTCTCGCTTTTCTTTTCTTCAAAAATTCTTATATGTTAGCGGAAAAACCTTATCCATTAATAGCGGGAACTNNNNNNNNNNNNNNNNNNNNNNNNNNNNNNNNNNNNNNNNNNNNNNNNNNNNNNNNNNNNNNNNNNNNNNNNNNNNNNNNNNNNNNNNNNNNNNNNNNNNNNNNNNNNNNNNNNNNNNNNNNNNNNNNNNNNNNNNNNNNNNNNNNNNNNNNNNNNNNNNNNNNNNNNNNNNNNNNNNNNNNNNNNNNNNNNNNNNNNNNNNNNNNNNNNNNNNNNNNNNNNNNNNNNNNNNNNNNNNNNNNNNNNNNNNNNNNNNNNNNNNNNNNNNNNNNNNNNNNNNNNN…
GCACTTTAGAATATTTCGTAGTATTTTTCGGATAAATAAGGGTGCGCAATCTCGACGAATTACTTCTGAATAAATTCAGAAATCATATGGAAGAACCATAGCATTTCGCGACTCGTTGGTAAATCAACTTTGATTCTCTATAAACCAATTAATGTGAGACTATTAACACGGTTAAAGCTAAACTGCTTGAAGTCCAGGCAAAAAGGGGTACTCTTTCTACACCTATATTAGTATTAGTACCGAAATGCTTTAAACGGGAAATAGCTAATGTAGAATTTATCTGATATAGAACACTCATATCGATAAAATGGTTTGAACTATTTACTAGAAAAAAGGAGGCACCCTGCCCTTTTTTATCGAATGCCGAATCGACAACCTATGTATAAAATAAAAAAAGAG…
GAGCCCCTCTAAAATTTGAGGCAAATGAACGCATTTTTGTTCGTCGTCTCCGGGCTATATATCCTCGCGGAACTCTGGTCATTGAATCAAATTAACCTTAATGAATAACTAATGATTTCTCTTCTTTTAGCCATCCTTTTCCCCATTAATAACAAAACGAATTATTCCGATATATAAAATATTAATTCCAATGGCTTTTGCTATAGTAACCTTCCCAACCACGATTTTTTTTCTACTCCCTTCAGTTATTTCTATGCGAAATAACAAATTAATTCTAATGATACTAAAAAAATAGTGGGTTCCATCGTTTCTATGGTTCCCTTTTAAACGGCGAGGCCCTCTCTATACACCGGAGCCCCTTCTTTTATCAAAAGGTATTGTGAACTTGTATAGTTCACA…
CCAAATCTAAAATGCAAAGGTCGTCTTATTCAAAACCTCAATCATCAGATCCCCTCTCTCCCACTTCACACCTCGGAACGCGCTGTTCTTATAGAGAGAAAGGCGCTTTCTCATCTTCTTAACCCGAAATGAAGGGGTACCCCCGAGAAGAGAGCCAGTAGAGACGGGTGGGCCTGTAGCTCAGAGGATTAGAGCACGTGGCTACGAACCACGGTGTCGGGGGTTCGAATCCCTCCTCGCCCACAGCTTTCCAAAGGGGGAAAGTAAAGGTCCTTCCCCCTGAGGGTAGGAAAATCATGATCGGGATAGCGGACGTAAAGCTATTGAACTTAGGTATGCTCTTTCCTTTTGTCGAAGTGGAATCGTAGAACAGAATGTGATACGATGAGATAGAATGCA…
TCTCCTTTCAGGGCCTATCCGAAAGAGAATCCAGTACCTCTTGGTCCTGAATATCAGAATAGGACGAACGAACTGGCCTCCGCGGATATCTTTGCTTCGGAACAAAACCCTGCAATCAAATGGATTGTCCCAAGGGCGCCATATTCTAGGAGCCCAAGTTATGCTATTGAAAATTCGTTCCTCTAGCAGTTCCGGTTTGACCATTCCGTTCCCTTTTTCAAACTCCACTTCTTTTCATATAGCAATCCCTGATCAAAGAGAGAACAATATCCATTTCAAAACATTTCTAACGGATTCCTTGGTTCGGACCGACGAAGTAATGGCACTCGATTATTATCAACCTGACTGCAATCTTTTTCTGTCGGTAAGGATTGCACCAGAGCACCTTCTACTTCTAAT…
>NC_016734.1
AATCATAATAACTTGGTCCCGGGCATCACGGGCGAACGACGGGAATTGAACCCGCGATGGTGAATTCACAATCCACTGCCTTAATCCACTTGGCTACATCCGCCCCTACTCTACTATACATCATATCTTGTTTGTATTGTCTAAAATAAACACGCAGCAATATTTTTTTTATCAAAAAAAAATTATAAATTATAATAGTATTTTTTTCTATTTTATTTTTATATATAATAGAAAAAATTATATAAAAAAAATGATTTGTTCCGTTTTATAGAAAAAAACGAGCGATATAAGCCTTCTTTTNNNNNNNNNNNNNNNNNNNNNNNNNNNNNNNNNNNNNNNNNNNNNNNNNNNNNNNNNNNNNNNNNNNNNNNNNNNNNNNNNNNNNNNNNNNNNNNNNNN…
NNNNNNNNNNNNNNNNNNNNNNNNNNNNNNNNNNNNNNNNNNNNNNNNNNNNNNNNNNNNNNNNNNNNNNNNNNNNNNNNNNNNNNNNNNNNNNNNNNNNNNNNNNNNNNNNNNNNNNNNNNNNNNNNNNNNNNNNNNNNNNNNNNNNNNNNNNNNNNNNNNNNNNNNNNNNNNNNNNNNNNNNNNNNNNNNNNNNNNNNNNNNNNNNNNNNNNNNNNNNNNNNNNNNNNNNNNNNNNNNNNNNNNNNNNNNNNNNNNNNNNNNNNNNNNNNNNNNNNNNNNNNNNNNNNNNNNNNNNNNNNNNNNNNNNNNNNNNNNNNNNNNNNNNNNNNNNNNNNNNNNNNNNNNNNNNNNNNNNNNNNNNNNNNNNNNNNNNNNNNNNNNNNNNNNNNNNNNNNN…
NNNNNNNNNNNNNNNNNNNNNNNNNNNNNNNNNNNNNNNNNNNNNNNNNNNNNNNNNNNNNNNNNNNNNNNNNNNNNNNNNNNNNNNNNNNNNNNNNNNNNNNNNNNNNNNNNNNNNNNNNNNNNNNNNNNNNNNNNNNNNNNNNNNNNNNNNNNNNNNNNNNNNNNNNNNNNNNNNNNNNNNNNNNNNNNNNNNNNNNNNNNNNNNNNNNNNNNNNNNNNNNNNNNNNNNNNNNNNNNNNNNNNNNNNNNNNNNNNNNNNNNNNNNNNNNNNNNNNNNNNNNNNNNNNNNNNNNNNNNNNNNNNNNNNNNNNNNNNNNNNNNNNNNNNNNNNNNNNNNNNNNNNNNNNNNNNNNNNNNNNNNNNNNNNNNNNNNNNNNNNNNNNNNNNNNNNNNNNNN…
NNNNNNNNNNNNNNNNNNNNNNNNNNNNNNNNNNNNNNNNNNNNNNNNNNNNNNNNNNNNNNNNNNNNNNNNNNNNNNNNNNNNNNNNNNNNNNNNNNNNNNNNNNNNNNNNNNNNNNNNNNNNNNNNNNNNNNNNNNNNNNNNNNNNNNNNNNNNNNNNNNNNNNNNNNNNNNNNNNNNNNNNNNNNNNNNNNNNNNNNNNNNNNNNNNNNNNNNNNNNNNNNNNNNNNNNNNNNNNNNNNNNNNNNNNNNNNNNNNNNNNNNNNNNNNNNNNNNNNNNNNNNNNNNNNNNNNNNNNNNNNNNNNNNNNNNNNNNNNNNNNNNNNNNNNNNNNNNNNNNNNNNNNNNNNNNNNNNNNNNNNNNNNNNNNNNNNNNNNNNNNNNNNNNNNNNNNNNNCT…
NNNNNNNNNNNNNNNNNNNNNNNNNNNNNNNNNNNNNNNNNNNNNNNNNNNNNNNNNNNNNNNNNNNNNNNNNNNNNNNNNNNNNNNNNNNNNNNNNNNNNNNNNNNNNNNNNNNNNNNNNNNNNNNNNNNNNNNNNNNNNNNNNNNNNNNNNNNNNNNNNNNNNNNNNNNNNNNNNNNNNNNNNNNNNNNNNNNNNNNNNNNNNNNNNNNNNNNNNNNNNNNNNNNNNNNNNNNNNNNNNNNNNNNNNNNNNNNNNNNNNNNNNNNNNNNNNNNNNNNNNNNNNNNNNNNNNNNNNNNNNNNNNNNNNNNNNNNNNNNNNNNNNNNNNNNNNNNNNNNNNNNNNNNNNNNNNNNNNNNNNNNNNNNNNNNNNNNNNNNNNNNNNNNNNNNNNNNNNNN…
