# Supplementary material for: Targeted enrichment of novel chloroplast-based probes reveals a large-scale phylogeny of 412 bamboos
Source: BMC Plant Biol. 2021 Feb 5;21:76. doi: 10.1186/s12870-020-02779-5 (PMC7863319; doi:10.1186/s12870-020-02779-5)
Supplement: Supplementary file 7 — Additional file 7: Supplementary File F2. Probe sequences file. The file can be opened as txt file. [file 12870_2020_2779_MOESM7_ESM.xlsx]

## Sheet: Sheet1
GAAGCGAGGATCAACTGAACGACGGGAATTGAACCCGCGATGGTGAATTCACAATCCACTGCCTTAATCCACTTGGCTACATCCGCCCCTACGCTACTATCTATTCCATTGCGTGAACCGA	1
GAAGCGAGGATCAACTCAATAAAAAATAAAAAAAGGTAGCAAATTCCACCTTATTTTTTTTCTAATAAAAAATATATAGTAATTTTTTATTATTTATTATTATTATCATTGCGTGAACCGA	2
GAAGCGAGGATCAACTCAATAAAAAATAAAAAAAGGTAGCAAATTCCACCTTATTTTTTTTCTAATAAAAAATATATAGTAATTTTTTATTATTTATTATTATTATCATTGCGTGAACCGA	3
GAAGCGAGGATCAACTAATTTTTTATTATTTATTATTATTATTTATTATTAATATAATAAATAAAGTAAAATATGATACTCTATAAAAATTTGCTCATTTTTATAGCATTGCGTGAACCGA	4
GAAGCGAGGATCAACTAATTTTTTATTATTTATTATTATTATTTATTATTAATATAATAAATAAAGTAAAATATGATACTCTATAAAAATTTGCTCATTTTTATAGCATTGCGTGAACCGA	5
GAAGCGAGGATCAACTTAAAGTAAAATATGATACTCTATAAAAATTTGCTCATTTTTATAGAAAAAAACGAGTAATATAAGCCCTCTTTCTTATTTAAAGAAGGCTCATTGCGTGAACCGA	6
GAAGCGAGGATCAACTTAAAGTAAAATATGATACTCTATAAAAATTTGCTCATTTTTATAGAAAAAAACGAGTAATATAAGCCCTCTTTCTTATTTAAAGAAGGCTCATTGCGTGAACCGA	7
GAAGCGAGGATCAACTAAAAAAACGAGTAATATAAGCCCTCTTTCTTATTTAAAGAAGGCTTATATTGCTCGTTTTTTACTAAACTAGATCTAGACTAACACTAACCATTGCGTGAACCGA	8
GAAGCGAGGATCAACTAAAAAAACGAGTAATATAAGCCCTCTTTCTTATTTAAAGAAGGCTTATATTGCTCGTTTTTTACTAAACTAGATCTAGACTAACACTAACCATTGCGTGAACCGA	9
GAAGCGAGGATCAACTAGGCTTATATTGCTCGTTTTTTACTAAACTAGATCTAGACTAACACTAACGAATTATCCATTTGTAGATGGAGCCTCAACAGCAGCTAGGCATTGCGTGAACCGA	10
GAAGCGAGGATCAACTAGGCTTATATTGCTCGTTTTTTACTAAACTAGATCTAGACTAACACTAACGAATTATCCATTTGTAGATGGAGCCTCAACAGCAGCTAGGCATTGCGTGAACCGA	11
GAAGCGAGGATCAACTTCTAGACTAACACTAACGAATTATCCATTTGTAGATGGAGCCTCAACAGCAGCTAGGTCTAGAGGGAAGTTGTGAGCATTACGTTCATGCCATTGCGTGAACCGA	12
GAAGCGAGGATCAACTAGGGAAGTTGTGAGCATTACGTTCATGCATAACTTCCATACCAAGGTTAGCACGGTTAATAATATCAGCCCAAGTATTAATAACACGTCCCATTGCGTGAACCGA	13
GAAGCGAGGATCAACTACTTCCATACCAAGGTTAGCACGGTTAATAATATCAGCCCAAGTATTAATAACACGTCCTTGACTATCAACTACTGATTGGTTGAAATTGCATTGCGTGAACCGA	14
GAAGCGAGGATCAACTACTTCCATACCAAGGTTAGCACGGTTAATAATATCAGCCCAAGTATTAATAACACGTCCTTGACTATCAACTACTGATTGGTTGAAATTGCATTGCGTGAACCGA	15
GAAGCGAGGATCAACTCACGTCCTTGACTATCAACTACTGATTGGTTGAAATTGAAACCATTTAGGTTGAAAGCCATAGTACTAATACCTAAAGCAGTAAACCAAACATTGCGTGAACCGA	16
GAAGCGAGGATCAACTCACGTCCTTGACTATCAACTACTGATTGGTTGAAATTGAAACCATTTAGGTTGAAAGCCATAGTACTAATACCTAAAGCAGTAAACCAAACATTGCGTGAACCGA	17
GAAGCGAGGATCAACTATTGAAACCATTTAGGTTGAAAGCCATAGTACTAATACCTAAAGCAGTAAACCAAATACCTACTACCGGCCAAGCCGCTAAGAAGAAATGCATTGCGTGAACCGA	18
GAAGCGAGGATCAACTATTGAAACCATTTAGGTTGAAAGCCATAGTACTAATACCTAAAGCAGTAAACCAAATACCTACTACCGGCCAAGCCGCTAAGAAGAAATGCATTGCGTGAACCGA	19
GAAGCGAGGATCAACTAAACCAAATACCTACTACCGGCCAAGCCGCTAAGAAGAAATGTAAAGAACGAGAATTGTTGAAACTAGCATATTGGAAAATCAATCGGCCCATTGCGTGAACCGA	20
GAAGCGAGGATCAACTGAAACTAGCATATTGGAAAATCAATCGGCCAAAATAACCGTGAGCAGCTACAATGTTGTAAGTTTCTTCTTCTTGCCCGAATCTGTAACCCATTGCGTGAACCGA	21
GAAGCGAGGATCAACTGGCCAAAATAACCGTGAGCAGCTACAATGTTGTAAGTTTCTTCTTCTTGCCCGAATCTGTAACCTTCATTAGCAGATTCATTTTCTGTGGCATTGCGTGAACCGA	22
GAAGCGAGGATCAACTCCTTCATTAGCAGATTCATTTTCTGTGGTTTCCCTGATCAAACTAGAAGTTACCAAGGAACCATGCATAGCACTAAAAAGGGAGCCGCCGCATTGCGTGAACCGA	23
GAAGCGAGGATCAACTCCCTGATCAAACTAGAAGTTACCAAGGAACCATGCATAGCACTAAAAAGGGAGCCGCCGAATACACCAGCTACACCTAACATGTGAAATGCATTGCGTGAACCGA	24
GAAGCGAGGATCAACTAGGGAGCCGCCGAATACACCAGCTACACCTAACATGTGAAATGGGTGCATAAGAATGTTGTGCTCAGCCTGGAATACAATCATAAAGTTGCATTGCGTGAACCGA	25
GAAGCGAGGATCAACTGTGCTCAGCCTGGAATACAATCATAAAGTTGAAAGTACCAGAGATTCCTAGAGGCATACCATCAGAAAAACTTCCCTGACCAATTGGATACATTGCGTGAACCGA	26
GAAGCGAGGATCAACTACCAGAGATTCCTAGAGGCATACCATCAGAAAAACTTCCCTGACCAATTGGATAGATCAAGAAAACAGCAGTCGCAGCTGCAACAGGAGCCATTGCGTGAACCGA	27
GAAGCGAGGATCAACTCCCTGACCAATTGGATAGATCAAGAAAACAGCAGTCGCAGCTGCAACAGGAGCTGAATATGCAACAGCAATCCAAGGACGCATACCCAGACATTGCGTGAACCGA	28
GAAGCGAGGATCAACTAACAGCAATCCAAGGACGCATACCCAGACGGAAACTAAGTTCCCACTCACGACCCATATAACAAGCTACACCAAGTAAAAAGTGTAGAACCATTGCGTGAACCGA	29
GAAGCGAGGATCAACTCTCACGACCCATATAACAAGCTACACCAAGTAAAAAGTGTAGAACAATTAGTTCATAAGGACCGCCGTTGTATAGCCATTCATCAACGGACATTGCGTGAACCGA	30
GAAGCGAGGATCAACTCAATTAGTTCATAAGGACCGCCGTTGTATAGCCATTCATCAACGGATGCAGCTTCCCAGATTGGGTAAAAATGCAATCCAATAGCTGCAGCATTGCGTGAACCGA	31
GAAGCGAGGATCAACTATAGCCATTCATCAACGGATGCAGCTTCCCAGATTGGGTAAAAATGCAATCCAATAGCTGCAGAAGTAGGAATAATGGCACCGGAAATAACATTGCGTGAACCGA	32
GAAGCGAGGATCAACTGCAATCCAATAGCTGCAGAAGTAGGAATAATGGCACCGGAAATAATATTGTTTCCGTAAAGAAGAGATCCAGAAACAGGTTCACGAATACCATTGCGTGAACCGA	33
GAAGCGAGGATCAACTGAAGAGATCCAGAAACAGGTTCACGAATACCATCAATATCTACTGGAGGAGCAGCAATGAATGCGATAATAAAAACAGAAGTTGCGGTCACATTGCGTGAACCGA	34
GAAGCGAGGATCAACTGGAGCAGCAATGAATGCGATAATAAAAACAGAAGTTGCGGTCAATAAGGTAGGGATCATCAAAACACCAAACCATCCAATGTAAAGACGGCATTGCGTGAACCGA	35
GAAGCGAGGATCAACTCGGTCAATAAGGTAGGGATCATCAAAACACCAAACCATCCAATGTAAAGACGGTTTTCAGTGCTAGTTATCCAGTTACAGAAGCGACCCCCATTGCGTGAACCGA	36
GAAGCGAGGATCAACTATCCAATGTAAAGACGGTTTTCAGTGCTAGTTATCCAGTTACAGAAGCGACCCCATAGGCTTTCGCTTTCGCGTCTCTCTAAAATTGCAGCATTGCGTGAACCGA	37
GAAGCGAGGATCAACTCCCCATAGGCTTTCGCTTTCGCGTCTCTCTAAAATTGCAGTCATGGTAAAATCCTTGGTTTATTTAATAATCAGGGACTCCCAAGCGCACCATTGCGTGAACCGA	38
GAAGCGAGGATCAACTCATGGTAAAATCCTTGGTTTATTTAATAATCAGGGACTCCCAAGCGCACAAATTCTCTAAGTAGATAATTGAGAGCTTGTTATGAAACAGCATTGCGTGAACCGA	39
GAAGCGAGGATCAACTCATGGTAAAATCCTTGGTTTATTTAATAATCAGGGACTCCCAAGCGCACAAATTCTCTAAGTAGATAATTGAGAGCTTGTTATGAAACAGCATTGCGTGAACCGA	40
GAAGCGAGGATCAACTCGCACAAATTCTCTAAGTAGATAATTGAGAGCTTGTTATGAAACAGTATAACATGACTTATATAGCCATGTCAACCAATGTAAAATGGATCATTGCGTGAACCGA	41
GAAGCGAGGATCAACTCGCACAAATTCTCTAAGTAGATAATTGAGAGCTTGTTATGAAACAGTATAACATGACTTATATAGCCATGTCAACCAATGTAAAATGGATCATTGCGTGAACCGA	42
GAAGCGAGGATCAACTGCCATGTCAACCAATGTAAAATGGATAAGATCCTTTTAGTTTAGATTCATAAAAAATTTTTTGTAATCGATGAAATAAATTAGAAGCGAACATTGCGTGAACCGA	43
GAAGCGAGGATCAACTGCCATGTCAACCAATGTAAAATGGATAAGATCCTTTTAGTTTAGATTCATAAAAAATTTTTTGTAATCGATGAAATAAATTAGAAGCGAACATTGCGTGAACCGA	44
GAAGCGAGGATCAACTGATTCATAAAAAATTTTTTGTAATCGATGAAATAAATTAGAAGCGAATCCACATACATAGAAATAGAATTGCTCTAGGAATATTTTTTCCCATTGCGTGAACCGA	45
GAAGCGAGGATCAACTGATTCATAAAAAATTTTTTGTAATCGATGAAATAAATTAGAAGCGAATCCACATACATAGAAATAGAATTGCTCTAGGAATATTTTTTCCCATTGCGTGAACCGA	46
GAAGCGAGGATCAACTAATCCACATACATAGAAATAGAATTGCTCTAGGAATATTTTTTCCAAATCATATGAATACGATTGAATACGATCCGTAGTGGGTTGCCCGCATTGCGTGAACCGA	47
GAAGCGAGGATCAACTAATCCACATACATAGAAATAGAATTGCTCTAGGAATATTTTTTCCAAATCATATGAATACGATTGAATACGATCCGTAGTGGGTTGCCCGCATTGCGTGAACCGA	48
GAAGCGAGGATCAACTCCAAATCATATGAATACGATTGAATACGATCCGTAGTGGGTTGCCCGGGACTCGAACCCGGAACTAGTCGGATGGAGTAGATAATCTCCTCATTGCGTGAACCGA	49
GAAGCGAGGATCAACTCCGGGACTCGAACCCGGAACTAGTCGGATGGAGTAGATAATCTCCTTGTTAAAATGAAAAAAAAAAGGTAAAAAACCCCTCCCCAAACCGCATTGCGTGAACCGA	50
GAAGCGAGGATCAACTGTAGATAATCTCCTTGTTAAAATGAAAAAAAAAAGGTAAAAAACCCCTCCCCAAACCGTGCTTGCATTTTTCATTGCACACAGCTTTCTCCATTGCGTGAACCGA	51
GAAGCGAGGATCAACTGTAGATAATCTCCTTGTTAAAATGAAAAAAAAAAGGTAAAAAACCCCTCCCCAAACCGTGCTTGCATTTTTCATTGCACACAGCTTTCTCCATTGCGTGAACCGA	52
GAAGCGAGGATCAACTGCATTTTTCATTGCACACAGCTTTCTCTATGTATACATAGAAAACTCAATTTCTTTGGTTCCTTATAAATAGGACTCCAAATTCAATACTCATTGCGTGAACCGA	53
GAAGCGAGGATCAACTGCATTTTTCATTGCACACAGCTTTCTCTATGTATACATAGAAAACTCAATTTCTTTGGTTCCTTATAAATAGGACTCCAAATTCAATACTCATTGCGTGAACCGA	54
GAAGCGAGGATCAACTGTATACATAGAAAACTCAATTTCTTTGGTTCCTTATAAATAGGACTCCAAATTCAATACTCAGTAAATTTAATCGTAGTCTTACTGTATGCATTGCGTGAACCGA	55
GAAGCGAGGATCAACTGTATACATAGAAAACTCAATTTCTTTGGTTCCTTATAAATAGGACTCCAAATTCAATACTCAGTAAATTTAATCGTAGTCTTACTGTATGCATTGCGTGAACCGA	56
GAAGCGAGGATCAACTGGACTCCAAATTCAATACTCAGTAAATTTAATCGTAGTCTTACTGTATGAACATTTAATAATAGAAATAAAGCACTTTTGATAATAAAAACATTGCGTGAACCGA	57
GAAGCGAGGATCAACTGGACTCCAAATTCAATACTCAGTAAATTTAATCGTAGTCTTACTGTATGAACATTTAATAATAGAAATAAAGCACTTTTGATAATAAAAACATTGCGTGAACCGA	58
GAAGCGAGGATCAACTAAATAAAGCACTTTTGATAATAAAAAATAATTGATTTTTTTTGTTATCTCTGCATAAATTTTAATAAATTTCGATTTCATTTATGGGGTCCATTGCGTGAACCGA	59
GAAGCGAGGATCAACTAAATAAAGCACTTTTGATAATAAAAAATAATTGATTTTTTTTGTTATCTCTGCATAAATTTTAATAAATTTCGATTTCATTTATGGGGTCCATTGCGTGAACCGA	60
GAAGCGAGGATCAACTATCTCTGCATAAATTTTAATAAATTTCGATTTCATTTATGGGGTCTCAGAACCCAATTATTCATGATTGACCAAATCATTAAGATAAAGACATTGCGTGAACCGA	61
GAAGCGAGGATCAACTATCTCTGCATAAATTTTAATAAATTTCGATTTCATTTATGGGGTCTCAGAACCCAATTATTCATGATTGACCAAATCATTAAGATAAAGACATTGCGTGAACCGA	62
GAAGCGAGGATCAACTCGATTTCATTTATGGGGTCTCAGAACCCAATTATTCATGATTGACCAAATCATTAAGATAAAGAATATCCAAATACCAAATTCGCACTCGCATTGCGTGAACCGA	63
GAAGCGAGGATCAACTCGATTTCATTTATGGGGTCTCAGAACCCAATTATTCATGATTGACCAAATCATTAAGATAAAGAATATCCAAATACCAAATTCGCACTCGCATTGCGTGAACCGA	64
GAAGCGAGGATCAACTATATCCAAATACCAAATTCGCACTCGATATAATCTTTTAGAAGCATAATAACTTCTTGGGAAGATTAAAGAAAGAACTTGGTCTTCCCCCCATTGCGTGAACCGA	65
GAAGCGAGGATCAACTATATCCAAATACCAAATTCGCACTCGATATAATCTTTTAGAAGCATAATAACTTCTTGGGAAGATTAAAGAAAGAACTTGGTCTTCCCCCCATTGCGTGAACCGA	66
GAAGCGAGGATCAACTGAAGCATAATAACTTCTTGGGAAGATTAAAGAAAGAACTTGGTCTTCCCCCGTAAGGAATTCTTCCAATAAACCAGAGCCCAACCTTTTTCATTGCGTGAACCGA	67
GAAGCGAGGATCAACTGAAGCATAATAACTTCTTGGGAAGATTAAAGAAAGAACTTGGTCTTCCCCCGTAAGGAATTCTTCCAATAAACCAGAGCCCAACCTTTTTCATTGCGTGAACCGA	68
GAAGCGAGGATCAACTAAGAACTTGGTCTTCCCCCGTAAGGAATTCTTCCAATAAACCAGAGCCCAACCTTTTTAAAAAAGTGCGTACAGTACTTTTGTGTTTACGCATTGCGTGAACCGA	69
GAAGCGAGGATCAACTGCCCAACCTTTTTAAAAAAGTGCGTACAGTACTTTTGTGTTTACGAGCCAAAGTTTTAACACAACAAAGACGAAGTATATATTTTATTCGCATTGCGTGAACCGA	70
GAAGCGAGGATCAACTGCCCAACCTTTTTAAAAAAGTGCGTACAGTACTTTTGTGTTTACGAGCCAAAGTTTTAACACAACAAAGACGAAGTATATATTTTATTCGCATTGCGTGAACCGA	71
GAAGCGAGGATCAACTCAACAAAGACGAAGTATATATTTTATTCGATACAAATTCTTTTTTTTTGAAGATCCGCTGTAATAATGAGAAATATTTCTGCATATCCGCCATTGCGTGAACCGA	72
GAAGCGAGGATCAACTCAACAAAGACGAAGTATATATTTTATTCGATACAAATTCTTTTTTTTTGAAGATCCGCTGTAATAATGAGAAATATTTCTGCATATCCGCCATTGCGTGAACCGA	73
GAAGCGAGGATCAACTGAAGATCCGCTGTAATAATGAGAAATATTTCTGCATATCCGCACAAATCGGTTGAGAATATCAGAATCTGATGAATCCGTCCAGGTTGCTCATTGCGTGAACCGA	74
GAAGCGAGGATCAACTTTCTGCATATCCGCACAAATCGGTTGAGAATATCAGAATCTGATGAATCCGTCCAGGTTGCTTTACTAATGGGATGCCCTAATACATTACCATTGCGTGAACCGA	75
GAAGCGAGGATCAACTTGAATCCGTCCAGGTTGCTTTACTAATGGGATGCCCTAATACATTACAAAATTTATCTTTAGCCAACGATCCAATAATAGAAGAAATTGGCATTGCGTGAACCGA	76
GAAGCGAGGATCAACTTGAATCCGTCCAGGTTGCTTTACTAATGGGATGCCCTAATACATTACAAAATTTATCTTTAGCCAACGATCCAATAATAGAAGAAATTGGCATTGCGTGAACCGA	77
GAAGCGAGGATCAACTAGCCAACGATCCAATAATAGAAGAAATTGGAATTTTGCTATCCAATTTGATTCTAACATTATCTATTAGAAATGAGTTTTCTAGCATTTGCATTGCGTGAACCGA	78
GAAGCGAGGATCAACTAGCCAACGATCCAATAATAGAAGAAATTGGAATTTTGCTATCCAATTTGATTCTAACATTATCTATTAGAAATGAGTTTTCTAGCATTTGCATTGCGTGAACCGA	79
GAAGCGAGGATCAACTGATTCTAACATTATCTATTAGAAATGAGTTTTCTAGCATTTGACTACGTACCACTAAAGGGTTTAATCGCAAACTTGACAGATAACCCAGCATTGCGTGAACCGA	80
GAAGCGAGGATCAACTGATTCTAACATTATCTATTAGAAATGAGTTTTCTAGCATTTGACTACGTACCACTAAAGGGTTTAATCGCAAACTTGACAGATAACCCAGCATTGCGTGAACCGA	81
GAAGCGAGGATCAACTTCTAGCATTTGACTACGTACCACTAAAGGGTTTAATCGCAAACTTGACAGATAACCCAGAAACTCTAAATTATCTTTAGATAATTGATTTCATTGCGTGAACCGA	82
GAAGCGAGGATCAACTTCTAGCATTTGACTACGTACCACTAAAGGGTTTAATCGCAAACTTGACAGATAACCCAGAAACTCTAAATTATCTTTAGATAATTGATTTCATTGCGTGAACCGA	83
GAAGCGAGGATCAACTGACAGATAACCCAGAAACTCTAAATTATCTTTAGATAATTGATTTATATTGACCTTTTGCGATTGAAACCATACCGAAAAATAACATTGCCATTGCGTGAACCGA	84
GAAGCGAGGATCAACTGACAGATAACCCAGAAACTCTAAATTATCTTTAGATAATTGATTTATATTGACCTTTTGCGATTGAAACCATACCGAAAAATAACATTGCCATTGCGTGAACCGA	85
GAAGCGAGGATCAACTGATTGAAACCATACCGAAAAATAACATTGCCATAAATTAACAAAATAATATTTCCATTTATTCATCAGAAGCGGCGTATCCTTTGTTGCCCATTGCGTGAACCGA	86
GAAGCGAGGATCAACTGATTGAAACCATACCGAAAAATAACATTGCCATAAATTAACAAAATAATATTTCCATTTATTCATCAGAAGCGGCGTATCCTTTGTTGCCCATTGCGTGAACCGA	87
GAAGCGAGGATCAACTGCCATAAATTAACAAAATAATATTTCCATTTATTCATCAGAAGCGGCGTATCCTTTGTTGCCAGAATGCATCTTCCGTGATATCTAACATCATTGCGTGAACCGA	88
GAAGCGAGGATCAACTGCCATAAATTAACAAAATAATATTTCCATTTATTCATCAGAAGCGGCGTATCCTTTGTTGCCAGAATGCATCTTCCGTGATATCTAACATCATTGCGTGAACCGA	89
GAAGCGAGGATCAACTCGGCGTATCCTTTGTTGCCAGAATGCATCTTCCGTGATATCTAACATAATGTATGAAAGGATCCTTGAGCAACCCTAGGATTGCCGGAAACATTGCGTGAACCGA	90
GAAGCGAGGATCAACTGGATCCTTGAGCAACCCTAGGATTGCCGGAAAATTATTAACAAAAACTTTGAAAAAATGGTGTATTTTTCCATAGAATACAATTCGCTCACATTGCGTGAACCGA	91
GAAGCGAGGATCAACTGGATCCTTGAGCAACCCTAGGATTGCCGGAAAATTATTAACAAAAACTTTGAAAAAATGGTGTATTTTTCCATAGAATACAATTCGCTCACATTGCGTGAACCGA	92
GAAGCGAGGATCAACTGAAAAAATGGTGTATTTTTCCATAGAATACAATTCGCTCAAAAAGGACTTCATAAGATGTCGATCGTAAATGCGAAGACCGCTTGCGTAGCATTGCGTGAACCGA	93
GAAGCGAGGATCAACTGAAAAAATGGTGTATTTTTCCATAGAATACAATTCGCTCAAAAAGGACTTCATAAGATGTCGATCGTAAATGCGAAGACCGCTTGCGTAGCATTGCGTGAACCGA	94
GAAGCGAGGATCAACTTACAATTCGCTCAAAAAGGACTTCATAAGATGTCGATCGTAAATGCGAAGACCGCTTGCGTAGAAAAAAAAAGATGGATTCGTATTCACACATTGCGTGAACCGA	95
GAAGCGAGGATCAACTTACAATTCGCTCAAAAAGGACTTCATAAGATGTCGATCGTAAATGCGAAGACCGCTTGCGTAGAAAAAAAAAGATGGATTCGTATTCACACATTGCGTGAACCGA	96
GAAGCGAGGATCAACTCGAAGACCGCTTGCGTAGAAAAAAAAAGATGGATTCGTATTCACATACATGAGAATTATATAAGAACAAGAAAAATCTTGGATTCAAAATCATTGCGTGAACCGA	97
GAAGCGAGGATCAACTCGAAGACCGCTTGCGTAGAAAAAAAAAGATGGATTCGTATTCACATACATGAGAATTATATAAGAACAAGAAAAATCTTGGATTCAAAATCATTGCGTGAACCGA	98
GAAGCGAGGATCAACTGAACAAGAAAAATCTTGGATTCAAAATTGATTTTTTTTTAATATAAAAATTCTTCCAATTACAATACTCGTATAAACAGAACCGAAAAAACATTGCGTGAACCGA	99
GAAGCGAGGATCAACTGAACAAGAAAAATCTTGGATTCAAAATTGATTTTTTTTTAATATAAAAATTCTTCCAATTACAATACTCGTATAAACAGAACCGAAAAAACATTGCGTGAACCGA	100
GAAGCGAGGATCAACTAAATTCTTCCAATTACAATACTCGTATAAACAGAACCGAAAAAAATGCAAAGAAGAGGCATCTTTTACCCGGTAACGTAGGGTTTGAACCCATTGCGTGAACCGA	101
GAAGCGAGGATCAACTAAATTCTTCCAATTACAATACTCGTATAAACAGAACCGAAAAAAATGCAAAGAAGAGGCATCTTTTACCCGGTAACGTAGGGTTTGAACCCATTGCGTGAACCGA	102
GAAGCGAGGATCAACTTGCAAAGAAGAGGCATCTTTTACCCGGTAACGTAGGGTTTGAACCAAGATTTCTAGATGGATGGGGTAAGGTATTAGTACATCTAACACACATTGCGTGAACCGA	103
GAAGCGAGGATCAACTTGAACCAAGATTTCTAGATGGATGGGGTAAGGTATTAGTACATCTAACACATAATTAAAATGTCCTAATTTGTCTTCTAAAAAGGGAAATCATTGCGTGAACCGA	104
GAAGCGAGGATCAACTTGAACCAAGATTTCTAGATGGATGGGGTAAGGTATTAGTACATCTAACACATAATTAAAATGTCCTAATTTGTCTTCTAAAAAGGGAAATCATTGCGTGAACCGA	105
GAAGCGAGGATCAACTTATTAGTACATCTAACACATAATTAAAATGTCCTAATTTGTCTTCTAAAAAGGGAAATATTGAATGAATTGATTGTAAATTATAAGATTTCATTGCGTGAACCGA	106
GAAGCGAGGATCAACTTATTAGTACATCTAACACATAATTAAAATGTCCTAATTTGTCTTCTAAAAAGGGAAATATTGAATGAATTGATTGTAAATTATAAGATTTCATTGCGTGAACCGA	107
GAAGCGAGGATCAACTTGAATTGATTGTAAATTATAAGATTTTTTTAATTGTTTTCCTTGAAAAGAGGATCCTAATCTTAGGGAAAATGGAATTTCGACAATCACTCATTGCGTGAACCGA	108
GAAGCGAGGATCAACTTGAATTGATTGTAAATTATAAGATTTTTTTAATTGTTTTCCTTGAAAAGAGGATCCTAATCTTAGGGAAAATGGAATTTCGACAATCACTCATTGCGTGAACCGA	109
GAAGCGAGGATCAACTAAAGAGGATCCTAATCTTAGGGAAAATGGAATTTCGACAATCACTGCAAATAAAACAGATATCATTTGATAATAGAAAAGACTGGTATGCCATTGCGTGAACCGA	110
GAAGCGAGGATCAACTAAAGAGGATCCTAATCTTAGGGAAAATGGAATTTCGACAATCACTGCAAATAAAACAGATATCATTTGATAATAGAAAAGACTGGTATGCCATTGCGTGAACCGA	111
GAAGCGAGGATCAACTCGACAATCACTGCAAATAAAACAGATATCATTTGATAATAGAAAAGACTGGTATGCCCCAAAAAGGAATTTTGGTTCACATCCTTAGTGGCATTGCGTGAACCGA	112
GAAGCGAGGATCAACTCGACAATCACTGCAAATAAAACAGATATCATTTGATAATAGAAAAGACTGGTATGCCCCAAAAAGGAATTTTGGTTCACATCCTTAGTGGCATTGCGTGAACCGA	113
GAAGCGAGGATCAACTGGTATGCCCCAAAAAGGAATTTTGGTTCACATCCTTAGTGGGAATAATCAAACGATTCTGTTCATACATTCGCAAAATTAAGCGTTTCGTCATTGCGTGAACCGA	114
GAAGCGAGGATCAACTGGTATGCCCCAAAAAGGAATTTTGGTTCACATCCTTAGTGGGAATAATCAAACGATTCTGTTCATACATTCGCAAAATTAAGCGTTTCGTCATTGCGTGAACCGA	115
GAAGCGAGGATCAACTCTTAGTGGGAATAATCAAACGATTCTGTTCATACATTCGCAAAATTAAGCGTTTCGTAATTAGTGAACTATATTTTTTGTCATAATCCGCCATTGCGTGAACCGA	116
GAAGCGAGGATCAACTCTTAGTGGGAATAATCAAACGATTCTGTTCATACATTCGCAAAATTAAGCGTTTCGTAATTAGTGAACTATATTTTTTGTCATAATCCGCCATTGCGTGAACCGA	117
GAAGCGAGGATCAACTTAAGCGTTTCGTAATTAGTGAACTATATTTTTTGTCATAATCCGCATTTTCCAAGAAAATATAGCGATTTCTATTTAATCTATTTAAACCCATTGCGTGAACCGA	118
GAAGCGAGGATCAACTTAAGCGTTTCGTAATTAGTGAACTATATTTTTTGTCATAATCCGCATTTTCCAAGAAAATATAGCGATTTCTATTTAATCTATTTAAACCCATTGCGTGAACCGA	119
GAAGCGAGGATCAACTCGATTTCTATTTAATCTATTTAAACCATGATCATAAGCAAGTACATAAATATACTCCCGAAAAAAAAGTGGATATAGAAAACTCTGTTGCCATTGCGTGAACCGA	120
GAAGCGAGGATCAACTCGATTTCTATTTAATCTATTTAAACCATGATCATAAGCAAGTACATAAATATACTCCCGAAAAAAAAGTGGATATAGAAAACTCTGTTGCCATTGCGTGAACCGA	121
GAAGCGAGGATCAACTTAAATATACTCCCGAAAAAAAAGTGGATATAGAAAACTCTGTTGCCGAGCCCCATCGAACTCTAAATATCCTTGAAATTTATCCATTTGGCATTGCGTGAACCGA	122
GAAGCGAGGATCAACTTAAATATACTCCCGAAAAAAAAGTGGATATAGAAAACTCTGTTGCCGAGCCCCATCGAACTCTAAATATCCTTGAAATTTATCCATTTGGCATTGCGTGAACCGA	123
GAAGCGAGGATCAACTCTCTGTTGCCGAGCCCCATCGAACTCTAAATATCCTTGAAATTTATCCATTTGGATTGAAATTCGATTTGAACTGAAGGTAAAGTCTTTACATTGCGTGAACCGA	124
GAAGCGAGGATCAACTCTCTGTTGCCGAGCCCCATCGAACTCTAAATATCCTTGAAATTTATCCATTTGGATTGAAATTCGATTTGAACTGAAGGTAAAGTCTTTACATTGCGTGAACCGA	125
GAAGCGAGGATCAACTTGAAATTTATCCATTTGGATTGAAATTCGATTTGAACTGAAGGTAAAGTCTTTATTTTCTTGAGTTCTGAAATGACACATAGTGCGATACCATTGCGTGAACCGA	126
GAAGCGAGGATCAACTTGAAATTTATCCATTTGGATTGAAATTCGATTTGAACTGAAGGTAAAGTCTTTATTTTCTTGAGTTCTGAAATGACACATAGTGCGATACCATTGCGTGAACCGA	127
GAAGCGAGGATCAACTGTTCTGAAATGACACATAGTGCGATACAGTCAAAATAAGGTATTAGACTACGAAAGCTATAGATATAGATACCTCATAAACAGGTAGACTCATTGCGTGAACCGA	128
GAAGCGAGGATCAACTGTTCTGAAATGACACATAGTGCGATACAGTCAAAATAAGGTATTAGACTACGAAAGCTATAGATATAGATACCTCATAAACAGGTAGACTCATTGCGTGAACCGA	129
GAAGCGAGGATCAACTGGTATTAGACTACGAAAGCTATAGATATAGATACCTCATAAACAGGTAGACTGCTAACCGGATTCTCTATCTTTAATAGGTTTCTGTTCGCATTGCGTGAACCGA	130
GAAGCGAGGATCAACTGGTATTAGACTACGAAAGCTATAGATATAGATACCTCATAAACAGGTAGACTGCTAACCGGATTCTCTATCTTTAATAGGTTTCTGTTCGCATTGCGTGAACCGA	131
GAAGCGAGGATCAACTCCTCATAAACAGGTAGACTGCTAACCGGATTCTCTATCTTTAATAGGTTTCTGTTCGTTATATTATAGAATAACAAAACAAGATTATTAGCATTGCGTGAACCGA	132
GAAGCGAGGATCAACTCCTCATAAACAGGTAGACTGCTAACCGGATTCTCTATCTTTAATAGGTTTCTGTTCGTTATATTATAGAATAACAAAACAAGATTATTAGCATTGCGTGAACCGA	133
GAAGCGAGGATCAACTGGTTTCTGTTCGTTATATTATAGAATAACAAAACAAGATTATTAGAAATCCTTTATTTTTTTAACCTAATCGCTCTTTTGATTTTGGAAACATTGCGTGAACCGA	134
GAAGCGAGGATCAACTGGTTTCTGTTCGTTATATTATAGAATAACAAAACAAGATTATTAGAAATCCTTTATTTTTTTAACCTAATCGCTCTTTTGATTTTGGAAACATTGCGTGAACCGA	135
GAAGCGAGGATCAACTCCTAATCGCTCTTTTGATTTTGGAAATATATATATTTTTTATCAATATACTGCTTCTTTTACACACTCCAACCTAATCCAAATGGACTAGCATTGCGTGAACCGA	136
GAAGCGAGGATCAACTCCTAATCGCTCTTTTGATTTTGGAAATATATATATTTTTTATCAATATACTGCTTCTTTTACACACTCCAACCTAATCCAAATGGACTAGCATTGCGTGAACCGA	137
GAAGCGAGGATCAACTTATACTGCTTCTTTTACACACTCCAACCTAATCCAAATGGACTAGTTAAAACAATAATTAGGACTCATGAAAAAATTGATAATAACACGCCATTGCGTGAACCGA	138
GAAGCGAGGATCAACTTATACTGCTTCTTTTACACACTCCAACCTAATCCAAATGGACTAGTTAAAACAATAATTAGGACTCATGAAAAAATTGATAATAACACGCCATTGCGTGAACCGA	139
GAAGCGAGGATCAACTGGACTAGTTAAAACAATAATTAGGACTCATGAAAAAATTGATAATAACACGCAAGAAAAAAATGCCTTCCCATACCCGTATTAGGCACTACATTGCGTGAACCGA	140
GAAGCGAGGATCAACTGGACTAGTTAAAACAATAATTAGGACTCATGAAAAAATTGATAATAACACGCAAGAAAAAAATGCCTTCCCATACCCGTATTAGGCACTACATTGCGTGAACCGA	141
GAAGCGAGGATCAACTCACGCAAGAAAAAAATGCCTTCCCATACCCGTATTAGGCACTAATCTATTTTTAACATTTAATTAGTTGGGGTAATTTTTCAAATTACGACATTGCGTGAACCGA	142
GAAGCGAGGATCAACTCACGCAAGAAAAAAATGCCTTCCCATACCCGTATTAGGCACTAATCTATTTTTAACATTTAATTAGTTGGGGTAATTTTTCAAATTACGACATTGCGTGAACCGA	143
GAAGCGAGGATCAACTCTATTTTTAACATTTAATTAGTTGGGGTAATTTTTCAAATTACGAATGGAAGCTCGTTTCTTTTTTTTTCCTGGAATAAGGAAAACTGGTCATTGCGTGAACCGA	144
GAAGCGAGGATCAACTCTATTTTTAACATTTAATTAGTTGGGGTAATTTTTCAAATTACGAATGGAAGCTCGTTTCTTTTTTTTTCCTGGAATAAGGAAAACTGGTCATTGCGTGAACCGA	145
GAAGCGAGGATCAACTAATTACGAATGGAAGCTCGTTTCTTTTTTTTTCCTGGAATAAGGAAAACTGGTTTTTTTATCCATCCATTTATATTTATTCACTTGACCCCATTGCGTGAACCGA	146
GAAGCGAGGATCAACTAATTACGAATGGAAGCTCGTTTCTTTTTTTTTCCTGGAATAAGGAAAACTGGTTTTTTTATCCATCCATTTATATTTATTCACTTGACCCCATTGCGTGAACCGA	147
GAAGCGAGGATCAACTTTTTTTTTTTTCGACATCAAAATAAGATTGTACCGATCAGGAAAGCAAAAAAAAATGTTATCTGAATTCTCCCTTGATACGACATGCTATCATTGCGTGAACCGA	148
GAAGCGAGGATCAACTTTTTTTTTTTTCGACATCAAAATAAGATTGTACCGATCAGGAAAGCAAAAAAAAATGTTATCTGAATTCTCCCTTGATACGACATGCTATCATTGCGTGAACCGA	149
GAAGCGAGGATCAACTTGTACCGATCAGGAAAGCAAAAAAAAATGTTATCTGAATTCTCCCTTGATACGACATGCTATTTTTTCCATTCATTCCTTTCAGGATCAGCATTGCGTGAACCGA	150
GAAGCGAGGATCAACTTGTACCGATCAGGAAAGCAAAAAAAAATGTTATCTGAATTCTCCCTTGATACGACATGCTATTTTTTCCATTCATTCCTTTCAGGATCAGCATTGCGTGAACCGA	151
GAAGCGAGGATCAACTTTTTTCCATTCATTCCTTTCAGGATCAGTCGTGGTCTTACAAACTCTACCGCAGATCTGGACGAATCCTTTTCTTCATACAAATGTGTAACATTGCGTGAACCGA	152
GAAGCGAGGATCAACTTTTTTCCATTCATTCCTTTCAGGATCAGTCGTGGTCTTACAAACTCTACCGCAGATCTGGACGAATCCTTTTCTTCATACAAATGTGTAACATTGCGTGAACCGA	153
GAAGCGAGGATCAACTAGTCGTGGTCTTACAAACTCTACCGCAGATCTGGACGAATCCTTTTCTTCATACAAATGTGTAAAAGATGCTAGTCGCACTTAAAAGCCGCATTGCGTGAACCGA	154
GAAGCGAGGATCAACTCAAATGTGTAAAAGATGCTAGTCGCACTTAAAAGCCGAGTACTCTACCGTTGAGTTAGCAACCCCCCCCAAAAAAAAAAGAACGTACTGCCATTGCGTGAACCGA	155
GAAGCGAGGATCAACTAGCAACCCCCCCCAAAAAAAAAAGAACGTACTGCAAATATGTAGATACAATCAGAATAAAGAAAAAAATACAGTCGTGTGTGCGTCAGGGCATTGCGTGAACCGA	156
GAAGCGAGGATCAACTAGCAACCCCCCCCAAAAAAAAAAGAACGTACTGCAAATATGTAGATACAATCAGAATAAAGAAAAAAATACAGTCGTGTGTGCGTCAGGGCATTGCGTGAACCGA	157
GAAGCGAGGATCAACTTACAATCAGAATAAAGAAAAAAATACAGTCGTGTGTGCGTCAGGGATAAATAGATCCATTTATCTATGAGAGAATTATATTTGGTCCATACATTGCGTGAACCGA	158
GAAGCGAGGATCAACTTACAATCAGAATAAAGAAAAAAATACAGTCGTGTGTGCGTCAGGGATAAATAGATCCATTTATCTATGAGAGAATTATATTTGGTCCATACATTGCGTGAACCGA	159
GAAGCGAGGATCAACTAGTCGTGTGTGCGTCAGGGATAAATAGATCCATTTATCTATGAGAGAATTATATTTGGTCCATACACTGTTGTCAATATGATTATGAATTCATTGCGTGAACCGA	160
GAAGCGAGGATCAACTAGTCGTGTGTGCGTCAGGGATAAATAGATCCATTTATCTATGAGAGAATTATATTTGGTCCATACACTGTTGTCAATATGATTATGAATTCATTGCGTGAACCGA	161
GAAGCGAGGATCAACTCACTGTTGTCAATATGATTATGAATTTTTCATATAGTCAAAAGAATAGAAAAAATAAATAAATAAAAAAGCTTAACCTCTTGGTTCATTACATTGCGTGAACCGA	162
GAAGCGAGGATCAACTCACTGTTGTCAATATGATTATGAATTTTTCATATAGTCAAAAGAATAGAAAAAATAAATAAATAAAAAAGCTTAACCTCTTGGTTCATTACATTGCGTGAACCGA	163
GAAGCGAGGATCAACTGAATAGAAAAAATAAATAAATAAAAAAGCTTAACCTCTTGGTTCATTAGTTCATACAATGAATGAAAACTAAGCCAGTTCCAGTTAAGGTCATTGCGTGAACCGA	164
GAAGCGAGGATCAACTGAATAGAAAAAATAAATAAATAAAAAAGCTTAACCTCTTGGTTCATTAGTTCATACAATGAATGAAAACTAAGCCAGTTCCAGTTAAGGTCATTGCGTGAACCGA	165
GAAGCGAGGATCAACTAACCTCTTGGTTCATTAGTTCATACAATGAATGAAAACTAAGCCAGTTCCAGTTAAGGTAATCTCAAATCTTTTTATACTTTTTAGATCCCATTGCGTGAACCGA	166
GAAGCGAGGATCAACTAACCTCTTGGTTCATTAGTTCATACAATGAATGAAAACTAAGCCAGTTCCAGTTAAGGTAATCTCAAATCTTTTTATACTTTTTAGATCCCATTGCGTGAACCGA	167
GAAGCGAGGATCAACTCAGTTCCAGTTAAGGTAATCTCAAATCTTTTTATACTTTTTAGATCCATTTTTTTTATGGCCTTTAATTTTTTATTTTTTTATGATGAAGCATTGCGTGAACCGA	168
GAAGCGAGGATCAACTCAGTTCCAGTTAAGGTAATCTCAAATCTTTTTATACTTTTTAGATCCATTTTTTTTATGGCCTTTAATTTTTTATTTTTTTATGATGAAGCATTGCGTGAACCGA	169
GAAGCGAGGATCAACTCCATTTTTTTTATGGCCTTTAATTTTTTATTTTTTTATGATGAAGAAATTATTCATAATAATATAATATTATTATAATATAATAATATATCATTGCGTGAACCGA	170
GAAGCGAGGATCAACTCCATTTTTTTTATGGCCTTTAATTTTTTATTTTTTTATGATGAAGAAATTATTCATAATAATATAATATTATTATAATATAATAATATATCATTGCGTGAACCGA	171
GAAGCGAGGATCAACTATAATATTATTATAATATAATAATATATATATATTTTTTTTTATTCAGAATTATATATTATATTTATATACAGTATTATTCTTTTCTATACATTGCGTGAACCGA	172
GAAGCGAGGATCAACTATAATATTATTATAATATAATAATATATATATATTTTTTTTTATTCAGAATTATATATTATATTTATATACAGTATTATTCTTTTCTATACATTGCGTGAACCGA	173
GAAGCGAGGATCAACTTTATTCAGAATTATATATTATATTTATATACAGTATTATTCTTTTCTATATAACAATAACAGTAAAATTTTGTATTTATAAAAAAATTCGCATTGCGTGAACCGA	174
GAAGCGAGGATCAACTTTATTCAGAATTATATATTATATTTATATACAGTATTATTCTTTTCTATATAACAATAACAGTAAAATTTTGTATTTATAAAAAAATTCGCATTGCGTGAACCGA	175
GAAGCGAGGATCAACTACAATAACAGTAAAATTTTGTATTTATAAAAAAATTCGAATTTATATACTCTAGATCCAAAAAATTTTTCATAAATTTGTGTATGATTATCATTGCGTGAACCGA	176
GAAGCGAGGATCAACTACAATAACAGTAAAATTTTGTATTTATAAAAAAATTCGAATTTATATACTCTAGATCCAAAAAATTTTTCATAAATTTGTGTATGATTATCATTGCGTGAACCGA	177
GAAGCGAGGATCAACTATACTCTAGATCCAAAAAATTTTTCATAAATTTGTGTATGATTATAAAACATAGTAGTTGTTAGCAAGGTATTTTTTAGTATTCGTACCTCATTGCGTGAACCGA	178
GAAGCGAGGATCAACTATACTCTAGATCCAAAAAATTTTTCATAAATTTGTGTATGATTATAAAACATAGTAGTTGTTAGCAAGGTATTTTTTAGTATTCGTACCTCATTGCGTGAACCGA	179
GAAGCGAGGATCAACTTAAATTTGTGTATGATTATAAAACATAGTAGTTGTTAGCAAGGTATTTTTTAGTATTCGTACCTTAGGAGGAATACTAATAATAAATAGACATTGCGTGAACCGA	180
GAAGCGAGGATCAACTTAAATTTGTGTATGATTATAAAACATAGTAGTTGTTAGCAAGGTATTTTTTAGTATTCGTACCTTAGGAGGAATACTAATAATAAATAGACATTGCGTGAACCGA	181
GAAGCGAGGATCAACTTTAGTATTCGTACCTTAGGAGGAATACTAATAATAAATAGAAATTATAATAAATCAAAATAAATATGATGGAAGTGAAAGAGAAGAGTAGCATTGCGTGAACCGA	182
GAAGCGAGGATCAACTTTAGTATTCGTACCTTAGGAGGAATACTAATAATAAATAGAAATTATAATAAATCAAAATAAATATGATGGAAGTGAAAGAGAAGAGTAGCATTGCGTGAACCGA	183
GAAGCGAGGATCAACTAATCAAAATAAATATGATGGAAGTGAAAGAGAAGAGTAGATAAAATTTTATATCACGTTATATACGAGTCTTTCACATCCTCTTTTTTATCATTGCGTGAACCGA	184
GAAGCGAGGATCAACTAATCAAAATAAATATGATGGAAGTGAAAGAGAAGAGTAGATAAAATTTTATATCACGTTATATACGAGTCTTTCACATCCTCTTTTTTATCATTGCGTGAACCGA	185
GAAGCGAGGATCAACTACGTTATATACGAGTCTTTCACATCCTCTTTTTTATATTTCATTAATTTCATTTCGTTTTAGTAAGACTTCATTCCGTAAAAATCCCAGCCATTGCGTGAACCGA	186
GAAGCGAGGATCAACTACGTTATATACGAGTCTTTCACATCCTCTTTTTTATATTTCATTAATTTCATTTCGTTTTAGTAAGACTTCATTCCGTAAAAATCCCAGCCATTGCGTGAACCGA	187
GAAGCGAGGATCAACTATTTCATTTCGTTTTAGTAAGACTTCATTCCGTAAAAATCCCAGCCTTCTTTGAAATATCATGAGCTGTTCTTGTTGGTTGAGCTCCTTTCATTGCGTGAACCGA	188
GAAGCGAGGATCAACTATTTCATTTCGTTTTAGTAAGACTTCATTCCGTAAAAATCCCAGCCTTCTTTGAAATATCATGAGCTGTTCTTGTTGGTTGAGCTCCTTTCATTGCGTGAACCGA	189
GAAGCGAGGATCAACTTCCGTAAAAATCCCAGCCTTCTTTGAAATATCATGAGCTGTTCTTGTTGGTTGAGCTCCTTTTTTAAGAAAATCGAGAATAGCAGAAAGGCATTGCGTGAACCGA	190
GAAGCGAGGATCAACTTCCGTAAAAATCCCAGCCTTCTTTGAAATATCATGAGCTGTTCTTGTTGGTTGAGCTCCTTTTTTAAGAAAATCGAGAATAGCAGAAAGGCATTGCGTGAACCGA	191
GAAGCGAGGATCAACTCTCCTTTTTTAAGAAAATCGAGAATAGCAGAAAGGTTTAAAAAAGTTTGATTAGTTATGGGATCATAAAAACCCACCTTACTAAGATCTCCATTGCGTGAACCGA	192
GAAGCGAGGATCAACTCTCCTTTTTTAAGAAAATCGAGAATAGCAGAAAGGTTTAAAAAAGTTTGATTAGTTATGGGATCATAAAAACCCACCTTACTAAGATCTCCATTGCGTGAACCGA	193
GAAGCGAGGATCAACTAGTTATGGGATCATAAAAACCCACCTTACTAAGATCTCTTCCTTCTCTTCGGTATCGAACATCAATTGCAAGGATTCGATAAACGGCTCGCATTGCGTGAACCGA	194
GAAGCGAGGATCAACTCTCTTCCTTCTCTTCGGTATCGAACATCAATTGCAAGGATTCGATAAACGGCTCGTTGGGATAGATGTATATGAATAATACCCCCCCTAGCATTGCGTGAACCGA	195
GAAGCGAGGATCAACTGGATTCGATAAACGGCTCGTTGGGATAGATGTATATGAATAATACCCCCCCTAGAAACGTATAAGAGGTTTTGGCCTCGTACGGCTCGAGCATTGCGTGAACCGA	196
GAAGCGAGGATCAACTCGTATAAGAGGTTTTGGCCTCGTACGGCTCGAGAAAAAAAATTCAAATAGTAAATTCAAATATTAAATAGAGAAATAAAAACATTAAATCCATTGCGTGAACCGA	197
GAAGCGAGGATCAACTCGTATAAGAGGTTTTGGCCTCGTACGGCTCGAGAAAAAAAATTCAAATAGTAAATTCAAATATTAAATAGAGAAATAAAAACATTAAATCCATTGCGTGAACCGA	198
GAAGCGAGGATCAACTCAAATAGTAAATTCAAATATTAAATAGAGAAATAAAAACATTAAATCAATTAGCCAGTATTAAAACCCTAAATATTTTTTCCATAAAAAGCATTGCGTGAACCGA	199
GAAGCGAGGATCAACTCAAATAGTAAATTCAAATATTAAATAGAGAAATAAAAACATTAAATCAATTAGCCAGTATTAAAACCCTAAATATTTTTTCCATAAAAAGCATTGCGTGAACCGA	200
GAAGCGAGGATCAACTGCCAGTATTAAAACCCTAAATATTTTTTCCATAAAAAGCATTCATAACATTCGTACTCTCGTAACTCAAGTTAAACAACTCTCAAATATCCATTGCGTGAACCGA	201
GAAGCGAGGATCAACTGCCAGTATTAAAACCCTAAATATTTTTTCCATAAAAAGCATTCATAACATTCGTACTCTCGTAACTCAAGTTAAACAACTCTCAAATATCCATTGCGTGAACCGA	202
GAAGCGAGGATCAACTCATTCGTACTCTCGTAACTCAAGTTAAACAACTCTCAAATATCTCACCGGAGAATCCTTAAGTACTTTTTTTATTGAGTAGTCTCTAGCCCATTGCGTGAACCGA	203
GAAGCGAGGATCAACTCATTCGTACTCTCGTAACTCAAGTTAAACAACTCTCAAATATCTCACCGGAGAATCCTTAAGTACTTTTTTTATTGAGTAGTCTCTAGCCCATTGCGTGAACCGA	204
GAAGCGAGGATCAACTCTCACCGGAGAATCCTTAAGTACTTTTTTTATTGAGTAGTCTCTAGCCCTTTTTTTGTTTGTCTCATTGCAAATTTTAGAATCAATTTTGCATTGCGTGAACCGA	205
GAAGCGAGGATCAACTCTCACCGGAGAATCCTTAAGTACTTTTTTTATTGAGTAGTCTCTAGCCCTTTTTTTGTTTGTCTCATTGCAAATTTTAGAATCAATTTTGCATTGCGTGAACCGA	206
GAAGCGAGGATCAACTTTGAGTAGTCTCTAGCCCTTTTTTTGTTTGTCTCATTGCAAATTTTAGAATCAATTTTGATTCTTCAGTTTGATCTAGTTTTTCAAACAACATTGCGTGAACCGA	207
GAAGCGAGGATCAACTTTGAGTAGTCTCTAGCCCTTTTTTTGTTTGTCTCATTGCAAATTTTAGAATCAATTTTGATTCTTCAGTTTGATCTAGTTTTTCAAACAACATTGCGTGAACCGA	208
GAAGCGAGGATCAACTCTTCAGTTTGATCTAGTTTTTCAAACAATTGAAAACAGGATTTCCTTTTTTCAAGATTCTTTATCCTTACTTTGAATCTTTAGGTTTAGACATTGCGTGAACCGA	209
GAAGCGAGGATCAACTCTTCAGTTTGATCTAGTTTTTCAAACAATTGAAAACAGGATTTCCTTTTTTCAAGATTCTTTATCCTTACTTTGAATCTTTAGGTTTAGACATTGCGTGAACCGA	210
GAAGCGAGGATCAACTTTTACGCGTAAAGGTTCGGTCAGAATGAAAATGAATTCCATATTAGTTTGAATAGAAATCTATATTTATATATAAATAAATAAATATAGACATTGCGTGAACCGA	211
GAAGCGAGGATCAACTTTTACGCGTAAAGGTTCGGTCAGAATGAAAATGAATTCCATATTAGTTTGAATAGAAATCTATATTTATATATAAATAAATAAATATAGACATTGCGTGAACCGA	212
GAAGCGAGGATCAACTGAATAGAAATCTATATTTATATATAAATAAATAAATATAGATTTTTTTATTAAAACTCTTAGAATCTGCGGTTCTACCTTACTTACCCGCCATTGCGTGAACCGA	213
GAAGCGAGGATCAACTGAATAGAAATCTATATTTATATATAAATAAATAAATATAGATTTTTTTATTAAAACTCTTAGAATCTGCGGTTCTACCTTACTTACCCGCCATTGCGTGAACCGA	214
GAAGCGAGGATCAACTCGAACCTCCGAATAGCGGGACCAAAACCCGTTGCCTTACCGCTTGGCTACGCCCCATTTCGCTTTTTATTCAAGACTACTAAAAGAGTAACATTGCGTGAACCGA	215
GAAGCGAGGATCAACTCCTTACCGCTTGGCTACGCCCCATTTCGCTTTTTATTCAAGACTACTAAAAGAGTAATATTCCTATTGGTTGTTCGTCAATTCAAAATGACATTGCGTGAACCGA	216
GAAGCGAGGATCAACTCCTTACCGCTTGGCTACGCCCCATTTCGCTTTTTATTCAAGACTACTAAAAGAGTAATATTCCTATTGGTTGTTCGTCAATTCAAAATGACATTGCGTGAACCGA	217
GAAGCGAGGATCAACTGTTTGGCAAGCCGCTGTAAGTTTTCGATAAAATTCTTAATACTGTCTTAAACAAATTCACGATTTTGATTTTTCCAACAATTCAAAAGATCATTGCGTGAACCGA	218
GAAGCGAGGATCAACTGTTTGGCAAGCCGCTGTAAGTTTTCGATAAAATTCTTAATACTGTCTTAAACAAATTCACGATTTTGATTTTTCCAACAATTCAAAAGATCATTGCGTGAACCGA	219
GAAGCGAGGATCAACTATTCTTAATACTGTCTTAAACAAATTCACGATTTTGATTTTTCCAACAATTCAAAAGATCCAAAAAATCTTGACGTATGAACGAACTCTCCATTGCGTGAACCGA	220
GAAGCGAGGATCAACTATTCTTAATACTGTCTTAAACAAATTCACGATTTTGATTTTTCCAACAATTCAAAAGATCCAAAAAATCTTGACGTATGAACGAACTCTCCATTGCGTGAACCGA	221
GAAGCGAGGATCAACTAGAGAATCTATTCTCTTTTTTTTTAGTAAGATCTTGGAGATTGTGTAATGCTTACTCTCAAACTTTTTGTATACACTGTAGTTATATTCTCATTGCGTGAACCGA	222
GAAGCGAGGATCAACTAGAGAATCTATTCTCTTTTTTTTTAGTAAGATCTTGGAGATTGTGTAATGCTTACTCTCAAACTTTTTGTATACACTGTAGTTATATTCTCATTGCGTGAACCGA	223
GAAGCGAGGATCAACTCTTGGAGATTGTGTAATGCTTACTCTCAAACTTTTTGTATACACTGTAGTTATATTCTTTGTTTCTCTCTTCATATTTGGATTCCTATCTCATTGCGTGAACCGA	224
GAAGCGAGGATCAACTCTTGGAGATTGTGTAATGCTTACTCTCAAACTTTTTGTATACACTGTAGTTATATTCTTTGTTTCTCTCTTCATATTTGGATTCCTATCTCATTGCGTGAACCGA	225
GAAGCGAGGATCAACTCACTGTAGTTATATTCTTTGTTTCTCTCTTCATATTTGGATTCCTATCTAATGATCCAGGACGTAATCCGGGACGTGAAGAATAAAAAAGCATTGCGTGAACCGA	226
GAAGCGAGGATCAACTCACTGTAGTTATATTCTTTGTTTCTCTCTTCATATTTGGATTCCTATCTAATGATCCAGGACGTAATCCGGGACGTGAAGAATAAAAAAGCATTGCGTGAACCGA	227
GAAGCGAGGATCAACTCCAGGACGTAATCCGGGACGTGAAGAATAAAAAAGAAAGTTTTTTTATTGCTTTATTTAATTCGTGGAAATGCTCGAATTTTATTAGGATCATTGCGTGAACCGA	228
GAAGCGAGGATCAACTCCAGGACGTAATCCGGGACGTGAAGAATAAAAAAGAAAGTTTTTTTATTGCTTTATTTAATTCGTGGAAATGCTCGAATTTTATTAGGATCATTGCGTGAACCGA	229
GAAGCGAGGATCAACTTTATTGCTTTATTTAATTCGTGGAAATGCTCGAATTTTATTAGGATTTTATCTATTACACACCATCAAAAGGAGAAGGGGAAAGAGAGGGCATTGCGTGAACCGA	230
GAAGCGAGGATCAACTTTATTGCTTTATTTAATTCGTGGAAATGCTCGAATTTTATTAGGATTTTATCTATTACACACCATCAAAAGGAGAAGGGGAAAGAGAGGGCATTGCGTGAACCGA	231
GAAGCGAGGATCAACTCTATTACACACCATCAAAAGGAGAAGGGGAAAGAGAGGGATTCGAACCCTCGGTACGATTAACTCGTACAATGGATTAGCAATCCAACGCCATTGCGTGAACCGA	232
GAAGCGAGGATCAACTCGAACCCTCGGTACGATTAACTCGTACAATGGATTAGCAATCCAACGCTTTAGTCCACTCAGCCATCTCTCCTAATCGAAAAGGGATATTCATTGCGTGAACCGA	233
GAAGCGAGGATCAACTTGAAAAAGAACCTTCTCCACTTTATTCTTAAAAAGCTTTCTTTTTTTGTTATAGATATTCTTTATCTTTATATTATATATATATATATTTCATTGCGTGAACCGA	234
GAAGCGAGGATCAACTTGAAAAAGAACCTTCTCCACTTTATTCTTAAAAAGCTTTCTTTTTTTGTTATAGATATTCTTTATCTTTATATTATATATATATATATTTCATTGCGTGAACCGA	235
GAAGCGAGGATCAACTTTGTTATAGATATTCTTTATCTTTATATTATATATATATATATTTTTTTTCATTTTCTATATTTTTTTCTATATTTTATTATATTATTATCATTGCGTGAACCGA	236
GAAGCGAGGATCAACTTTGTTATAGATATTCTTTATCTTTATATTATATATATATATATTTTTTTTCATTTTCTATATTTTTTTCTATATTTTATTATATTATTATCATTGCGTGAACCGA	237
GAAGCGAGGATCAACTCATTTTCTATATTTTTTTCTATATTTTATTATATTATTATATATATATATATTCTTTTTGATTATTTGATTATATAAATATATATATCCTCATTGCGTGAACCGA	238
GAAGCGAGGATCAACTCATTTTCTATATTTTTTTCTATATTTTATTATATTATTATATATATATATATTCTTTTTGATTATTTGATTATATAAATATATATATCCTCATTGCGTGAACCGA	239
GAAGCGAGGATCAACTGATTATTTGATTATATAAATATATATATCCTATATTTAAATATATAATATATATATAATATATATCCTATATATAAATTATATAAATCCTCATTGCGTGAACCGA	240
GAAGCGAGGATCAACTGATTATTTGATTATATAAATATATATATCCTATATTTAAATATATAATATATATATAATATATATCCTATATATAAATTATATAAATCCTCATTGCGTGAACCGA	241
GAAGCGAGGATCAACTATCCTATATTTAAATATATAATATATATATAATATATATCCTATATATAAATTATATAAATCCTCTATTATATATATAATATATATATAACATTGCGTGAACCGA	242
GAAGCGAGGATCAACTATCCTATATTTAAATATATAATATATATATAATATATATCCTATATATAAATTATATAAATCCTCTATTATATATATAATATATATATAACATTGCGTGAACCGA	243
GAAGCGAGGATCAACTCCTCTATTATATATATAATATATATATAATATATATTATATAATATATATATTACTATTATATAACTGTTTTTATAGAACTTTCTCAGCACATTGCGTGAACCGA	244
GAAGCGAGGATCAACTCCTCTATTATATATATAATATATATATAATATATATTATATAATATATATATTACTATTATATAACTGTTTTTATAGAACTTTCTCAGCACATTGCGTGAACCGA	245
GAAGCGAGGATCAACTATATTACTATTATATAACTGTTTTTATAGAACTTTCTCAGCAATTCTAGTTACATTAAAAATTTAGCTAAAGATTAGATAAAAAAGGCGCCATTGCGTGAACCGA	246
GAAGCGAGGATCAACTATATTACTATTATATAACTGTTTTTATAGAACTTTCTCAGCAATTCTAGTTACATTAAAAATTTAGCTAAAGATTAGATAAAAAAGGCGCCATTGCGTGAACCGA	247
GAAGCGAGGATCAACTAGAACTTTCTCAGCAATTCTAGTTACATTAAAAATTTAGCTAAAGATTAGATAAAAAAGGCGCGAACTCAAAAAAGAAATAAATAAAACCCATTGCGTGAACCGA	248
GAAGCGAGGATCAACTAGAACTTTCTCAGCAATTCTAGTTACATTAAAAATTTAGCTAAAGATTAGATAAAAAAGGCGCGAACTCAAAAAAGAAATAAATAAAACCCATTGCGTGAACCGA	249
GAAGCGAGGATCAACTGCGCGAACTCAAAAAAGAAATAAATAAAACCATAATCATAGAAATAGAGAATCCTTTTTTTATTTTGTCTCGTCAAAACAAAAACACAAGCATTGCGTGAACCGA	250
GAAGCGAGGATCAACTGCGCGAACTCAAAAAAGAAATAAATAAAACCATAATCATAGAAATAGAGAATCCTTTTTTTATTTTGTCTCGTCAAAACAAAAACACAAGCATTGCGTGAACCGA	251
GAAGCGAGGATCAACTGAATCCTTTTTTTATTTTGTCTCGTCAAAACAAAAACACAAGTAAAAGATCTTTTTTATTTTAATAGCCTGGCCTGGTCAGTCCCCAGCCCATTGCGTGAACCGA	252
GAAGCGAGGATCAACTGAATCCTTTTTTTATTTTGTCTCGTCAAAACAAAAACACAAGTAAAAGATCTTTTTTATTTTAATAGCCTGGCCTGGTCAGTCCCCAGCCCATTGCGTGAACCGA	253
GAAGCGAGGATCAACTGTAAAAGATCTTTTTTATTTTAATAGCCTGGCCTGGTCAGTCCCCAGCCGGGCCTTTTTTTGTTAAAATTAAAAAGACTCATCCGATGGACATTGCGTGAACCGA	254
GAAGCGAGGATCAACTGTAAAAGATCTTTTTTATTTTAATAGCCTGGCCTGGTCAGTCCCCAGCCGGGCCTTTTTTTGTTAAAATTAAAAAGACTCATCCGATGGACATTGCGTGAACCGA	255
GAAGCGAGGATCAACTCCTGGTCAGTCCCCAGCCGGGCCTTTTTTTGTTAAAATTAAAAAGACTCATCCGATGGATTTTTAGATAAAAAAAGATTTGAAATAAAAACATTGCGTGAACCGA	256
GAAGCGAGGATCAACTCCTGGTCAGTCCCCAGCCGGGCCTTTTTTTGTTAAAATTAAAAAGACTCATCCGATGGATTTTTAGATAAAAAAAGATTTGAAATAAAAACATTGCGTGAACCGA	257
GAAGCGAGGATCAACTACTCATCCGATGGATTTTTAGATAAAAAAAGATTTGAAATAAAAAAAAAAGTGGAATTGAATTCGCTTTTACTAATTTTCTTAAGTCAACCATTGCGTGAACCGA	258
GAAGCGAGGATCAACTACTCATCCGATGGATTTTTAGATAAAAAAAGATTTGAAATAAAAAAAAAAGTGGAATTGAATTCGCTTTTACTAATTTTCTTAAGTCAACCATTGCGTGAACCGA	259
GAAGCGAGGATCAACTCGCTTTTACTAATTTTCTTAAGTCAACTCTAGTTTTTTCTAAATTTTTTCAGATTTTTTTATTACACCCCCGATTACTTTGTTCGACAAACATTGCGTGAACCGA	260
GAAGCGAGGATCAACTCGCTTTTACTAATTTTCTTAAGTCAACTCTAGTTTTTTCTAAATTTTTTCAGATTTTTTTATTACACCCCCGATTACTTTGTTCGACAAACATTGCGTGAACCGA	261
GAAGCGAGGATCAACTTTCTAAATTTTTTCAGATTTTTTTATTACACCCCCGATTACTTTGTTCGACAAAAGGTTAATTTATATGCAATAATTGCATTGTAGCGGGCATTGCGTGAACCGA	262
GAAGCGAGGATCAACTTTCTAAATTTTTTCAGATTTTTTTATTACACCCCCGATTACTTTGTTCGACAAAAGGTTAATTTATATGCAATAATTGCATTGTAGCGGGCATTGCGTGAACCGA	263
GAAGCGAGGATCAACTGTTCGACAAAAGGTTAATTTATATGCAATAATTGCATTGTAGCGGGTATAGTTTAGTGGTAAAAGTGTGATTCGTTCCTTTAATCCCTTTCATTGCGTGAACCGA	264
GAAGCGAGGATCAACTGTTCGACAAAAGGTTAATTTATATGCAATAATTGCATTGTAGCGGGTATAGTTTAGTGGTAAAAGTGTGATTCGTTCCTTTAATCCCTTTCATTGCGTGAACCGA	265
GAAGCGAGGATCAACTGATGTTATGGGTCGAATTTTTATTTCGTTCCCGTCTTTTTTTATTTGGGAATTTCTCCATCCATCATAAAGGAGCCGAATGAAACCAAAGCATTGCGTGAACCGA	266
GAAGCGAGGATCAACTGATGTTATGGGTCGAATTTTTATTTCGTTCCCGTCTTTTTTTATTTGGGAATTTCTCCATCCATCATAAAGGAGCCGAATGAAACCAAAGCATTGCGTGAACCGA	267
GAAGCGAGGATCAACTTGGGAATTTCTCCATCCATCATAAAGGAGCCGAATGAAACCAAAGTTTCATGTTCGGTTTTGAATTAGAGACGTTAAAAATATAAAAATGCATTGCGTGAACCGA	268
GAAGCGAGGATCAACTTGGGAATTTCTCCATCCATCATAAAGGAGCCGAATGAAACCAAAGTTTCATGTTCGGTTTTGAATTAGAGACGTTAAAAATATAAAAATGCATTGCGTGAACCGA	269
GAAGCGAGGATCAACTGAGAAAATTTGTTATATTAGAATTGTCTAATAGCAATTGTGTATTGAATTCACTTCAATACACAATTGCTAAAAAGATTTTGCACATTCTCATTGCGTGAACCGA	270
GAAGCGAGGATCAACTGAGAAAATTTGTTATATTAGAATTGTCTAATAGCAATTGTGTATTGAATTCACTTCAATACACAATTGCTAAAAAGATTTTGCACATTCTCATTGCGTGAACCGA	271
GAAGCGAGGATCAACTGCAATTGTGTATTGAATTCACTTCAATACACAATTGCTAAAAAGATTTTGCACATTCTTTTTTTTTAACAATAGGAAAGTAAAAAAAAGCCATTGCGTGAACCGA	272
GAAGCGAGGATCAACTGCAATTGTGTATTGAATTCACTTCAATACACAATTGCTAAAAAGATTTTGCACATTCTTTTTTTTTAACAATAGGAAAGTAAAAAAAAGCCATTGCGTGAACCGA	273
GAAGCGAGGATCAACTTTTGCACATTCTTTTTTTTTAACAATAGGAAAGTAAAAAAAAGCGAAAAGCGTCCATTGTCTAATGGATAGGACATAGGTCTTCTAAACCCATTGCGTGAACCGA	274
GAAGCGAGGATCAACTTTTGCACATTCTTTTTTTTTAACAATAGGAAAGTAAAAAAAAGCGAAAAGCGTCCATTGTCTAATGGATAGGACATAGGTCTTCTAAACCCATTGCGTGAACCGA	275
GAAGCGAGGATCAACTCGAAAAGCGTCCATTGTCTAATGGATAGGACATAGGTCTTCTAAACCTTTGGTATAGGTTCAAATCCTATTGGACGCAATATAAATATATCATTGCGTGAACCGA	276
GAAGCGAGGATCAACTCGAAAAGCGTCCATTGTCTAATGGATAGGACATAGGTCTTCTAAACCTTTGGTATAGGTTCAAATCCTATTGGACGCAATATAAATATATCATTGCGTGAACCGA	277
GAAGCGAGGATCAACTAATCCTATTGGACGCAATATAAATATATCTATATTGATATTTATCTATTATTTCCATTTCTATATATTATATATAATATCTATTTCGAAACATTGCGTGAACCGA	278
GAAGCGAGGATCAACTAATCCTATTGGACGCAATATAAATATATCTATATTGATATTTATCTATTATTTCCATTTCTATATATTATATATAATATCTATTTCGAAACATTGCGTGAACCGA	279
GAAGCGAGGATCAACTCTATTATTTCCATTTCTATATATTATATATAATATCTATTTCGAAAAAAGATAAGAAATAAATAGAATAAGAAAGAAATTCTGAATGCTTCATTGCGTGAACCGA	280
GAAGCGAGGATCAACTCTATTATTTCCATTTCTATATATTATATATAATATCTATTTCGAAAAAAGATAAGAAATAAATAGAATAAGAAAGAAATTCTGAATGCTTCATTGCGTGAACCGA	281
GAAGCGAGGATCAACTAAAGATAAGAAATAAATAGAATAAGAAAGAAATTCTGAATGCTTTAAGATTTAATATTAAACAGATATTAGTTAGATACTTCTTTCTATTCATTGCGTGAACCGA	282
GAAGCGAGGATCAACTAAAGATAAGAAATAAATAGAATAAGAAAGAAATTCTGAATGCTTTAAGATTTAATATTAAACAGATATTAGTTAGATACTTCTTTCTATTCATTGCGTGAACCGA	283
GAAGCGAGGATCAACTCTGAATGCTTTAAGATTTAATATTAAACAGATATTAGTTAGATACTTCTTTCTATTATATATACTTGACTTATAGACTTCTATTTCTAGACATTGCGTGAACCGA	284
GAAGCGAGGATCAACTCTGAATGCTTTAAGATTTAATATTAAACAGATATTAGTTAGATACTTCTTTCTATTATATATACTTGACTTATAGACTTCTATTTCTAGACATTGCGTGAACCGA	285
GAAGCGAGGATCAACTCTATTATATATACTTGACTTATAGACTTCTATTTCTAGAATTTCTTAAAAAATTAATTAAAATTAAAGAGTAAAATTGACTAAAGAATCACATTGCGTGAACCGA	286
GAAGCGAGGATCAACTCTATTATATATACTTGACTTATAGACTTCTATTTCTAGAATTTCTTAAAAAATTAATTAAAATTAAAGAGTAAAATTGACTAAAGAATCACATTGCGTGAACCGA	287
GAAGCGAGGATCAACTAATTAATTAAAATTAAAGAGTAAAATTGACTAAAGAATCAAAAATTAAGAATAATCCGTTTCGTTTTTTATACTTTCTCCTGAAGTAGGACATTGCGTGAACCGA	288
GAAGCGAGGATCAACTAATTAATTAAAATTAAAGAGTAAAATTGACTAAAGAATCAAAAATTAAGAATAATCCGTTTCGTTTTTTATACTTTCTCCTGAAGTAGGACATTGCGTGAACCGA	289
GAAGCGAGGATCAACTTAAGAATAATCCGTTTCGTTTTTTATACTTTCTCCTGAAGTAGGAAACGTTCTAGTTGCTCTTGAATACCTTCTTTCAAAAAGCTTTCTGCATTGCGTGAACCGA	290
GAAGCGAGGATCAACTTAAGAATAATCCGTTTCGTTTTTTATACTTTCTCCTGAAGTAGGAAACGTTCTAGTTGCTCTTGAATACCTTCTTTCAAAAAGCTTTCTGCATTGCGTGAACCGA	291
GAAGCGAGGATCAACTCTTTCTCCTGAAGTAGGAAACGTTCTAGTTGCTCTTGAATACCTTCTTTCAAAAAGCTTTCTGCTTCAGCGGTTAATGTCTTGGTAGAGGCATTGCGTGAACCGA	292
GAAGCGAGGATCAACTCTGCTTCAGCGGTTAATGTCTTGGTAGAGGCTATGATTTCTTGAAACTGAGGTTTATTCGTTTTTAAGTAAGTGCGTAATTGAACGAGAACATTGCGTGAACCGA	293
GAAGCGAGGATCAACTCTGCTTCAGCGGTTAATGTCTTGGTAGAGGCTATGATTTCTTGAAACTGAGGTTTATTCGTTTTTAAGTAAGTGCGTAATTGAACGAGAACATTGCGTGAACCGA	294
GAAGCGAGGATCAACTGAGGTTTATTCGTTTTTAAGTAAGTGCGTAATTGAACGAGAAATTTTCTTACTTGTCCAATTTCTAATCCATCCAGATAACCATTTGTTCCATTGCGTGAACCGA	295
GAAGCGAGGATCAACTGAGGTTTATTCGTTTTTAAGTAAGTGCGTAATTGAACGAGAAATTTTCTTACTTGTCCAATTTCTAATCCATCCAGATAACCATTTGTTCCATTGCGTGAACCGA	296
GAAGCGAGGATCAACTTTCTTACTTGTCCAATTTCTAATCCATCCAGATAACCATTTGTTCCGGTATAAATGGTCATTATCTGTTCTTCCACTGTGAGGGGGGCTGCATTGCGTGAACCGA	297
GAAGCGAGGATCAACTTGTTCCGGTATAAATGGTCATTATCTGTTCTTCCACTGTGAGGGGGGCTGATTGGGATTGTTTCAGTAACTCACGCAATCGTTGACCTCTCATTGCGTGAACCGA	298
GAAGCGAGGATCAACTTCCACTGTGAGGGGGGCTGATTGGGATTGTTTCAGTAACTCACGCAATCGTTGACCTCTTGCCAATTGATTCTGAGTAGCTTTATCGAGACATTGCGTGAACCGA	299
GAAGCGAGGATCAACTATTGATTCTGAGTAGCTTTATCGAGATCAGAAGAAAATTGGGAAAAGGCTTCTAATTCAGCGAATTGAGCCAATTCCAATTTTAATTTTCCATTGCGTGAACCGA	300
GAAGCGAGGATCAACTATTGATTCTGAGTAGCTTTATCGAGATCAGAAGAAAATTGGGAAAAGGCTTCTAATTCAGCGAATTGAGCCAATTCCAATTTTAATTTTCCATTGCGTGAACCGA	301
GAAGCGAGGATCAACTAGGCTTCTAATTCAGCGAATTGAGCCAATTCCAATTTTAATTTTCCAGCTACCTGTTTCATAGCTTTAATTTGAGCGGCGGATCCTACTCCATTGCGTGAACCGA	302
GAAGCGAGGATCAACTTCCAATTTTAATTTTCCAGCTACCTGTTTCATAGCTTTAATTTGAGCGGCGGATCCTACTCTCGAGACAGAAATCCCTACATTAATAGCACATTGCGTGAACCGA	303
GAAGCGAGGATCAACTTCCAATTTTAATTTTCCAGCTACCTGTTTCATAGCTTTAATTTGAGCGGCGGATCCTACTCTCGAGACAGAAATCCCTACATTAATAGCACATTGCGTGAACCGA	304
GAAGCGAGGATCAACTTGAGCGGCGGATCCTACTCTCGAGACAGAAATCCCTACATTAATAGCAGGTCTGATTCCAGCATTAAAAAGATCGGCGGATAAGAATATTCATTGCGTGAACCGA	305
GAAGCGAGGATCAACTTAAAAAGATCGGCGGATAAGAATATTTGTCCATCTGTAATGGAAATTACATTAGTAGGAATATAAGCTGAAACATCTCCTGACTGGGTCTCATTGCGTGAACCGA	306
GAAGCGAGGATCAACTTAAAAAGATCGGCGGATAAGAATATTTGTCCATCTGTAATGGAAATTACATTAGTAGGAATATAAGCTGAAACATCTCCTGACTGGGTCTCATTGCGTGAACCGA	307
GAAGCGAGGATCAACTTTACATTAGTAGGAATATAAGCTGAAACATCTCCTGACTGGGTCTCGACGATTGGTAAGGCAGTCATACTCCCTTCACCTAATTGAGAGCCATTGCGTGAACCGA	308
GAAGCGAGGATCAACTCTCCTGACTGGGTCTCGACGATTGGTAAGGCAGTCATACTCCCTTCACCTAATTGAGAGCTTAATTTAGCGGCTCTTTCTAAAAGACGTGCATTGCGTGAACCGA	309
GAAGCGAGGATCAACTTTGAGAGCTTAATTTAGCGGCTCTTTCTAAAAGACGTGAATGTAAATAAAAAACATCTCCTGGATAAGCTTCACGACCCGGCGGTCTTCGCATTGCGTGAACCGA	310
GAAGCGAGGATCAACTCATCTCCTGGATAAGCTTCACGACCCGGCGGTCTTCGTAATAGAAGAGACATTTGTCGATAAGCTTGTGCTTGTTTGGAAAGATCATCATCATTGCGTGAACCGA	311
GAAGCGAGGATCAACTGGCGGTCTTCGTAATAGAAGAGACATTTGTCGATAAGCTTGTGCTTGTTTGGAAAGATCATCATAAATTATTAAAGTGTGTTGTTCACGGCATTGCGTGAACCGA	312
GAAGCGAGGATCAACTGGCGGTCTTCGTAATAGAAGAGACATTTGTCGATAAGCTTGTGCTTGTTTGGAAAGATCATCATAAATTATTAAAGTGTGTTGTTCACGGCATTGCGTGAACCGA	313
GAAGCGAGGATCAACTAAATTATTAAAGTGTGTTGTTCACGGTACATAAAATATTCAGCCAAGGCTGCTCCTGTATAAGGCGCGAGGTATTGTAACGTAGCTGGGGCATTGCGTGAACCGA	314
GAAGCGAGGATCAACTAAAATATTCAGCCAAGGCTGCTCCTGTATAAGGCGCGAGGTATTGTAACGTAGCTGGGGAATCGGCCGTTTCAGCTACCACAATAGTGTACATTGCGTGAACCGA	315
GAAGCGAGGATCAACTTTGTAACGTAGCTGGGGAATCGGCCGTTTCAGCTACCACAATAGTGTATTCCATTGCCCCTCGTTCCTGTAAACTGGTCACTACCTGAGCCATTGCGTGAACCGA	316
GAAGCGAGGATCAACTGTGTATTCCATTGCCCCTCGTTCCTGTAAACTGGTCACTACCTGAGCCACGGAAGAAGCTTTTTGACCAATAGCTACATAAACACATATTCATTGCGTGAACCGA	317
GAAGCGAGGATCAACTGCCACGGAAGAAGCTTTTTGACCAATAGCTACATAAACACATATTACATTTTGGCCTTGTTGATTGAGAATTGTATCTGTGGCTACTGCTCATTGCGTGAACCGA	318
GAAGCGAGGATCAACTGCCACGGAAGAAGCTTTTTGACCAATAGCTACATAAACACATATTACATTTTGGCCTTGTTGATTGAGAATTGTATCTGTGGCTACTGCTCATTGCGTGAACCGA	319
GAAGCGAGGATCAACTTTGGCCTTGTTGATTGAGAATTGTATCTGTGGCTACTGCTGTTTTACCGGTCTGTCTGTCACCAATAATTAATTCTCGCTGGCCGCGTCCCATTGCGTGAACCGA	320
GAAGCGAGGATCAACTCCGGTCTGTCTGTCACCAATAATTAATTCTCGCTGGCCGCGTCCTATAGGGATCATGGAATCAATAGCAATAAGTCCTGTTTGAAGAGGCCATTGCGTGAACCGA	321
GAAGCGAGGATCAACTGTCCTATAGGGATCATGGAATCAATAGCAATAAGTCCTGTTTGAAGAGGCTCATATACAGAACGTCTCGAAATAATACCTGGGGCAGGAGCATTGCGTGAACCGA	322
GAAGCGAGGATCAACTGTCTCGAAATAATACCTGGGGCAGGAGATTCAATTAACCGAGATTCAGAAGCGGAAATCTTACCTCGACCATCAATAGGGTTAGCCAAGGCATTGCGTGAACCGA	323
GAAGCGAGGATCAACTCCGAGATTCAGAAGCGGAAATCTTACCTCGACCATCAATAGGGTTAGCCAAGGCGTTTATAACACGCCCCAAATAAGCCTCACTCACCGGCATTGCGTGAACCGA	324
GAAGCGAGGATCAACTAGGGTTAGCCAAGGCGTTTATAACACGCCCCAAATAAGCCTCACTCACCGGTATCTGAGCAATTTTTCCCGTAGCTTTGACTGAACTTCCCATTGCGTGAACCGA	325
GAAGCGAGGATCAACTTCACTCACCGGTATCTGAGCAATTTTTCCCGTAGCTTTGACTGAACTTCCTTCTTGGATCATCAAACCGTCACCCATTAATACAACACCACATTGCGTGAACCGA	326
GAAGCGAGGATCAACTCTTCCTTCTTGGATCATCAAACCGTCACCCATTAATACAACACCAACATTATTGGATTCTAAATTAAGGGCAATACCTATAGTACCCTCCCATTGCGTGAACCGA	327
GAAGCGAGGATCAACTCTTCCTTCTTGGATCATCAAACCGTCACCCATTAATACAACACCAACATTATTGGATTCTAAATTAAGGGCAATACCTATAGTACCCTCCCATTGCGTGAACCGA	328
GAAGCGAGGATCAACTTAAGGGCAATACCTATAGTACCCTCCTCAAATTCTACTAATTCACCTGCCATTACTTCATCAAGACCATAAATACGAGCGATGCCATCGCCATTGCGTGAACCGA	329
GAAGCGAGGATCAACTCCTGCCATTACTTCATCAAGACCATAAATACGAGCGATGCCATCGCCCACTTGAAGTACGGTACCGGTATTTACAATCGTTACTTCTCTACATTGCGTGAACCGA	330
GAAGCGAGGATCAACTATACGAGCGATGCCATCGCCCACTTGAAGTACGGTACCGGTATTTACAATCGTTACTTCTCTATTATATTGCTCAATACGTTCACGGATACATTGCGTGAACCGA	331
GAAGCGAGGATCAACTTATATTGCTCAATACGTTCACGGATAATATTACTAATTTCGTCGGCTCTAATGGTTACCATGAGTATTGTCCTGATTCTTTTGTTGGAAGCATTGCGTGAACCGA	332
GAAGCGAGGATCAACTTATATTGCTCAATACGTTCACGGATAATATTACTAATTTCGTCGGCTCTAATGGTTACCATGAGTATTGTCCTGATTCTTTTGTTGGAAGCATTGCGTGAACCGA	333
GAAGCGAGGATCAACTAATTTCGTCGGCTCTAATGGTTACCATGAGTATTGTCCTGATTCTTTTGTTGGAAGAAAAAAAAATAATGCCTATAATAATCGTAAGGAACATTGCGTGAACCGA	334
GAAGCGAGGATCAACTAATTTCGTCGGCTCTAATGGTTACCATGAGTATTGTCCTGATTCTTTTGTTGGAAGAAAAAAAAATAATGCCTATAATAATCGTAAGGAACATTGCGTGAACCGA	335
GAAGCGAGGATCAACTGGAAGAAAAAAAAATAATGCCTATAATAATCGTAAGGAAATAATTAATCAGTTATTTCTTTCATCGTACCAAACATCCCAATATTTGCATCATTGCGTGAACCGA	336
GAAGCGAGGATCAACTGGAAGAAAAAAAAATAATGCCTATAATAATCGTAAGGAAATAATTAATCAGTTATTTCTTTCATCGTACCAAACATCCCAATATTTGCATCATTGCGTGAACCGA	337
GAAGCGAGGATCAACTGTTATTTCTTTCATCGTACCAAACATCCCAATATTTGCATTAATAGTACGTAAATGTAACTCATTACTCAAACAACTATTTAGGGTTCCTCATTGCGTGAACCGA	338
GAAGCGAGGATCAACTGTTATTTCTTTCATCGTACCAAACATCCCAATATTTGCATTAATAGTACGTAAATGTAACTCATTACTCAAACAACTATTTAGGGTTCCTCATTGCGTGAACCGA	339
GAAGCGAGGATCAACTGTACGTAAATGTAACTCATTACTCAAACAACTATTTAGGGTTCCTATAGCTCCTTGTAAAGCTTGTTGGAAAACCCGTTCGCGGACTTGACATTGCGTGAACCGA	340
GAAGCGAGGATCAACTACAACTATTTAGGGTTCCTATAGCTCCTTGTAAAGCTTGTTGGAAAACCCGTTCGCGGACTTGATTAATTGTTCTTTGTTGCTCAAAAAGCATTGCGTGAACCGA	341
GAAGCGAGGATCAACTACAACTATTTAGGGTTCCTATAGCTCCTTGTAAAGCTTGTTGGAAAACCCGTTCGCGGACTTGATTAATTGTTCTTTGTTGCTCAAAAAGCATTGCGTGAACCGA	342
GAAGCGAGGATCAACTCCCGTTCGCGGACTTGATTAATTGTTCTTTGTTGCTCAAAAAGAATGGTTTCATTTTTGTAATTTTCTAATTGTTTCAAAGTTTTATAAGCATTGCGTGAACCGA	343
GAAGCGAGGATCAACTCCCGTTCGCGGACTTGATTAATTGTTCTTTGTTGCTCAAAAAGAATGGTTTCATTTTTGTAATTTTCTAATTGTTTCAAAGTTTTATAAGCATTGCGTGAACCGA	344
GAAGCGAGGATCAACTTTTTCTAATTGTTTCAAAGTTTTATAAGTTGAATTAATCAAATTCAATTTTTCTCGTTCGATTTCAGAGTATCCATTCACGCGAAACTTACATTGCGTGAACCGA	345
GAAGCGAGGATCAACTTTTTCTAATTGTTTCAAAGTTTTATAAGTTGAATTAATCAAATTCAATTTTTCTCGTTCGATTTCAGAGTATCCATTCACGCGAAACTTACATTGCGTGAACCGA	346
GAAGCGAGGATCAACTAATTTTTCTCGTTCGATTTCAGAGTATCCATTCACGCGAAACTTATCCGCTTCCGTTTCTACGTTACGCAAGCGCGCCCGGGCATTTTCTCATTGCGTGAACCGA	347
GAAGCGAGGATCAACTTCCATTCACGCGAAACTTATCCGCTTCCGTTTCTACGTTACGCAAGCGCGCCCGGGCATTTTCTAATTGTTGAATAGCTCCTTCACGCAGCATTGCGTGAACCGA	348
GAAGCGAGGATCAACTGCGCGCCCGGGCATTTTCTAATTGTTGAATAGCTCCTTCACGCAGTTCTTCTGAATTTCGAATAGTATTTAATATCCTCTGCTTTCGGTTCATTGCGTGAACCGA	349
GAAGCGAGGATCAACTCGAATAGTATTTAATATCCTCTGCTTTCGGTTATCTAATAAATCATTTAATGAAAGTAGATTATCTTTCCATTCATTAAAAAAAAAGTTCCATTGCGTGAACCGA	350
GAAGCGAGGATCAACTCGAATAGTATTTAATATCCTCTGCTTTCGGTTATCTAATAAATCATTTAATGAAAGTAGATTATCTTTCCATTCATTAAAAAAAAAGTTCCATTGCGTGAACCGA	351
GAAGCGAGGATCAACTTGAAAGTAGATTATCTTTCCATTCATTAAAAAAAAAGTTCTATGATCCCTTCCCGAACCAAACATGAATCTTTCGATTCATTTGGCTCTCCATTGCGTGAACCGA	352
GAAGCGAGGATCAACTTGAAAGTAGATTATCTTTCCATTCATTAAAAAAAAAGTTCTATGATCCCTTCCCGAACCAAACATGAATCTTTCGATTCATTTGGCTCTCCATTGCGTGAACCGA	353
GAAGCGAGGATCAACTCCCTTCCCGAACCAAACATGAATCTTTCGATTCATTTGGCTCTCATGCTCACTTATTCCAATCAATTATTTATGAGACTTCCCTTCCCATCATTGCGTGAACCGA	354
GAAGCGAGGATCAACTTCATTTGGCTCTCATGCTCACTTATTCCAATCAATTATTTATGAGACTTCCCTTCCCATCTTTTTCATGCAATGAGCCTACCCTCTCCCGCATTGCGTGAACCGA	355
GAAGCGAGGATCAACTTGAGACTTCCCTTCCCATCTTTTTCATGCAATGAGCCTACCCTCTCCCGAGTTTTTTTATTCAATTCATATTCAATATATATTTCTATCGCATTGCGTGAACCGA	356
GAAGCGAGGATCAACTTGAGACTTCCCTTCCCATCTTTTTCATGCAATGAGCCTACCCTCTCCCGAGTTTTTTTATTCAATTCATATTCAATATATATTTCTATCGCATTGCGTGAACCGA	357
GAAGCGAGGATCAACTTCCCGAGTTTTTTTATTCAATTCATATTCAATATATATTTCTATCGAAAAAGATCACCAATCCAAGATAAAAATATTCGGAGGATTCTTCCATTGCGTGAACCGA	358
GAAGCGAGGATCAACTTCCCGAGTTTTTTTATTCAATTCATATTCAATATATATTTCTATCGAAAAAGATCACCAATCCAAGATAAAAATATTCGGAGGATTCTTCCATTGCGTGAACCGA	359
GAAGCGAGGATCAACTGAAAAAGATCACCAATCCAAGATAAAAATATTCGGAGGATTCTTCTGACCAATGAAAAATTAATAATTGTCAGCAAAGTTGTTTCTTTTTCATTGCGTGAACCGA	360
GAAGCGAGGATCAACTGAAAAAGATCACCAATCCAAGATAAAAATATTCGGAGGATTCTTCTGACCAATGAAAAATTAATAATTGTCAGCAAAGTTGTTTCTTTTTCATTGCGTGAACCGA	361
GAAGCGAGGATCAACTAATTGTCAGCAAAGTTGTTTCTTTTTTTCTTGAAATCCAAAGAATTCTTATTATTTTATACGTAGGTTATCAATTCTGCATTATAAAAAACATTGCGTGAACCGA	362
GAAGCGAGGATCAACTAATTGTCAGCAAAGTTGTTTCTTTTTTTCTTGAAATCCAAAGAATTCTTATTATTTTATACGTAGGTTATCAATTCTGCATTATAAAAAACATTGCGTGAACCGA	363
GAAGCGAGGATCAACTTTCTTGAAATCCAAAGAATTCTTATTATTTTATACGTAGGTTATCAATTCTGCATTATAAAAAAAGACTCAAAAAATTTTATCGACATGACATTGCGTGAACCGA	364
GAAGCGAGGATCAACTTTCTTGAAATCCAAAGAATTCTTATTATTTTATACGTAGGTTATCAATTCTGCATTATAAAAAAAGACTCAAAAAATTTTATCGACATGACATTGCGTGAACCGA	365
GAAGCGAGGATCAACTCTGCATTATAAAAAAAGACTCAAAAAATTTTATCGACATGAGTGTTTTATATCGAAAAAAGTATAACAATTCTTTTTGAAAATTTTATTCCATTGCGTGAACCGA	366
GAAGCGAGGATCAACTCTGCATTATAAAAAAAGACTCAAAAAATTTTATCGACATGAGTGTTTTATATCGAAAAAAGTATAACAATTCTTTTTGAAAATTTTATTCCATTGCGTGAACCGA	367
GAAGCGAGGATCAACTTTATATCGAAAAAAGTATAACAATTCTTTTTGAAAATTTTATTCATTTTTTTATTTAGTCTACATTTAGACTATATATAGTAGAAAGAGTCATTGCGTGAACCGA	368
GAAGCGAGGATCAACTTTATATCGAAAAAAGTATAACAATTCTTTTTGAAAATTTTATTCATTTTTTTATTTAGTCTACATTTAGACTATATATAGTAGAAAGAGTCATTGCGTGAACCGA	369
GAAGCGAGGATCAACTATTCATTTTTTTATTTAGTCTACATTTAGACTATATATAGTAGAAAGAGTACCATGTTGCATCTGAACTTCAAACGGTTTAGCTTTAACCCATTGCGTGAACCGA	370
GAAGCGAGGATCAACTATTCATTTTTTTATTTAGTCTACATTTAGACTATATATAGTAGAAAGAGTACCATGTTGCATCTGAACTTCAAACGGTTTAGCTTTAACCCATTGCGTGAACCGA	371
GAAGCGAGGATCAACTCATCTGAACTTCAAACGGTTTAGCTTTAACCATGTTAATTAATTGTCCCAATTTTTGGTTAATAGAGAATCAAAGTAAAGCGGACTTACCCATTGCGTGAACCGA	372
GAAGCGAGGATCAACTCATCTGAACTTCAAACGGTTTAGCTTTAACCATGTTAATTAATTGTCCCAATTTTTGGTTAATAGAGAATCAAAGTAAAGCGGACTTACCCATTGCGTGAACCGA	373
GAAGCGAGGATCAACTATTGTCCCAATTTTTGGTTAATAGAGAATCAAAGTAAAGCGGACTTACCAAAGAATAACGAAAGGCTATGGTTCTCAAATATGATTTTTTCATTGCGTGAACCGA	374
GAAGCGAGGATCAACTATTGTCCCAATTTTTGGTTAATAGAGAATCAAAGTAAAGCGGACTTACCAAAGAATAACGAAAGGCTATGGTTCTCAAATATGATTTTTTCATTGCGTGAACCGA	375
GAAGCGAGGATCAACTAGCGGACTTACCAAAGAATAACGAAAGGCTATGGTTCTCAAATATGATTTTTTTATTCAGAAGTAATTCGCGGGATTATGCACTCTTTCCCATTGCGTGAACCGA	376
GAAGCGAGGATCAACTAGCGGACTTACCAAAGAATAACGAAAGGCTATGGTTCTCAAATATGATTTTTTTATTCAGAAGTAATTCGCGGGATTATGCACTCTTTCCCATTGCGTGAACCGA	377
GAAGCGAGGATCAACTGTAATTCGCGGGATTATGCACTCTTTCCTAGTTATAGTGCCACTGGGTGAATCCAGCCTATTCTTGAAATGAACAACTCACACACACTCCCATTGCGTGAACCGA	378
GAAGCGAGGATCAACTGTGCCACTGGGTGAATCCAGCCTATTCTTGAAATGAACAACTCACACACACTCCCTTTCCAAAAAAGATCAATACACCGAAAACTACACTCATTGCGTGAACCGA	379
GAAGCGAGGATCAACTCTTTCCAAAAAAGATCAATACACCGAAAACTACACTTAGATTTATTGGATTTGTTGCTAAAATATCGGTATTAAATCCGAAACTCCCGGCCATTGCGTGAACCGA	380
GAAGCGAGGATCAACTCTTTCCAAAAAAGATCAATACACCGAAAACTACACTTAGATTTATTGGATTTGTTGCTAAAATATCGGTATTAAATCCGAAACTCCCGGCCATTGCGTGAACCGA	381
GAAGCGAGGATCAACTTGGATTTGTTGCTAAAATATCGGTATTAAATCCGAAACTCCCGGCGGATGGCCAGTGACCCAAGTAAACGAAAGAATCGGTTAAATTTTTCATTGCGTGAACCGA	382
GAAGCGAGGATCAACTGGCGGATGGCCAGTGACCCAAGTAAACGAAAGAATCGGTTAAATTTTTCATATAATCTCCTCTTCTAGCTAAACTATAAAAAAGGAACTCCATTGCGTGAACCGA	383
GAAGCGAGGATCAACTGGCGGATGGCCAGTGACCCAAGTAAACGAAAGAATCGGTTAAATTTTTCATATAATCTCCTCTTCTAGCTAAACTATAAAAAAGGAACTCCATTGCGTGAACCGA	384
GAAGCGAGGATCAACTAAGAATCGGTTAAATTTTTCATATAATCTCCTCTTCTAGCTAAACTATAAAAAAGGAACTCTGTCCTTTTTTTTTTATTCTTTTTATTGACATTGCGTGAACCGA	385
GAAGCGAGGATCAACTAAGAATCGGTTAAATTTTTCATATAATCTCCTCTTCTAGCTAAACTATAAAAAAGGAACTCTGTCCTTTTTTTTTTATTCTTTTTATTGACATTGCGTGAACCGA	386
GAAGCGAGGATCAACTAAGGAACTCTGTCCTTTTTTTTTTATTCTTTTTATTGAAAATAAAAAGAAATTTGAATTTAATAATTTAATTTACCTATTTGGATATTTGCATTGCGTGAACCGA	387
GAAGCGAGGATCAACTAAGGAACTCTGTCCTTTTTTTTTTATTCTTTTTATTGAAAATAAAAAGAAATTTGAATTTAATAATTTAATTTACCTATTTGGATATTTGCATTGCGTGAACCGA	388
GAAGCGAGGATCAACTTTTAATAATTTAATTTACCTATTTGGATATTTGTAAACAGAATCAAAAACCTATTCTATTTACAAACGTATTTTCCAAAATTTTTAATTTCATTGCGTGAACCGA	389
GAAGCGAGGATCAACTTTTAATAATTTAATTTACCTATTTGGATATTTGTAAACAGAATCAAAAACCTATTCTATTTACAAACGTATTTTCCAAAATTTTTAATTTCATTGCGTGAACCGA	390
GAAGCGAGGATCAACTCAGAATCAAAAACCTATTCTATTTACAAACGTATTTTCCAAAATTTTTAATTTTCAATAATAATAATGAGACTTATTAGAATTAAGCTAGCATTGCGTGAACCGA	391
GAAGCGAGGATCAACTCAGAATCAAAAACCTATTCTATTTACAAACGTATTTTCCAAAATTTTTAATTTTCAATAATAATAATGAGACTTATTAGAATTAAGCTAGCATTGCGTGAACCGA	392
GAAGCGAGGATCAACTTCAATAATAATAATGAGACTTATTAGAATTAAGCTAGAATTTGAGACCAAGTTTTATGTCAAGTTCAAAAAACCTAAACCTACTTTTTTCCATTGCGTGAACCGA	393
GAAGCGAGGATCAACTTCAATAATAATAATGAGACTTATTAGAATTAAGCTAGAATTTGAGACCAAGTTTTATGTCAAGTTCAAAAAACCTAAACCTACTTTTTTCCATTGCGTGAACCGA	394
GAAGCGAGGATCAACTAATTAAGCTAGAATTTGAGACCAAGTTTTATGTCAAGTTCAAAAAACCTAAACCTACTTTTTTCGCAACACTCCTTAAAAAAAAGTTTCTCATTGCGTGAACCGA	395
GAAGCGAGGATCAACTAATTAAGCTAGAATTTGAGACCAAGTTTTATGTCAAGTTCAAAAAACCTAAACCTACTTTTTTCGCAACACTCCTTAAAAAAAAGTTTCTCATTGCGTGAACCGA	396
GAAGCGAGGATCAACTTTCGCAACACTCCTTAAAAAAAAGTTTCTATTAAACTAAAAGAATAAGGGGAAGGAAGAAAGCGAATCGATGTGCTAATTCCCCATCCTCCATTGCGTGAACCGA	397
GAAGCGAGGATCAACTTTCGCAACACTCCTTAAAAAAAAGTTTCTATTAAACTAAAAGAATAAGGGGAAGGAAGAAAGCGAATCGATGTGCTAATTCCCCATCCTCCATTGCGTGAACCGA	398
GAAGCGAGGATCAACTGGGAAGGAAGAAAGCGAATCGATGTGCTAATTCCCCATCCTCAAATTAGTCCTTCCCAAGGATTGTTGTCTCAATGAATAATTGTAGGAGCATTGCGTGAACCGA	399
GAAGCGAGGATCAACTCCCCATCCTCAAATTAGTCCTTCCCAAGGATTGTTGTCTCAATGAATAATTGTAGGAGTTAAATCTTGATAGAATTAAAAAAACTACAAACATTGCGTGAACCGA	400
GAAGCGAGGATCAACTCCCCATCCTCAAATTAGTCCTTCCCAAGGATTGTTGTCTCAATGAATAATTGTAGGAGTTAAATCTTGATAGAATTAAAAAAACTACAAACATTGCGTGAACCGA	401
GAAGCGAGGATCAACTATGAATAATTGTAGGAGTTAAATCTTGATAGAATTAAAAAAACTACAAAAAAAATCCAGAATTTTGTGATTTCTGGGCTTAAACAAAAGGCATTGCGTGAACCGA	402
GAAGCGAGGATCAACTATGAATAATTGTAGGAGTTAAATCTTGATAGAATTAAAAAAACTACAAAAAAAATCCAGAATTTTGTGATTTCTGGGCTTAAACAAAAGGCATTGCGTGAACCGA	403
GAAGCGAGGATCAACTCCAGAATTTTGTGATTTCTGGGCTTAAACAAAAGGATTCGCAAATAAAAGCGCTAATGCTACAACCAGGCCATAAATTGTTAAAGCTTCCCATTGCGTGAACCGA	404
GAAGCGAGGATCAACTCCAGAATTTTGTGATTTCTGGGCTTAAACAAAAGGATTCGCAAATAAAAGCGCTAATGCTACAACCAGGCCATAAATTGTTAAAGCTTCCCATTGCGTGAACCGA	405
GAAGCGAGGATCAACTCGCTAATGCTACAACCAGGCCATAAATTGTTAAAGCTTCCATAAAAGCCAAACTAAGCAATAAAGTACCTCGTATTTTTCCTTCTGCCTCCATTGCGTGAACCGA	406
GAAGCGAGGATCAACTCGCTAATGCTACAACCAGGCCATAAATTGTTAAAGCTTCCATAAAAGCCAAACTAAGCAATAAAGTACCTCGTATTTTTCCTTCTGCCTCCATTGCGTGAACCGA	407
GAAGCGAGGATCAACTGCCAAACTAAGCAATAAAGTACCTCGTATTTTTCCTTCTGCCTCAGGTTGTCTCGCGATACCTTCGACAGCTTGACCCGCAGCTGTACCTCATTGCGTGAACCGA	408
GAAGCGAGGATCAACTATTTTTCCTTCTGCCTCAGGTTGTCTCGCGATACCTTCGACAGCTTGACCCGCAGCTGTACCTTGACCGACTCCAGGTCCAATAGAAGCACATTGCGTGAACCGA	409
GAAGCGAGGATCAACTTGTACCTTGACCGACTCCAGGTCCAATAGAAGCAAGCCCAACAGCCAACCCAGCAGCAATAACCGAAGCAGCAGAAACCAGTGGATTCATCATTGCGTGAACCGA	410
GAAGCGAGGATCAACTAGCCCAACAGCCAACCCAGCAGCAATAACCGAAGCAGCAGAAACCAGTGGATTCATGATAAGTTCCTCACACCAAAATAAAGAAATAGTTCATTGCGTGAACCGA	411
GAAGCGAGGATCAACTCCTCACACCAAAATAAAGAAATAGTTAATGATACAATCATCCAATGACTTAGGACGTAATTCTAATTAAGTAATCGCTAAGATTAATCCACATTGCGTGAACCGA	412
GAAGCGAGGATCAACTCCTCACACCAAAATAAAGAAATAGTTAATGATACAATCATCCAATGACTTAGGACGTAATTCTAATTAAGTAATCGCTAAGATTAATCCACATTGCGTGAACCGA	413
GAAGCGAGGATCAACTCAATCATCCAATGACTTAGGACGTAATTCTAATTAAGTAATCGCTAAGATTAATCCAGCCAAAAAAACCAAAAACTTTAATTGAAATATGCATTGCGTGAACCGA	414
GAAGCGAGGATCAACTCAATCATCCAATGACTTAGGACGTAATTCTAATTAAGTAATCGCTAAGATTAATCCAGCCAAAAAAACCAAAAACTTTAATTGAAATATGCATTGCGTGAACCGA	415
GAAGCGAGGATCAACTCGCTAAGATTAATCCAGCCAAAAAAACCAAAAACTTTAATTGAAATATGAAATAATATAATAAAATTATTGAATCATAAGAATTACTTTGCATTGCGTGAACCGA	416
GAAGCGAGGATCAACTCGCTAAGATTAATCCAGCCAAAAAAACCAAAAACTTTAATTGAAATATGAAATAATATAATAAAATTATTGAATCATAAGAATTACTTTGCATTGCGTGAACCGA	417
GAAGCGAGGATCAACTAAAATTATTGAATCATAAGAATTACTTTGATAGTAGTTCCTATCCGCGGGATTTTTAAAAATCCATAATATATATACGACTTTTTTATGCCATTGCGTGAACCGA	418
GAAGCGAGGATCAACTAAAATTATTGAATCATAAGAATTACTTTGATAGTAGTTCCTATCCGCGGGATTTTTAAAAATCCATAATATATATACGACTTTTTTATGCCATTGCGTGAACCGA	419
GAAGCGAGGATCAACTTTGATAGTAGTTCCTATCCGCGGGATTTTTAAAAATCCATAATATATATACGACTTTTTTATGCCATTTTTTTTATGAACCATTCTTTGACATTGCGTGAACCGA	420
GAAGCGAGGATCAACTTTGATAGTAGTTCCTATCCGCGGGATTTTTAAAAATCCATAATATATATACGACTTTTTTATGCCATTTTTTTTATGAACCATTCTTTGACATTGCGTGAACCGA	421
GAAGCGAGGATCAACTGCCATTTTTTTTATGAACCATTCTTTGAATTCTTCGTTCTTTTTTTATCATTTTTTCAGCCAATTCACAGATAAAAAGGAAGAACTTCTACATTGCGTGAACCGA	422
GAAGCGAGGATCAACTGCCATTTTTTTTATGAACCATTCTTTGAATTCTTCGTTCTTTTTTTATCATTTTTTCAGCCAATTCACAGATAAAAAGGAAGAACTTCTACATTGCGTGAACCGA	423
GAAGCGAGGATCAACTTCATTTTTTCAGCCAATTCACAGATAAAAAGGAAGAACTTCTAATCGAATCCCTATCTAAATCTAAATAGAAATTCACAAAAATAGTAGACATTGCGTGAACCGA	424
GAAGCGAGGATCAACTTCATTTTTTCAGCCAATTCACAGATAAAAAGGAAGAACTTCTAATCGAATCCCTATCTAAATCTAAATAGAAATTCACAAAAATAGTAGACATTGCGTGAACCGA	425
GAAGCGAGGATCAACTCGAATCCCTATCTAAATCTAAATAGAAATTCACAAAAATAGTAGAGCAGATTCAGATTATATAGATCTTTAACTCATATATACCTAGGCACATTGCGTGAACCGA	426
GAAGCGAGGATCAACTCGAATCCCTATCTAAATCTAAATAGAAATTCACAAAAATAGTAGAGCAGATTCAGATTATATAGATCTTTAACTCATATATACCTAGGCACATTGCGTGAACCGA	427
GAAGCGAGGATCAACTTCACAAAAATAGTAGAGCAGATTCAGATTATATAGATCTTTAACTCATATATACCTAGGCAATATCAAATATCACATATACAAGTGTTTCCATTGCGTGAACCGA	428
GAAGCGAGGATCAACTTCACAAAAATAGTAGAGCAGATTCAGATTATATAGATCTTTAACTCATATATACCTAGGCAATATCAAATATCACATATACAAGTGTTTCCATTGCGTGAACCGA	429
GAAGCGAGGATCAACTCCTAGGCAATATCAAATATCACATATACAAGTGTTTCTTACATAATGTAAACCAACTATTCTATAATTAATTGGGCTAACCTAAAAAAGACATTGCGTGAACCGA	430
GAAGCGAGGATCAACTCCTAGGCAATATCAAATATCACATATACAAGTGTTTCTTACATAATGTAAACCAACTATTCTATAATTAATTGGGCTAACCTAAAAAAGACATTGCGTGAACCGA	431
GAAGCGAGGATCAACTCCAACTATTCTATAATTAATTGGGCTAACCTAAAAAAGAATATTAAAAAAAAAACCATTAATGATGACCTTCCATAGACTCACCTATATACATTGCGTGAACCGA	432
GAAGCGAGGATCAACTCCAACTATTCTATAATTAATTGGGCTAACCTAAAAAAGAATATTAAAAAAAAAACCATTAATGATGACCTTCCATAGACTCACCTATATACATTGCGTGAACCGA	433
GAAGCGAGGATCAACTAAAAAAACCATTAATGATGACCTTCCATAGACTCACCTATATAAGCCGCAGCTAAAGTGGCAAAAATGAGAGCTTGAATCCCGCTTGTAACATTGCGTGAACCGA	434
GAAGCGAGGATCAACTAAAAAAACCATTAATGATGACCTTCCATAGACTCACCTATATAAGCCGCAGCTAAAGTGGCAAAAATGAGAGCTTGAATCCCGCTTGTAACATTGCGTGAACCGA	435
GAAGCGAGGATCAACTGCCGCAGCTAAAGTGGCAAAAATGAGAGCTTGAATCCCGCTTGTAAATAATCCAAGGAACATAACAGGTATAGGAACCACTAAAGGTACTCATTGCGTGAACCGA	436
GAAGCGAGGATCAACTCCCGCTTGTAAATAATCCAAGGAACATAACAGGTATAGGAACCACTAAAGGTACTAAAGAAACAAGAACAACAACGACTAATTCATCGGCCATTGCGTGAACCGA	437
GAAGCGAGGATCAACTCCCGCTTGTAAATAATCCAAGGAACATAACAGGTATAGGAACCACTAAAGGTACTAAAGAAACAAGAACAACAACGACTAATTCATCGGCCATTGCGTGAACCGA	438
GAAGCGAGGATCAACTCCACTAAAGGTACTAAAGAAACAAGAACAACAACGACTAATTCATCGGCTAATATATTTCCGAAAAGTCGAAAACTAAGTGATAGGGGTTCATTGCGTGAACCGA	439
GAAGCGAGGATCAACTCCACTAAAGGTACTAAAGAAACAAGAACAACAACGACTAATTCATCGGCTAATATATTTCCGAAAAGTCGAAAACTAAGTGATAGGGGTTCATTGCGTGAACCGA	440
GAAGCGAGGATCAACTCGAAAAGTCGAAAACTAAGTGATAGGGGTTTTGTAAAATCTTCTAAGATGTTAATGGGTAAAAGAATTGGGGTTGGTTGAATGTATTTACCATTGCGTGAACCGA	441
GAAGCGAGGATCAACTCGAAAAGTCGAAAACTAAGTGATAGGGGTTTTGTAAAATCTTCTAAGATGTTAATGGGTAAAAGAATTGGGGTTGGTTGAATGTATTTACCATTGCGTGAACCGA	442
GAAGCGAGGATCAACTAGATGTTAATGGGTAAAAGAATTGGGGTTGGTTGAATGTATTTACTGAAATACCCTAATCCTTTTTTGCTAAGCCCCGCATAAAAATAGGCATTGCGTGAACCGA	443
GAAGCGAGGATCAACTAGATGTTAATGGGTAAAAGAATTGGGGTTGGTTGAATGTATTTACTGAAATACCCTAATCCTTTTTTGCTAAGCCCCGCATAAAAATAGGCATTGCGTGAACCGA	444
GAAGCGAGGATCAACTCTGAAATACCCTAATCCTTTTTTGCTAAGCCCCGCATAAAAATAGGCTACTGATGTGAGTAAAGCTAAAGCAACCGTCGTATTTATATCACATTGCGTGAACCGA	445
GAAGCGAGGATCAACTCTGAAATACCCTAATCCTTTTTTGCTAAGCCCCGCATAAAAATAGGCTACTGATGTGAGTAAAGCTAAAGCAACCGTCGTATTTATATCACATTGCGTGAACCGA	446
GAAGCGAGGATCAACTGCCCCGCATAAAAATAGGCTACTGATGTGAGTAAAGCTAAAGCAACCGTCGTATTTATATCATTCGTTGGTGCTGCTAACTCCCCTTGAGCATTGCGTGAACCGA	447
GAAGCGAGGATCAACTCCGTCGTATTTATATCATTCGTTGGTGCTGCTAACTCCCCTTGAGGTAACTGGATAATTTTCCACGGTAAAAGGGCTCCTGACCAGTTAGCATTGCGTGAACCGA	448
GAAGCGAGGATCAACTCCACGGTAAAAGGGCTCCTGACCAGTTAGAAACAAAAATAAATAAAAACAGGGTTCCAATAAAGGGAACCCATGGACCATATTCTTCTCCCATTGCGTGAACCGA	449
GAAGCGAGGATCAACTAAAATAAATAAAAACAGGGTTCCAATAAAGGGAACCCATGGACCATATTCTTCTCCAATCTGGGTTTTACTCACGTCTCGAATGAATTCACATTGCGTGAACCGA	450
GAAGCGAGGATCAACTAAAATAAATAAAAACAGGGTTCCAATAAAGGGAACCCATGGACCATATTCTTCTCCAATCTGGGTTTTACTCACGTCTCGAATGAATTCACATTGCGTGAACCGA	451
GAAGCGAGGATCAACTTCTGGGTTTTACTCACGTCTCGAATGAATTCAAGGACAAATTCAAAGAAATTTTGGCCGTCAGTTGGAATTGTTTGTGGATTGCGAATCGCATTGCGTGAACCGA	452
GAAGCGAGGATCAACTAATTCAAGGACAAATTCAAAGAAATTTTGGCCGTCAGTTGGAATTGTTTGTGGATTGCGAATCGCTAGAACTGCGGAACCTAATAAGATACATTGCGTGAACCGA	453
GAAGCGAGGATCAACTAATTCAAGGACAAATTCAAAGAAATTTTGGCCGTCAGTTGGAATTGTTTGTGGATTGCGAATCGCTAGAACTGCGGAACCTAATAAGATACATTGCGTGAACCGA	454
GAAGCGAGGATCAACTGCGAATCGCTAGAACTGCGGAACCTAATAAGATAGCAATTACAACCCAAGAAGTAATAAGAACTTGGGCATGGACCTGGAAACCCCCTATCATTGCGTGAACCGA	455
GAAGCGAGGATCAACTCCCAAGAAGTAATAAGAACTTGGGCATGGACCTGGAAACCCCCTATTTGCCAATAGAAATGTTGGCCTACTTCTACACCAGATATCTCATCATTGCGTGAACCGA	456
GAAGCGAGGATCAACTAGAAATGTTGGCCTACTTCTACACCAGATATCTCATATAACCCTTCTTTTATTAGTGTGTTGATGGAACATGATAAAACATTCATATTGCCATTGCGTGAACCGA	457
GAAGCGAGGATCAACTAGAAATGTTGGCCTACTTCTACACCAGATATCTCATATAACCCTTCTTTTATTAGTGTGTTGATGGAACATGATAAAACATTCATATTGCCATTGCGTGAACCGA	458
GAAGCGAGGATCAACTGATATCTCATATAACCCTTCTTTTATTAGTGTGTTGATGGAACATGATAAAACATTCATATTGCCCTCTGACAGAAATAAGAACTTTAAACATTGCGTGAACCGA	459
GAAGCGAGGATCAACTGATATCTCATATAACCCTTCTTTTATTAGTGTGTTGATGGAACATGATAAAACATTCATATTGCCCTCTGACAGAAATAAGAACTTTAAACATTGCGTGAACCGA	460
GAAGCGAGGATCAACTGCCCTCTGACAGAAATAAGAACTTTAAATTATTTTGATTCAAGACCCCCCCTTTTTTTTTACTTATTTACTTAAATTTTATATTTTAGTTCATTGCGTGAACCGA	461
GAAGCGAGGATCAACTGCCCTCTGACAGAAATAAGAACTTTAAATTATTTTGATTCAAGACCCCCCCTTTTTTTTTACTTATTTACTTAAATTTTATATTTTAGTTCATTGCGTGAACCGA	462
GAAGCGAGGATCAACTCCCCCTTTTTTTTTACTTATTTACTTAAATTTTATATTTTAGTTTTGGATCCCAACTAAACAAATCACACAATATCCCCAGTTTTTTCTCCATTGCGTGAACCGA	463
GAAGCGAGGATCAACTCCCCCTTTTTTTTTACTTATTTACTTAAATTTTATATTTTAGTTTTGGATCCCAACTAAACAAATCACACAATATCCCCAGTTTTTTCTCCATTGCGTGAACCGA	464
GAAGCGAGGATCAACTGGATCCCAACTAAACAAATCACACAATATCCCCAGTTTTTTCTCTCTTTTTCTTTTCTACAATTCAGGAGTAGTAACCGATTTTTGAAATCATTGCGTGAACCGA	465
GAAGCGAGGATCAACTGGATCCCAACTAAACAAATCACACAATATCCCCAGTTTTTTCTCTCTTTTTCTTTTCTACAATTCAGGAGTAGTAACCGATTTTTGAAATCATTGCGTGAACCGA	466
GAAGCGAGGATCAACTATCCCCAGTTTTTTCTCTCTTTTTCTTTTCTACAATTCAGGAGTAGTAACCGATTTTTGAAATCGAAATACAGGGAGCCCCTCCCTAAAACATTGCGTGAACCGA	467
GAAGCGAGGATCAACTATCCCCAGTTTTTTCTCTCTTTTTCTTTTCTACAATTCAGGAGTAGTAACCGATTTTTGAAATCGAAATACAGGGAGCCCCTCCCTAAAACATTGCGTGAACCGA	468
GAAGCGAGGATCAACTCGAAATACAGGGAGCCCCTCCCTAAAAAAAAAATTGATTTATTTATCTTATTATTAATCAAGAATTTTGTATATAGCTAGAACGGCCCTCCATTGCGTGAACCGA	469
GAAGCGAGGATCAACTCGAAATACAGGGAGCCCCTCCCTAAAAAAAAAATTGATTTATTTATCTTATTATTAATCAAGAATTTTGTATATAGCTAGAACGGCCCTCCATTGCGTGAACCGA	470
GAAGCGAGGATCAACTTCTTATTATTAATCAAGAATTTTGTATATAGCTAGAACGGCCCTCACAAATTGCGAATACTAATTTGTTAAGAATGAATCGAATTGAAGCCATTGCGTGAACCGA	471
GAAGCGAGGATCAACTTCTTATTATTAATCAAGAATTTTGTATATAGCTAGAACGGCCCTCACAAATTGCGAATACTAATTTGTTAAGAATGAATCGAATTGAAGCCATTGCGTGAACCGA	472
GAAGCGAGGATCAACTCGGCCCTCACAAATTGCGAATACTAATTTGTTAAGAATGAATCGAATTGAAGCTATAGCGTCATCATTTGCGGGAATAGAAATATCCGCGCATTGCGTGAACCGA	473
GAAGCGAGGATCAACTGAAGCTATAGCGTCATCATTTGCGGGAATAGAAATATCCGCGAGATCGGGATTACAATTTGTATCGATTAAAGAAATGGTTGGAATTCCCCATTGCGTGAACCGA	474
GAAGCGAGGATCAACTAATATCCGCGAGATCGGGATTACAATTTGTATCGATTAAAGAAATGGTTGGAATTCCCAAAGTGATACATTCTCTAAGAGCCGTATATTCCATTGCGTGAACCGA	475
GAAGCGAGGATCAACTAATATCCGCGAGATCGGGATTACAATTTGTATCGATTAAAGAAATGGTTGGAATTCCCAAAGTGATACATTCTCTAAGAGCCGTATATTCCATTGCGTGAACCGA	476
GAAGCGAGGATCAACTTGGTTGGAATTCCCAAAGTGATACATTCTCTAAGAGCCGTATATTCTTCTTGCTGATCGAGGATGATTACAATATCAGGCAATCCCGTCACATTGCGTGAACCGA	477
GAAGCGAGGATCAACTCTTCTTGCTGATCGAGGATGATTACAATATCAGGCAATCCCGTCATATATTTAATCCCGCCTAGATATGTTTCCAAGCGAGATAATTGTCCATTGCGTGAACCGA	478
GAAGCGAGGATCAACTCCCGCCTAGATATGTTTCCAAGCGAGATAATTGTCTCTTCAACACAGCTGCATCCCTTTTCGGAAGACGGTTGAATCCCTCTGTCTTTTGCATTGCGTGAACCGA	479
GAAGCGAGGATCAACTGCATCCCTTTTCGGAAGACGGTTGAATCCCTCTGTCTTTTGTTCAGTTCTCAAGTCCCTAAACTTATGAAGTCTTTTTTCGGTAGTGGACCATTGCGTGAACCGA	480
GAAGCGAGGATCAACTCTGTCTTTTGTTCAGTTCTCAAGTCCCTAAACTTATGAAGTCTTTTTTCGGTAGTGGACCAATTTGTTAACATGCCGCCGAGCCATTTTTCATTGCGTGAACCGA	481
GAAGCGAGGATCAACTGGACCAATTTGTTAACATGCCGCCGAGCCATTTTTTATTAACATAATGACACCGAGCCCGTATTGCAGCCCGCGACACTAAATCAGCTGCCATTGCGTGAACCGA	482
GAAGCGAGGATCAACTCCGAGCCCGTATTGCAGCCCGCGACACTAAATCAGCTGCTTTATTTTTTGTCCCAACAATTAAGAATTGTTTTCCCCTACTTGCCGCATCCATTGCGTGAACCGA	483
GAAGCGAGGATCAACTTGTCCCAACAATTAAGAATTGTTTTCCCCTACTTGCCGCATCAAAAACTAAATCACAAGCTTCTGATAAAAAACGAGCAGTTCTAGTCAGCATTGCGTGAACCGA	484
GAAGCGAGGATCAACTTGTCCCAACAATTAAGAATTGTTTTCCCCTACTTGCCGCATCAAAAACTAAATCACAAGCTTCTGATAAAAAACGAGCAGTTCTAGTCAGCATTGCGTGAACCGA	485
GAAGCGAGGATCAACTCCCTACTTGCCGCATCAAAAACTAAATCACAAGCTTCTGATAAAAAACGAGCAGTTCTAGTCAGATTTATAATATGAATACCTTTACGCTCATTGCGTGAACCGA	486
GAAGCGAGGATCAACTCCCTACTTGCCGCATCAAAAACTAAATCACAAGCTTCTGATAAAAAACGAGCAGTTCTAGTCAGATTTATAATATGAATACCTTTACGCTCATTGCGTGAACCGA	487
GAAGCGAGGATCAACTCGAGCAGTTCTAGTCAGATTTATAATATGAATACCTTTACGCTTTGCAGAAATATAAGGTGCCATTCTAGGATTCCATTTCCTCGTACCACATTGCGTGAACCGA	488
GAAGCGAGGATCAACTCGAGCAGTTCTAGTCAGATTTATAATATGAATACCTTTACGCTTTGCAGAAATATAAGGTGCCATTCTAGGATTCCATTTCCTCGTACCACATTGCGTGAACCGA	489
GAAGCGAGGATCAACTAAGGTGCCATTCTAGGATTCCATTTCCTCGTACCATGTCCAAAATGAACTCCTGCTCTCATCATCTCTTCCAAATCGATGTTCCAATATCCATTGCGTGAACCGA	490
GAAGCGAGGATCAACTGAACTCCTGCTCTCATCATCTCTTCCAAATCGATGTTCCAATATCTTTTTGTCATTTCTTTTCACACTTAAAAAGGGGGGCACCCCAAACCATTGCGTGAACCGA	491
GAAGCGAGGATCAACTGTCATTTCTTTTCACACTTAAAAAGGGGGGCACCCCAAACTAAAATAAAATTTTGTTCCGATGGAACCTTCTCTTGTACCGGGGATGGCCCATTGCGTGAACCGA	492
GAAGCGAGGATCAACTGGCACCCCAAACTAAAATAAAATTTTGTTCCGATGGAACCTTCTCTTGTACCGGGGATGGCCATTTATGCATGAACCAAGCCATTATTTTCATTGCGTGAACCGA	493
GAAGCGAGGATCAACTCCGGGGATGGCCATTTATGCATGAACCAAGCCATTATTTTGTATTGATTATTATCTTTATTAGTGTTAACAAATTACGAAAGCAAATGACCATTGCGTGAACCGA	494
GAAGCGAGGATCAACTCCGGGGATGGCCATTTATGCATGAACCAAGCCATTATTTTGTATTGATTATTATCTTTATTAGTGTTAACAAATTACGAAAGCAAATGACCATTGCGTGAACCGA	495
GAAGCGAGGATCAACTCTTTATTAGTGTTAACAAATTACGAAAGCAAATGACTACAGCAAACAACAAAAACTAAAATTTTAAATAGTCCGCTATTAGAAATCATTACATTGCGTGAACCGA	496
GAAGCGAGGATCAACTCTTTATTAGTGTTAACAAATTACGAAAGCAAATGACTACAGCAAACAACAAAAACTAAAATTTTAAATAGTCCGCTATTAGAAATCATTACATTGCGTGAACCGA	497
GAAGCGAGGATCAACTAAAACTAAAATTTTAAATAGTCCGCTATTAGAAATCATTAAATCCTAGAAAAGTCAGATTTGGAAATAGAAGAGTCACAAAATTCCCTGTCATTGCGTGAACCGA	498
GAAGCGAGGATCAACTAAAACTAAAATTTTAAATAGTCCGCTATTAGAAATCATTAAATCCTAGAAAAGTCAGATTTGGAAATAGAAGAGTCACAAAATTCCCTGTCATTGCGTGAACCGA	499
GAAGCGAGGATCAACTCCTAGAAAAGTCAGATTTGGAAATAGAAGAGTCACAAAATTCCCTGTGGTAGAATAAAATATCTCTCATATCTCCCTCGAATAAAGCTAACATTGCGTGAACCGA	500
GAAGCGAGGATCAACTCCTAGAAAAGTCAGATTTGGAAATAGAAGAGTCACAAAATTCCCTGTGGTAGAATAAAATATCTCTCATATCTCCCTCGAATAAAGCTAACATTGCGTGAACCGA	501
GAAGCGAGGATCAACTCCTGTGGTAGAATAAAATATCTCTCATATCTCCCTCGAATAAAGCTAAATTCTTTGTTTTTTTTTCCAAAATAATGTTGGTATGTTGCCGCATTGCGTGAACCGA	502
GAAGCGAGGATCAACTCCTGTGGTAGAATAAAATATCTCTCATATCTCCCTCGAATAAAGCTAAATTCTTTGTTTTTTTTTCCAAAATAATGTTGGTATGTTGCCGCATTGCGTGAACCGA	503
GAAGCGAGGATCAACTTCTTTGTTTTTTTTTCCAAAATAATGTTGGTATGTTGCCGTGAACAATGCACCAATCCTTTGTTGAATCCGGTCCCGGCGGGGATCACCCCATTGCGTGAACCGA	504
GAAGCGAGGATCAACTTTGGTATGTTGCCGTGAACAATGCACCAATCCTTTGTTGAATCCGGTCCCGGCGGGGATCACCCCCCCTAGAACAACATTTTCTTTCAGGCATTGCGTGAACCGA	505
GAAGCGAGGATCAACTTCCCGGCGGGGATCACCCCCCCTAGAACAACATTTTCTTTCAGGCCTTTCAACCAATCGATACGACCCCGAAGAGCAGCTTTTGCTAAAACATTGCGTGAACCGA	506
GAAGCGAGGATCAACTGACCCCGAAGAGCAGCTTTTGCTAAAACTCGAGCAGTTTCTTGAAAACTTGCTTCGGATATAAAACTTTGAGTATTCAAAGATGCTCGAGCATTGCGTGAACCGA	507
GAAGCGAGGATCAACTAACTTGCTTCGGATATAAAACTTTGAGTATTCAAAGATGCTCGAGTTATTCCTAATAAAACGGCTCGATAACAGATTGCTTCTTCTAAAGCATTGCGTGAACCGA	508
GAAGCGAGGATCAACTAACTTGCTTCGGATATAAAACTTTGAGTATTCAAAGATGCTCGAGTTATTCCTAATAAAACGGCTCGATAACAGATTGCTTCTTCTAAAGCATTGCGTGAACCGA	509
GAAGCGAGGATCAACTGCTCGAGTTATTCCTAATAAAACGGCTCGATAACAGATTGCTTCTTCTAAAGCACGCCCCGTTCGTTCTGCTCGTAATAATCCAATAAGTCATTGCGTGAACCGA	510
GAAGCGAGGATCAACTCTTCTAAAGCACGCCCCGTTCGTTCTGCTCGTAATAATCCAATAAGTTCTCCAGGTAAAAAAACATTAGACATTCCCTCTTCGGAAACCACATTGCGTGAACCGA	511
GAAGCGAGGATCAACTTAAGTTCTCCAGGTAAAAAAACATTAGACATTCCCTCTTCGGAAACCAAAACTTTTGATGTTATTTGACGTACAATAATTTCGATATGCCCATTGCGTGAACCGA	512
GAAGCGAGGATCAACTTAAGTTCTCCAGGTAAAAAAACATTAGACATTCCCTCTTCGGAAACCAAAACTTTTGATGTTATTTGACGTACAATAATTTCGATATGCCCATTGCGTGAACCGA	513
GAAGCGAGGATCAACTTCGGAAACCAAAACTTTTGATGTTATTTGACGTACAATAATTTCGATATGCCTATTATGAATCTGCACCCCCTGGGATCGATAAACCTTTCATTGCGTGAACCGA	514
GAAGCGAGGATCAACTTCGGAAACCAAAACTTTTGATGTTATTTGACGTACAATAATTTCGATATGCCTATTATGAATCTGCACCCCCTGGGATCGATAAACCTTTCATTGCGTGAACCGA	515
GAAGCGAGGATCAACTGCACCCCCTGGGATCGATAAACCTTTTGAATCTTATTAACCAAAGAAATACGACTTTGCACTATAGTTAACTCAGCACCAATCAAGAATCCATTGCGTGAACCGA	516
GAAGCGAGGATCAACTGCACCCCCTGGGATCGATAAACCTTTTGAATCTTATTAACCAAAGAAATACGACTTTGCACTATAGTTAACTCAGCACCAATCAAGAATCCATTGCGTGAACCGA	517
GAAGCGAGGATCAACTGAAATACGACTTTGCACTATAGTTAACTCAGCACCAATCAAGAATCCCCAAGGAATTCCAAGAATTCTTGTTATACACTTGTTCCAACCCCATTGCGTGAACCGA	518
GAAGCGAGGATCAACTGAAATACGACTTTGCACTATAGTTAACTCAGCACCAATCAAGAATCCCCAAGGAATTCCAAGAATTCTTGTTATACACTTGTTCCAACCCCATTGCGTGAACCGA	519
GAAGCGAGGATCAACTCCCCAAGGAATTCCAAGAATTCTTGTTATACACTTGTTCCAACCCTTAATCCGCTTTTCTAAGTTCAACGATATTGAATCAATCGAGCGGCATTGCGTGAACCGA	520
GAAGCGAGGATCAACTATACACTTGTTCCAACCCTTAATCCGCTTTTCTAAGTTCAACGATATTGAATCAATCGAGCGGACTTCTAAAACTTGTTCTACTTTTGGACATTGCGTGAACCGA	521
GAAGCGAGGATCAACTATACACTTGTTCCAACCCTTAATCCGCTTTTCTAAGTTCAACGATATTGAATCAATCGAGCGGACTTCTAAAACTTGTTCTACTTTTGGACATTGCGTGAACCGA	522
GAAGCGAGGATCAACTTTGAATCAATCGAGCGGACTTCTAAAACTTGTTCTACTTTTGGAAGACCTTGGGTTATATCACCGGATCTCGATTTTTCATATATAAATGCATTGCGTGAACCGA	523
GAAGCGAGGATCAACTTTGAATCAATCGAGCGGACTTCTAAAACTTGTTCTACTTTTGGAAGACCTTGGGTTATATCACCGGATCTCGATTTTTCATATATAAATGCATTGCGTGAACCGA	524
GAAGCGAGGATCAACTCGGATCTCGATTTTTCATATATAAATGTAACTAATGTATCCCCTTCGTAAAGAATTTCGCTGTAATGCCCATGAACTTTTGCTCCCGGAGCATTGCGTGAACCGA	525
GAAGCGAGGATCAACTCGGATCTCGATTTTTCATATATAAATGTAACTAATGTATCCCCTTCGTAAAGAATTTCGCTGTAATGCCCATGAACTTTTGCTCCCGGAGCATTGCGTGAACCGA	526
GAAGCGAGGATCAACTCTTCGTAAAGAATTTCGCTGTAATGCCCATGAACTTTTGCTCCCGGAGTAGCCAAATAGGGCTTAGCGGATCTTATTACTGCGGAATCCCCATTGCGTGAACCGA	527
GAAGCGAGGATCAACTGCTCCCGGAGTAGCCAAATAGGGCTTAGCGGATCTTATTACTGCGGAATCCCTTTGAACAATTAAAACTTGACCCGATTTTAGGTGCGGTCATTGCGTGAACCGA	528
GAAGCGAGGATCAACTCTGCGGAATCCCTTTGAACAATTAAAACTTGACCCGATTTTAGGTGCGGTTCTTTTTTAGCTATACATACATTTTCACAAAAAAATTGTCCATTGCGTGAACCGA	529
GAAGCGAGGATCAACTCTGCGGAATCCCTTTGAACAATTAAAACTTGACCCGATTTTAGGTGCGGTTCTTTTTTAGCTATACATACATTTTCACAAAAAAATTGTCCATTGCGTGAACCGA	530
GAAGCGAGGATCAACTAGGTGCGGTTCTTTTTTAGCTATACATACATTTTCACAAAAAAATTGTCCAAGACTAATTATTGTGGACGTTTCCTCACAATAATTATGACATTGCGTGAACCGA	531
GAAGCGAGGATCAACTAGGTGCGGTTCTTTTTTAGCTATACATACATTTTCACAAAAAAATTGTCCAAGACTAATTATTGTGGACGTTTCCTCACAATAATTATGACATTGCGTGAACCGA	532
GAAGCGAGGATCAACTTGGACGTTTCCTCACAATAATTATGATGATAATTTTGATGAAGAAAATACCAATTCAATTTGAATGGATTCAAAACAACGTTACTATATGCATTGCGTGAACCGA	533
GAAGCGAGGATCAACTTGGACGTTTCCTCACAATAATTATGATGATAATTTTGATGAAGAAAATACCAATTCAATTTGAATGGATTCAAAACAACGTTACTATATGCATTGCGTGAACCGA	534
GAAGCGAGGATCAACTAATACCAATTCAATTTGAATGGATTCAAAACAACGTTACTATATGGGTCGAGATTTAAAATTATTCCGTTTTCATCGATTAAATAAGAGTCATTGCGTGAACCGA	535
GAAGCGAGGATCAACTAATACCAATTCAATTTGAATGGATTCAAAACAACGTTACTATATGGGTCGAGATTTAAAATTATTCCGTTTTCATCGATTAAATAAGAGTCATTGCGTGAACCGA	536
GAAGCGAGGATCAACTAAAACAACGTTACTATATGGGTCGAGATTTAAAATTATTCCGTTTTCATCGATTAAATAAGAGTTAATTTTTTGAAAAATATATTTTAAGCATTGCGTGAACCGA	537
GAAGCGAGGATCAACTAAAACAACGTTACTATATGGGTCGAGATTTAAAATTATTCCGTTTTCATCGATTAAATAAGAGTTAATTTTTTGAAAAATATATTTTAAGCATTGCGTGAACCGA	538
GAAGCGAGGATCAACTGTTAATTTTTTGAAAAATATATTTTAAGTTATCAAGTTGAAAATATTTAATTAAAGAGATCTGATTATAAGTTAGTAAAGGCAAAAACGACATTGCGTGAACCGA	539
GAAGCGAGGATCAACTGTTAATTTTTTGAAAAATATATTTTAAGTTATCAAGTTGAAAATATTTAATTAAAGAGATCTGATTATAAGTTAGTAAAGGCAAAAACGACATTGCGTGAACCGA	540
GAAGCGAGGATCAACTTAATTAAAGAGATCTGATTATAAGTTAGTAAAGGCAAAAACGAATAAAAATTTGAAATTGGGGTAGCTGTTCCTAAGGGGCCCGACGAATCATTGCGTGAACCGA	541
GAAGCGAGGATCAACTTAATTAAAGAGATCTGATTATAAGTTAGTAAAGGCAAAAACGAATAAAAATTTGAAATTGGGGTAGCTGTTCCTAAGGGGCCCGACGAATCATTGCGTGAACCGA	542
GAAGCGAGGATCAACTAGTAAAGGCAAAAACGAATAAAAATTTGAAATTGGGGTAGCTGTTCCTAAGGGGCCCGACGAATTTTTAATTGTAATTAGAGTATTTTTTCATTGCGTGAACCGA	543
GAAGCGAGGATCAACTAGTAAAGGCAAAAACGAATAAAAATTTGAAATTGGGGTAGCTGTTCCTAAGGGGCCCGACGAATTTTTAATTGTAATTAGAGTATTTTTTCATTGCGTGAACCGA	544
GAAGCGAGGATCAACTGGGGCCCGACGAATTTTTAATTGTAATTAGAGTATTTTTTTTTATTGATTGGTTTATCACATTGTGATGTTTTACATGATTAAATGGACCCATTGCGTGAACCGA	545
GAAGCGAGGATCAACTGGGGCCCGACGAATTTTTAATTGTAATTAGAGTATTTTTTTTTATTGATTGGTTTATCACATTGTGATGTTTTACATGATTAAATGGACCCATTGCGTGAACCGA	546
GAAGCGAGGATCAACTCACATTGTGATGTTTTACATGATTAAATGGACCCATTCTAAAACAATTAGATGATGATAAAATTAACAAAGATTGGGACTCCTTATTTCGCATTGCGTGAACCGA	547
GAAGCGAGGATCAACTCACATTGTGATGTTTTACATGATTAAATGGACCCATTCTAAAACAATTAGATGATGATAAAATTAACAAAGATTGGGACTCCTTATTTCGCATTGCGTGAACCGA	548
GAAGCGAGGATCAACTTAGATGATGATAAAATTAACAAAGATTGGGACTCCTTATTTCGATTTAAGAACATGCGAATAGTTCCGTGATTTTGTCTAAGTGATTGTTCATTGCGTGAACCGA	549
GAAGCGAGGATCAACTTAGATGATGATAAAATTAACAAAGATTGGGACTCCTTATTTCGATTTAAGAACATGCGAATAGTTCCGTGATTTTGTCTAAGTGATTGTTCATTGCGTGAACCGA	550
GAAGCGAGGATCAACTGGGACTCCTTATTTCGATTTAAGAACATGCGAATAGTTCCGTGATTTTGTCTAAGTGATTGTTGAAGAATGCCAGACTTGGGCGAAATCGCATTGCGTGAACCGA	551
GAAGCGAGGATCAACTGAAGAATGCCAGACTTGGGCGAAATCGAATAAAACGGATTCATGTGATCTGCAGAGATCAATCCCGAATCTGGCGAATTATTCCTTTTTCCATTGCGTGAACCGA	552
GAAGCGAGGATCAACTGAATAAAACGGATTCATGTGATCTGCAGAGATCAATCCCGAATCTGGCGAATTATTCCTTTTTCTTATATATGAAATATGGGATTTCACTCATTGCGTGAACCGA	553
GAAGCGAGGATCAACTGAATAAAACGGATTCATGTGATCTGCAGAGATCAATCCCGAATCTGGCGAATTATTCCTTTTTCTTATATATGAAATATGGGATTTCACTCATTGCGTGAACCGA	554
GAAGCGAGGATCAACTGGCGAATTATTCCTTTTTCTTATATATGAAATATGGGATTTCACTAAGCCAATTCTTATGAAATCTTGAATCAAACCCTTTGTACTTACTCATTGCGTGAACCGA	555
GAAGCGAGGATCAACTGGCGAATTATTCCTTTTTCTTATATATGAAATATGGGATTTCACTAAGCCAATTCTTATGAAATCTTGAATCAAACCCTTTGTACTTACTCATTGCGTGAACCGA	556
GAAGCGAGGATCAACTCTTATGAAATCTTGAATCAAACCCTTTGTACTTACTTCAACAAAGAAAGCACGGACCTCCTCGAGAGAAGAATTTTTGTCCCAATTCAAGCATTGCGTGAACCGA	557
GAAGCGAGGATCAACTCTTATGAAATCTTGAATCAAACCCTTTGTACTTACTTCAACAAAGAAAGCACGGACCTCCTCGAGAGAAGAATTTTTGTCCCAATTCAAGCATTGCGTGAACCGA	558
GAAGCGAGGATCAACTCAACAAAGAAAGCACGGACCTCCTCGAGAGAAGAATTTTTGTCCCAATTCAAGACTAAACAAGTTCGAACTAATTGAATACTTGTGTCAGCATTGCGTGAACCGA	559
GAAGCGAGGATCAACTCAACAAAGAAAGCACGGACCTCCTCGAGAGAAGAATTTTTGTCCCAATTCAAGACTAAACAAGTTCGAACTAATTGAATACTTGTGTCAGCATTGCGTGAACCGA	560
GAAGCGAGGATCAACTCAAGTTCGAACTAATTGAATACTTGTGTCAGAAATTCCTCGAGTTGGTTTGCCATTTCCATAAAGGATATAGTTGAAAACTCGAAGTTGACATTGCGTGAACCGA	561
GAAGCGAGGATCAACTCAAGTTCGAACTAATTGAATACTTGTGTCAGAAATTCCTCGAGTTGGTTTGCCATTTCCATAAAGGATATAGTTGAAAACTCGAAGTTGACATTGCGTGAACCGA	562
GAAGCGAGGATCAACTTGCCATTTCCATAAAGGATATAGTTGAAAACTCGAAGTTGAATATTATCCTTTTCCCGAAAGAGATCTTGTGGGAAGAGTGTTGCCAAATCATTGCGTGAACCGA	563
GAAGCGAGGATCAACTTGCCATTTCCATAAAGGATATAGTTGAAAACTCGAAGTTGAATATTATCCTTTTCCCGAAAGAGATCTTGTGGGAAGAGTGTTGCCAAATCATTGCGTGAACCGA	564
GAAGCGAGGATCAACTTATCCTTTTCCCGAAAGAGATCTTGTGGGAAGAGTGTTGCCAAATTTATACTGTCCGCTATCTCATAGGTGGCTACGGGCCGCACCAAAACATTGCGTGAACCGA	565
GAAGCGAGGATCAACTGGGAAGAGTGTTGCCAAATTTATACTGTCCGCTATCTCATAGGTGGCTACGGGCCGCACCAAAACAAAAAACTTTTTCTTGGTTGGTGTACATTGCGTGAACCGA	566
GAAGCGAGGATCAACTGCTACGGGCCGCACCAAAACAAAAAACTTTTTCTTGGTTGGTGTAATCCGTTGGACATAAATCCAATTTTTAAATTTTTTGGATTCCTTCCATTGCGTGAACCGA	567
GAAGCGAGGATCAACTGCTACGGGCCGCACCAAAACAAAAAACTTTTTCTTGGTTGGTGTAATCCGTTGGACATAAATCCAATTTTTAAATTTTTTGGATTCCTTCCATTGCGTGAACCGA	568
GAAGCGAGGATCAACTCCGTTGGACATAAATCCAATTTTTAAATTTTTTGGATTCCTTCGAGTTTTTTTTTCCTCTTCCTGGCGGTATCAAGATGCCACTGTGTCGCATTGCGTGAACCGA	569
GAAGCGAGGATCAACTCCGTTGGACATAAATCCAATTTTTAAATTTTTTGGATTCCTTCGAGTTTTTTTTTCCTCTTCCTGGCGGTATCAAGATGCCACTGTGTCGCATTGCGTGAACCGA	570
GAAGCGAGGATCAACTTCCTCTTCCTGGCGGTATCAAGATGCCACTGTGTCGGGATATTTTATCTGTCTTGTCCGGAAAATGGATATCCCCTGAAAATATTTTGAGCATTGCGTGAACCGA	571
GAAGCGAGGATCAACTCCCGCCGACTTGGCTTCTTATATTTAAAGTGAGTCGTGTATCCACTCCAATGATACTATAGTTCTGTACCATTATGGCAGAGGATTCGGGCATTGCGTGAACCGA	572
GAAGCGAGGATCAACTCCAATGATACTATAGTTCTGTACCATTATGGCAGAGGATTCGGGTAAAATATGCACTTCCTCAGGAATGAAAAAAAAGCGATCTACTTTCCATTGCGTGAACCGA	573
GAAGCGAGGATCAACTCCAATGATACTATAGTTCTGTACCATTATGGCAGAGGATTCGGGTAAAATATGCACTTCCTCAGGAATGAAAAAAAAGCGATCTACTTTCCATTGCGTGAACCGA	574
GAAGCGAGGATCAACTCACTTCCTCAGGAATGAAAAAAAAGCGATCTACTTTCATTTCGTATTTTGTCTTAATTTTTTGGACTCCTCGATACTCAATCATATCCTCCATTGCGTGAACCGA	575
GAAGCGAGGATCAACTCACTTCCTCAGGAATGAAAAAAAAGCGATCTACTTTCATTTCGTATTTTGTCTTAATTTTTTGGACTCCTCGATACTCAATCATATCCTCCATTGCGTGAACCGA	576
GAAGCGAGGATCAACTCATTTCGTATTTTGTCTTAATTTTTTGGACTCCTCGATACTCAATCATATCCTCTTTTTGGATGATTGAATCCGCCTTTAGAGTCCCATACATTGCGTGAACCGA	577
GAAGCGAGGATCAACTCATTTCGTATTTTGTCTTAATTTTTTGGACTCCTCGATACTCAATCATATCCTCTTTTTGGATGATTGAATCCGCCTTTAGAGTCCCATACATTGCGTGAACCGA	578
GAAGCGAGGATCAACTCATATCCTCTTTTTGGATGATTGAATCCGCCTTTAGAGTCCCATATTTAAGAATTCCGGAACTCTTTCTTCGGTATCTAGGATCATCAAACATTGCGTGAACCGA	579
GAAGCGAGGATCAACTCATATCCTCTTTTTGGATGATTGAATCCGCCTTTAGAGTCCCATATTTAAGAATTCCGGAACTCTTTCTTCGGTATCTAGGATCATCAAACATTGCGTGAACCGA	580
GAAGCGAGGATCAACTCCGGAACTCTTTCTTCGGTATCTAGGATCATCAAAAAAAGCAAAAATACTATTTCTACGGAAAATACCATTTATGGGTATTTCAACCGAGCATTGCGTGAACCGA	581
GAAGCGAGGATCAACTCCGGAACTCTTTCTTCGGTATCTAGGATCATCAAAAAAAGCAAAAATACTATTTCTACGGAAAATACCATTTATGGGTATTTCAACCGAGCATTGCGTGAACCGA	582
GAAGCGAGGATCAACTTTCTACGGAAAATACCATTTATGGGTATTTCAACCGAGATACCTGACTGCGGTATGAATTCTTTCTCTTGCTCTTGAATCGATTGGAATGCATTGCGTGAACCGA	583
GAAGCGAGGATCAACTTTCTACGGAAAATACCATTTATGGGTATTTCAACCGAGATACCTGACTGCGGTATGAATTCTTTCTCTTGCTCTTGAATCGATTGGAATGCATTGCGTGAACCGA	584
GAAGCGAGGATCAACTCAACCGAGATACCTGACTGCGGTATGAATTCTTTCTCTTGCTCTTGAATCGATTGGAATGGAATGAGAAATCTATTTCTTCGTCTTTTTGCATTGCGTGAACCGA	585
GAAGCGAGGATCAACTCAACCGAGATACCTGACTGCGGTATGAATTCTTTCTCTTGCTCTTGAATCGATTGGAATGGAATGAGAAATCTATTTCTTCGTCTTTTTGCATTGCGTGAACCGA	586
GAAGCGAGGATCAACTGGAATGGAATGAGAAATCTATTTCTTCGTCTTTTTGCTAATAAATCCGAGTTCTCATGAAAAATAGCAGAATATATTAAATTATAATGACCATTGCGTGAACCGA	587
GAAGCGAGGATCAACTGGAATGGAATGAGAAATCTATTTCTTCGTCTTTTTGCTAATAAATCCGAGTTCTCATGAAAAATAGCAGAATATATTAAATTATAATGACCATTGCGTGAACCGA	588
GAAGCGAGGATCAACTGCTAATAAATCCGAGTTCTCATGAAAAATAGCAGAATATATTAAATTATAATGACTAGTACCTAAGTTTCCATTCAATTCTGAATAATCGCATTGCGTGAACCGA	589
GAAGCGAGGATCAACTGCTAATAAATCCGAGTTCTCATGAAAAATAGCAGAATATATTAAATTATAATGACTAGTACCTAAGTTTCCATTCAATTCTGAATAATCGCATTGCGTGAACCGA	590
GAAGCGAGGATCAACTGACTAGTACCTAAGTTTCCATTCAATTCTGAATAATCGTAAATCCCTAATTTTTTTGGATCGGCAAAATCGGAACTAAAAAATTTTTGGCCATTGCGTGAACCGA	591
GAAGCGAGGATCAACTGACTAGTACCTAAGTTTCCATTCAATTCTGAATAATCGTAAATCCCTAATTTTTTTGGATCGGCAAAATCGGAACTAAAAAATTTTTGGCCATTGCGTGAACCGA	592
GAAGCGAGGATCAACTTTGGATCGGCAAAATCGGAACTAAAAAATTTTTGGCTCACTTGATCATTATTCACTGAGAGGCTAGAAATAGATTTTCTTTCGGCGGAAACATTGCGTGAACCGA	593
GAAGCGAGGATCAACTTTGGATCGGCAAAATCGGAACTAAAAAATTTTTGGCTCACTTGATCATTATTCACTGAGAGGCTAGAAATAGATTTTCTTTCGGCGGAAACATTGCGTGAACCGA	594
GAAGCGAGGATCAACTAATTTTTGGCTCACTTGATCATTATTCACTGAGAGGCTAGAAATAGATTTTCTTTCGGCGGAAAGAAAGGGTATATTCATTTGATCTTGACATTGCGTGAACCGA	595
GAAGCGAGGATCAACTAATTTTTGGCTCACTTGATCATTATTCACTGAGAGGCTAGAAATAGATTTTCTTTCGGCGGAAAGAAAGGGTATATTCATTTGATCTTGACATTGCGTGAACCGA	596
GAAGCGAGGATCAACTTTCTTTCGGCGGAAAGAAAGGGTATATTCATTTGATCTTGATCTTTATGGATCGAAAAACGAATTAGACTAGATCCACATGAACCTCCGGCATTGCGTGAACCGA	597
GAAGCGAGGATCAACTTTCTTTCGGCGGAAAGAAAGGGTATATTCATTTGATCTTGATCTTTATGGATCGAAAAACGAATTAGACTAGATCCACATGAACCTCCGGCATTGCGTGAACCGA	598
GAAGCGAGGATCAACTTCTTTATGGATCGAAAAACGAATTAGACTAGATCCACATGAACCTCCGGATAATATCCATAAATGACTTGTTTTTGGTAAGAGGTGGACACATTGCGTGAACCGA	599
GAAGCGAGGATCAACTTCTTTATGGATCGAAAAACGAATTAGACTAGATCCACATGAACCTCCGGATAATATCCATAAATGACTTGTTTTTGGTAAGAGGTGGACACATTGCGTGAACCGA	600
GAAGCGAGGATCAACTGACTTGTTTTTGGTAAGAGGTGGACATTACTATATGTAAATTCGGGTGCATGGGACACATCAGTACTCCAGTGCATTTCGCCCTCTGAGTCATTGCGTGAACCGA	601
GAAGCGAGGATCAACTACTATATGTAAATTCGGGTGCATGGGACACATCAGTACTCCAGTGCATTTCGCCCTCTGAGTCAGAATAAATATATTTTCTAACCCTCTCCATTGCGTGAACCGA	602
GAAGCGAGGATCAACTTGCATTTCGCCCTCTGAGTCAGAATAAATATATTTTCTAACCCTCTCTTTAAAATGAAAAGTGTATGTTCCCTCGCGAATCTCAGCAATCCATTGCGTGAACCGA	603
GAAGCGAGGATCAACTTGCATTTCGCCCTCTGAGTCAGAATAAATATATTTTCTAACCCTCTCTTTAAAATGAAAAGTGTATGTTCCCTCGCGAATCTCAGCAATCCATTGCGTGAACCGA	604
GAAGCGAGGATCAACTGAAAAGTGTATGTTCCCTCGCGAATCTCAGCAATCACTTGTTCTGATTCCACATATTGATCATTTTGAACTAAAAGAAAACTTTTTGGTGCATTGCGTGAACCGA	605
GAAGCGAGGATCAACTGAAAAGTGTATGTTCCCTCGCGAATCTCAGCAATCACTTGTTCTGATTCCACATATTGATCATTTTGAACTAAAAGAAAACTTTTTGGTGCATTGCGTGAACCGA	606
GAAGCGAGGATCAACTATTGATCATTTTGAACTAAAAGAAAACTTTTTGGTGGAATAGTCACGCTATGTATAATATCTTCGCTCTCAATAATTACAGACAAGTCTACATTGCGTGAACCGA	607
GAAGCGAGGATCAACTATTGATCATTTTGAACTAAAAGAAAACTTTTTGGTGGAATAGTCACGCTATGTATAATATCTTCGCTCTCAATAATTACAGACAAGTCTACATTGCGTGAACCGA	608
GAAGCGAGGATCAACTGTGGAATAGTCACGCTATGTATAATATCTTCGCTCTCAATAATTACAGACAAGTCTATATAACATAGAAAGGCAGGATGCCCGTGACGTGCATTGCGTGAACCGA	609
GAAGCGAGGATCAACTTATAACATAGAAAGGCAGGATGCCCGTGACGTGTACGTGTAGGATGAACCAAATCCTCATTGAATTTGATTTTTCCATTATAAGGGGCTCCATTGCGTGAACCGA	610
GAAGCGAGGATCAACTGAACCAAATCCTCATTGAATTTGATTTTTCCATTATAAGGGGCTCGTACATGTTCGGCAGTACCTCCTGTAAATACTCCGCCGGTATGAACATTGCGTGAACCGA	611
GAAGCGAGGATCAACTGGCTCGTACATGTTCGGCAGTACCTCCTGTAAATACTCCGCCGGTATGAAAAGTTCTTAATGTTAGTTGAGTCCCCGGTTCGCCGATCGACATTGCGTGAACCGA	612
GAAGCGAGGATCAACTAAGTTCTTAATGTTAGTTGAGTCCCCGGTTCGCCGATCGATTGACCCGCGATAATACCTACAGCTTCCCCCAATTCAACGAGGTCACCATCATTGCGTGAACCGA	613
GAAGCGAGGATCAACTGGTTCGCCGATCGATTGACCCGCGATAATACCTACAGCTTCCCCCAATTCAACGAGGTCACCATGAGTGGGACTCCGACCATAACATAATCATTGCGTGAACCGA	614
GAAGCGAGGATCAACTATTCAACGAGGTCACCATGAGTGGGACTCCGACCATAACATAATCGACAGATCCAAGATGTACTCCGACAAGTAAAGGGAGTTCGAATGGCATTGCGTGAACCGA	615
GAAGCGAGGATCAACTCCAAGATGTACTCCGACAAGTAAAGGGAGTTCGAATGGATATTGATTGTGTTCCAAAGGTTATTAATCGATTGACAAGTCCAATCCCAAGCATTGCGTGAACCGA	616
GAAGCGAGGATCAACTGATATTGATTGTGTTCCAAAGGTTATTAATCGATTGACAAGTCCAATCCCAAGATCTTGATTTCGAAAGGCGACACATCGGGAACCTATACATTGCGTGAACCGA	617
GAAGCGAGGATCAACTGATATTGATTGTGTTCCAAAGGTTATTAATCGATTGACAAGTCCAATCCCAAGATCTTGATTTCGAAAGGCGACACATCGGGAACCTATACATTGCGTGAACCGA	618
GAAGCGAGGATCAACTTCCCAAGATCTTGATTTCGAAAGGCGACACATCGGGAACCTATATATATATCGTCTGCTAAGACACGACCAATTAATGTTTGGATAAAAACATTGCGTGAACCGA	619
GAAGCGAGGATCAACTTCCCAAGATCTTGATTTCGAAAGGCGACACATCGGGAACCTATATATATATCGTCTGCTAAGACACGACCAATTAATGTTTGGATAAAAACATTGCGTGAACCGA	620
GAAGCGAGGATCAACTGACACGACCAATTAATGTTTGGATAAAAATTCTTTCTGACATCATCCGATTTTTATTTCGAGGACTCACCGAAATCCCTCGGATAGTGCCCATTGCGTGAACCGA	621
GAAGCGAGGATCAACTTCTTTCTGACATCATCCGATTTTTATTTCGAGGACTCACCGAAATCCCTCGGATAGTGCCACAATCTGTTCTACGTACAACAATATGTTGCATTGCGTGAACCGA	622
GAAGCGAGGATCAACTGCCACAATCTGTTCTACGTACAACAATATGTTGAACTACTTCAACAAGTCGACGCGTAAGATATCCAGCATCTGATGTGCGTACAGCAGTCATTGCGTGAACCGA	623
GAAGCGAGGATCAACTCTTCAACAAGTCGACGCGTAAGATATCCAGCATCTGATGTGCGTACAGCAGTATCTACAACTCCTTTACGGGCTCCATAGCAAGAAATAACATTGCGTGAACCGA	624
GAAGCGAGGATCAACTGTGCGTACAGCAGTATCTACAACTCCTTTACGGGCTCCATAGCAAGAAATAATATATTCTGTTAAAGACAGTCCTTCGCGTAAATTGCTTCATTGCGTGAACCGA	625
GAAGCGAGGATCAACTTTCTGTTAAAGACAGTCCTTCGCGTAAATTGCTTTGAATAGGTAAATCAATCATTTGTCCTTGGGGATCCGACATTAATCCTCTCATACCCATTGCGTGAACCGA	626
GAAGCGAGGATCAACTTTCTGTTAAAGACAGTCCTTCGCGTAAATTGCTTTGAATAGGTAAATCAATCATTTGTCCTTGGGGATCCGACATTAATCCTCTCATACCCATTGCGTGAACCGA	627
GAAGCGAGGATCAACTTTTGTCCTTGGGGATCCGACATTAATCCTCTCATACCTACTAATTGATGTACTTGAGATGCATTTCCCCTAGCTCCCGAAAAAGACATCACATTGCGTGAACCGA	628
GAAGCGAGGATCAACTCCTACTAATTGATGTACTTGAGATGCATTTCCCCTAGCTCCCGAAAAAGACATCATATGGACTGGATTGAAGGGGTCCGTCATCCTAAAACATTGCGTGAACCGA	629
GAAGCGAGGATCAACTGCTCCCGAAAAAGACATCATATGGACTGGATTGAAGGGGTCCGTCATCCTAAAATTAGGATTCATTTCTTGTCGCAAATATTCACTTGTACATTGCGTGAACCGA	630
GAAGCGAGGATCAACTAGGATTCATTTCTTGTCGCAAATATTCACTTGTAGCATACCATATCTCAATAGATTGGCGTAATTTTTCTACCGCATGTACATTCCCATACATTGCGTGAACCGA	631
GAAGCGAGGATCAACTAGGATTCATTTCTTGTCGCAAATATTCACTTGTAGCATACCATATCTCAATAGATTGGCGTAATTTTTCTACCGCATGTACATTCCCATACATTGCGTGAACCGA	632
GAAGCGAGGATCAACTATTGGCGTAATTTTTCTACCGCATGTACATTCCCATAATGATGGTGTTTTTCCAAAATCCAACTTTGTTGTTCAGCATCTTGGACAAGCCCATTGCGTGAACCGA	633
GAAGCGAGGATCAACTATTGGCGTAATTTTTCTACCGCATGTACATTCCCATAATGATGGTGTTTTTCCAAAATCCAACTTTGTTGTTCAGCATCTTGGACAAGCCCATTGCGTGAACCGA	634
GAAGCGAGGATCAACTCCCATAATGATGGTGTTTTTCCAAAATCCAACTTTGTTGTTCAGCATCTTGGACAAGCCAGCCCTTAGAAGGTATCGTTAAAAGATCATCCATTGCGTGAACCGA	635
GAAGCGAGGATCAACTGCATCTTGGACAAGCCAGCCCTTAGAAGGTATCGTTAAAAGATCATCAATTCCTAATGAAATGGATGTAGCAGTGGCTTGCTGGAAACCCCATTGCGTGAACCGA	636
GAAGCGAGGATCAACTGAAATGGATGTAGCAGTGGCTTGCTGGAAACCCAGAGTCTTTACTTGATCTAGGATGTGTGATGTATATGCCATCCCGAAGTGATCTATTCATTGCGTGAACCGA	637
GAAGCGAGGATCAACTGTCTTTACTTGATCTAGGATGTGTGATGTATATGCCATCCCGAAGTGATCTATTAATCGGCTAATAAGTCGTTTAATAGCAGTTCCATCTCATTGCGTGAACCGA	638
GAAGCGAGGATCAACTGTCTTTACTTGATCTAGGATGTGTGATGTATATGCCATCCCGAAGTGATCTATTAATCGGCTAATAAGTCGTTTAATAGCAGTTCCATCTCATTGCGTGAACCGA	639
GAAGCGAGGATCAACTATTAATCGGCTAATAAGTCGTTTAATAGCAGTTCCATCTATCACTTTATTGTGAAATACCAGATTGGCCCGTTCCGCCATAAGTACCTCCCATTGCGTGAACCGA	640
GAAGCGAGGATCAACTGAAATACCAGATTGGCCCGTTCCGCCATAAGTACCTCCATATTCTGCTGAATGGGATTCGACAATGAGTTTGAGTCAATGATTGCAAAACCATTGCGTGAACCGA	641
GAAGCGAGGATCAACTGCTGAATGGGATTCGACAATGAGTTTGAGTCAATGATTGCAAAACTTCCTTTTCTCGATCTTGATTTGCGTAGAATTTTAGGTCAGGAACCATTGCGTGAACCGA	642
GAAGCGAGGATCAACTGCTGAATGGGATTCGACAATGAGTTTGAGTCAATGATTGCAAAACTTCCTTTTCTCGATCTTGATTTGCGTAGAATTTTAGGTCAGGAACCATTGCGTGAACCGA	643
GAAGCGAGGATCAACTTTCCTTTTCTCGATCTTGATTTGCGTAGAATTTTAGGTCAGGAACTATGGTCCGATTTGAATCGGAGAGGTCCGAATTCACACGGGTGTCCATTGCGTGAACCGA	644
GAAGCGAGGATCAACTGGTCAGGAACTATGGTCCGATTTGAATCGGAGAGGTCCGAATTCACACGGGTGTCCTAGAATTCCTTTTTTTTAATAGCATATTATTAGGCATTGCGTGAACCGA	645
GAAGCGAGGATCAACTCCGAATTCACACGGGTGTCCTAGAATTCCTTTTTTTTAATAGCATATTATTAGGTATCATATGAACAGGCTTGAGAAAAACCTTGTATAGCATTGCGTGAACCGA	646
GAAGCGAGGATCAACTCCGAATTCACACGGGTGTCCTAGAATTCCTTTTTTTTAATAGCATATTATTAGGTATCATATGAACAGGCTTGAGAAAAACCTTGTATAGCATTGCGTGAACCGA	647
GAAGCGAGGATCAACTTTATTAGGTATCATATGAACAGGCTTGAGAAAAACCTTGTATAGCTTCCTCGATTTCTCGATAAAAAGAAATATGACCAACTGTGGTTCGCATTGCGTGAACCGA	648
GAAGCGAGGATCAACTTTATTAGGTATCATATGAACAGGCTTGAGAAAAACCTTGTATAGCTTCCTCGATTTCTCGATAAAAAGAAATATGACCAACTGTGGTTCGCATTGCGTGAACCGA	649
GAAGCGAGGATCAACTAAAAGAAATATGACCAACTGTGGTTCGAATATATATACAAAAATTTTCTTTTTTTACACTTCTTACTATTAGATAGTGTGCATAAATCTCCATTGCGTGAACCGA	650
GAAGCGAGGATCAACTAAAAGAAATATGACCAACTGTGGTTCGAATATATATACAAAAATTTTCTTTTTTTACACTTCTTACTATTAGATAGTGTGCATAAATCTCCATTGCGTGAACCGA	651
GAAGCGAGGATCAACTTTCTTTTTTTACACTTCTTACTATTAGATAGTGTGCATAAATCTCATGATAGTTACCAAAAGATTCATAGTGAACTTCGATAGGAACTTCCATTGCGTGAACCGA	652
GAAGCGAGGATCAACTTTCTTTTTTTACACTTCTTACTATTAGATAGTGTGCATAAATCTCATGATAGTTACCAAAAGATTCATAGTGAACTTCGATAGGAACTTCCATTGCGTGAACCGA	653
GAAGCGAGGATCAACTTCATGATAGTTACCAAAAGATTCATAGTGAACTTCGATAGGAACTTCTCTTGAAGCAATAACGCGTTGATCTAATTGCCACCGAAGCCACCATTGCGTGAACCGA	654
GAAGCGAGGATCAACTCTTCGATAGGAACTTCTCTTGAAGCAATAACGCGTTGATCTAATTGCCACCGAAGCCACAAAGGACTATCTAAATTGATTTTTTTCTGTCCATTGCGTGAACCGA	655
GAAGCGAGGATCAACTCTTCGATAGGAACTTCTCTTGAAGCAATAACGCGTTGATCTAATTGCCACCGAAGCCACAAAGGACTATCTAAATTGATTTTTTTCTGTCCATTGCGTGAACCGA	656
GAAGCGAGGATCAACTTTGCCACCGAAGCCACAAAGGACTATCTAAATTGATTTTTTTCTGTCGATAAGCTCCAATTGCATCATAGGAATTGCAAAAAAAGGGTTCCATTGCGTGAACCGA	657
GAAGCGAGGATCAACTTTGCCACCGAAGCCACAAAGGACTATCTAAATTGATTTTTTTCTGTCGATAAGCTCCAATTGCATCATAGGAATTGCAAAAAAAGGGTTCCATTGCGTGAACCGA	658
GAAGCGAGGATCAACTATCATAGGAATTGCAAAAAAAGGGTTCTTTCGTATACTTATAGTTTGTTTCGTAAATTCTTTCATTTTGATAGTTTTTTCGATTACATGGCATTGCGTGAACCGA	659
GAAGCGAGGATCAACTATCATAGGAATTGCAAAAAAAGGGTTCTTTCGTATACTTATAGTTTGTTTCGTAAATTCTTTCATTTTGATAGTTTTTTCGATTACATGGCATTGCGTGAACCGA	660
GAAGCGAGGATCAACTGTTTGTTTCGTAAATTCTTTCATTTTGATAGTTTTTTCGATTACATGGATTATATCTGTTTGCACAAATACCTCGACGAGTGCCGCTCGTCATTGCGTGAACCGA	661
GAAGCGAGGATCAACTGTTTGTTTCGTAAATTCTTTCATTTTGATAGTTTTTTCGATTACATGGATTATATCTGTTTGCACAAATACCTCGACGAGTGCCGCTCGTCATTGCGTGAACCGA	662
GAAGCGAGGATCAACTATTATATCTGTTTGCACAAATACCTCGACGAGTGCCGCTCGTTAATACATAGAGTCCAATAAGCATATCTTGAGTCGGTACCGAAATGGGCATTGCGTGAACCGA	663
GAAGCGAGGATCAACTGACGAGTGCCGCTCGTTAATACATAGAGTCCAATAAGCATATCTTGAGTCGGTACCGAAATGGGATCTCCAATAGCTGGAGATAAGAGATCATTGCGTGAACCGA	664
GAAGCGAGGATCAACTGAGTCGGTACCGAAATGGGATCTCCAATAGCTGGAGATAAGAGATTCATATGAGAAAACATAAGTAAACGAGCCTCTGCTTGAGCCTCTACATTGCGTGAACCGA	665
GAAGCGAGGATCAACTTAAACGAGCCTCTGCTTGAGCCTCTAAAGATAAAGGCACATGAACAGCCATTTGATCCCCATCAAAGTCTGCATTGAACCCCTTACAAACCATTGCGTGAACCGA	666
GAAGCGAGGATCAACTAGGCACATGAACAGCCATTTGATCCCCATCAAAGTCTGCATTGAACCCCTTACAAACTAATGGATGTAAACAAATAGTGCGTCCTTCCACCATTGCGTGAACCGA	667
GAAGCGAGGATCAACTTAATGGATGTAAACAAATAGTGCGTCCTTCCACTAAAATAGGTTGGAATGACTGTATGCCTAATCTATGTAGGGTAGGTGCTCTATTCAGCATTGCGTGAACCGA	668
GAAGCGAGGATCAACTTAATGGATGTAAACAAATAGTGCGTCCTTCCACTAAAATAGGTTGGAATGACTGTATGCCTAATCTATGTAGGGTAGGTGCTCTATTCAGCATTGCGTGAACCGA	669
GAAGCGAGGATCAACTAATAGGTTGGAATGACTGTATGCCTAATCTATGTAGGGTAGGTGCTCTATTCAGTAATACGGGATGCCCCTGCATGACTTCTTGAAGGATCATTGCGTGAACCGA	670
GAAGCGAGGATCAACTGGTGCTCTATTCAGTAATACGGGATGCCCCTGCATGACTTCTTGAAGGATTTCCCAGACAATCGGCTTTTTTTCACGAATTTGACTCTTACATTGCGTGAACCGA	671
GAAGCGAGGATCAACTGAAGGATTTCCCAGACAATCGGCTTTTTTTCACGAATTTGACTCTTAGCAACTCCTATGTTCGAAGCCAGGTGTTGTCTAATTAAACCACCATTGCGTGAACCGA	672
GAAGCGAGGATCAACTGTTCGAAGCCAGGTGTTGTCTAATTAAACCACGAATTACAAATGTCTGGAAGAGCTCTATTGCTATTTCGCGAGGCAATCCACAGCGATGCATTGCGTGAACCGA	673
GAAGCGAGGATCAACTGAAGAGCTCTATTGCTATTTCGCGAGGCAATCCACAGCGATGTAATGAAAGTGAAGGTCCAACGACAATCACCGAGCGCCCCGAATAATCCATTGCGTGAACCGA	674
GAAGCGAGGATCAACTATGTAATGAAAGTGAAGGTCCAACGACAATCACCGAGCGCCCCGAATAATCGACCCGTTTCCCAAGCAGAGTCTCGCGAAATCTTCCCTCCATTGCGTGAACCGA	675
GAAGCGAGGATCAACTCCGAGCGCCCCGAATAATCGACCCGTTTCCCAAGCAGAGTCTCGCGAAATCTTCCCTCTTTGCCTTCAATTACATCTGAAAATGACTTGTCATTGCGTGAACCGA	676
GAAGCGAGGATCAACTTCTTCCCTCTTTGCCTTCAATTACATCTGAAAATGACTTGTAAACCTTATTATGACCATCCCTCATGGGTTGTCCACGGATTCCATTATCCATTGCGTGAACCGA	677
GAAGCGAGGATCAACTCCCTCATGGGTTGTCCACGGATTCCATTATCAAGAAGTGTATCCACGGCTTCTTGTACCAATTTTTCCTGACACATTACTAATTCCCCCGCATTGCGTGAACCGA	678
GAAGCGAGGATCAACTGGCTTCTTGTACCAATTTTTCCTGACACATTACTAATTCCCCCGGTGTAGATCTACTTGTTGTTAATAGATCGGTAAGAGTATTGTTCCGCATTGCGTGAACCGA	679
GAAGCGAGGATCAACTACATTACTAATTCCCCCGGTGTAGATCTACTTGTTGTTAATAGATCGGTAAGAGTATTGTTCCGATAGATAACTCTTCTATAGAGTTCATCATTGCGTGAACCGA	680
GAAGCGAGGATCAACTACATTACTAATTCCCCCGGTGTAGATCTACTTGTTGTTAATAGATCGGTAAGAGTATTGTTCCGATAGATAACTCTTCTATAGAGTTCATCATTGCGTGAACCGA	681
GAAGCGAGGATCAACTCCGATAGATAACTCTTCTATAGAGTTCATTAATATCTGAACTCATTAGTTTACCCCCTTCTATCTGAATGATGGGTCTCAACTCGGGAGGCATTGCGTGAACCGA	682
GAAGCGAGGATCAACTGTTTACCCCCTTCTATCTGAATGATGGGTCTCAACTCGGGAGGAAGAACCGGTAAGAGACATAAAACCATCCATTCGGGTTCTATATTTGCATTGCGTGAACCGA	683
GAAGCGAGGATCAACTCTCGGGAGGAAGAACCGGTAAGAGACATAAAACCATCCATTCGGGTTCTATATTTGTTCGAATAAAATGCTTAGCTAATTCCATACGTCTCATTGCGTGAACCGA	684
GAAGCGAGGATCAACTTCGAATAAAATGCTTAGCTAATTCCATACGTCTAACTAAAAAATCTTTTCTTCTTACAATTTTTCGATCTTCCCATTCATTCCCCGTAGGCATTGCGTGAACCGA	685
GAAGCGAGGATCAACTTCGAATAAAATGCTTAGCTAATTCCATACGTCTAACTAAAAAATCTTTTCTTCTTACAATTTTTCGATCTTCCCATTCATTCCCCGTAGGCATTGCGTGAACCGA	686
GAAGCGAGGATCAACTACGTCTAACTAAAAAATCTTTTCTTCTTACAATTTTTCGATCTTCCCATTCATTCCCCGTAGGCCCTTCTTCTCCTAATTGTTTCCATTCCATTGCGTGAACCGA	687
GAAGCGAGGATCAACTACGTCTAACTAAAAAATCTTTTCTTCTTACAATTTTTCGATCTTCCCATTCATTCCCCGTAGGCCCTTCTTCTCCTAATTGTTTCCATTCCATTGCGTGAACCGA	688
GAAGCGAGGATCAACTCCCATTCATTCCCCGTAGGCCCTTCTTCTCCTAATTGTTTCCATTCTACCAACGAATTTTCTATAATAATTCGCAAATCTAAATCGGCTACATTGCGTGAACCGA	689
GAAGCGAGGATCAACTCCCATTCATTCCCCGTAGGCCCTTCTTCTCCTAATTGTTTCCATTCTACCAACGAATTTTCTATAATAATTCGCAAATCTAAATCGGCTACATTGCGTGAACCGA	690
GAAGCGAGGATCAACTCTACCAACGAATTTTCTATAATAATTCGCAAATCTAAATCGGCTAATTGTTCTCGGATAGCACCCGCCCCAGTAGAAATTTCTCGATTTCCATTGCGTGAACCGA	691
GAAGCGAGGATCAACTCTACCAACGAATTTTCTATAATAATTCGCAAATCTAAATCGGCTAATTGTTCTCGGATAGCACCCGCCCCAGTAGAAATTTCTCGATTTCCATTGCGTGAACCGA	692
GAAGCGAGGATCAACTATTGTTCTCGGATAGCACCCGCCCCAGTAGAAATTTCTCGATTTCGAAATATATCGAAACCTTGAGTAGTAAAAAAAAGTGGGATGCTGTCATTGCGTGAACCGA	693
GAAGCGAGGATCAACTGAAATATATCGAAACCTTGAGTAGTAAAAAAAAGTGGGATGCTGTATTTCCAGGATTGAATTTCATATTCAAATGAACCTCGTAATCGTACATTGCGTGAACCGA	694
GAAGCGAGGATCAACTGAAATATATCGAAACCTTGAGTAGTAAAAAAAAGTGGGATGCTGTATTTCCAGGATTGAATTTCATATTCAAATGAACCTCGTAATCGTACATTGCGTGAACCGA	695
GAAGCGAGGATCAACTCATATTCAAATGAACCTCGTAATCGTAAGAAAGTAGGTTTTTTAGTTATGGGCCTAGCAAAAGAAAAATTGGGATAGGGTCCACTATAAGCATTGCGTGAACCGA	696
GAAGCGAGGATCAACTCATATTCAAATGAACCTCGTAATCGTAAGAAAGTAGGTTTTTTAGTTATGGGCCTAGCAAAAGAAAAATTGGGATAGGGTCCACTATAAGCATTGCGTGAACCGA	697
GAAGCGAGGATCAACTGAAAGTAGGTTTTTTAGTTATGGGCCTAGCAAAAGAAAAATTGGGATAGGGTCCACTATAAGATCTCCCCCCTCAAAACCGGACATGAAACATTGCGTGAACCGA	698
GAAGCGAGGATCAACTAGGGTCCACTATAAGATCTCCCCCCTCAAAACCGGACATGAAAGTTTCCTCTCATCCGGCTCAAGTAGTTATACCAAATAAAGAAAGGGGCATTGCGTGAACCGA	699
GAAGCGAGGATCAACTCTCAAGTAGTTATACCAAATAAAGAAAGGGGTCTCGCTTTCAAATTTCATTTTATAAAATAAAGTGAAAAACCCAAAAAGAATCTACGCCCATTGCGTGAACCGA	700
GAAGCGAGGATCAACTCTCAAGTAGTTATACCAAATAAAGAAAGGGGTCTCGCTTTCAAATTTCATTTTATAAAATAAAGTGAAAAACCCAAAAAGAATCTACGCCCATTGCGTGAACCGA	701
GAAGCGAGGATCAACTGGGTCTCGCTTTCAAATTTCATTTTATAAAATAAAGTGAAAAACCCAAAAAGAATCTACGCCTTACTCAAGTTCTCAGTGCAAACCAACCCATTGCGTGAACCGA	702
GAAGCGAGGATCAACTGGGTCTCGCTTTCAAATTTCATTTTATAAAATAAAGTGAAAAACCCAAAAAGAATCTACGCCTTACTCAAGTTCTCAGTGCAAACCAACCCATTGCGTGAACCGA	703
GAAGCGAGGATCAACTCTACGCCTTACTCAAGTTCTCAGTGCAAACCAACCAACATTTCATTGATTCAATTAATTCTTCTTTGATTTCTATTTAAATTCTTTAGTGCATTGCGTGAACCGA	704
GAAGCGAGGATCAACTCTACGCCTTACTCAAGTTCTCAGTGCAAACCAACCAACATTTCATTGATTCAATTAATTCTTCTTTGATTTCTATTTAAATTCTTTAGTGCATTGCGTGAACCGA	705
GAAGCGAGGATCAACTTCATTGATTCAATTAATTCTTCTTTGATTTCTATTTAAATTCTTTAGTGAATTAAAAATTACGACAGAAAAAAATGTCAAATTCTTGAGTCATTGCGTGAACCGA	706
GAAGCGAGGATCAACTTCATTGATTCAATTAATTCTTCTTTGATTTCTATTTAAATTCTTTAGTGAATTAAAAATTACGACAGAAAAAAATGTCAAATTCTTGAGTCATTGCGTGAACCGA	707
GAAGCGAGGATCAACTTTACGACAGAAAAAAATGTCAAATTCTTGAGTAGTCTACTTCCCTTCGAATGCCGGAATACTCTTTACCTTAAGTGAAAGGAATGCCTTACATTGCGTGAACCGA	708
GAAGCGAGGATCAACTTTACGACAGAAAAAAATGTCAAATTCTTGAGTAGTCTACTTCCCTTCGAATGCCGGAATACTCTTTACCTTAAGTGAAAGGAATGCCTTACATTGCGTGAACCGA	709
GAAGCGAGGATCAACTCCTTCGAATGCCGGAATACTCTTTACCTTAAGTGAAAGGAATGCCTTAAAATTCATACGGGATTTATTTGTCTATGTATTGTTCCATTCGCATTGCGTGAACCGA	710
GAAGCGAGGATCAACTCCTTCGAATGCCGGAATACTCTTTACCTTAAGTGAAAGGAATGCCTTAAAATTCATACGGGATTTATTTGTCTATGTATTGTTCCATTCGCATTGCGTGAACCGA	711
GAAGCGAGGATCAACTAAGTGAAAGGAATGCCTTAAAATTCATACGGGATTTATTTGTCTATGTATTGTTCCATTCGATCTTTTAGGTCCTGCGTCACCTCGATGGCATTGCGTGAACCGA	712
GAAGCGAGGATCAACTAAGTGAAAGGAATGCCTTAAAATTCATACGGGATTTATTTGTCTATGTATTGTTCCATTCGATCTTTTAGGTCCTGCGTCACCTCGATGGCATTGCGTGAACCGA	713
GAAGCGAGGATCAACTCGATCTTTTAGGTCCTGCGTCACCTCGATGGTTATGCCACAATATTCTTAAAGCTTATATGCGATGTATAGACTTCTGCAACCATGACATCATTGCGTGAACCGA	714
GAAGCGAGGATCAACTTTATGCCACAATATTCTTAAAGCTTATATGCGATGTATAGACTTCTGCAACCATGACATATTTGTTTACTTTATATAAAAATAAAATAATCATTGCGTGAACCGA	715
GAAGCGAGGATCAACTTTATGCCACAATATTCTTAAAGCTTATATGCGATGTATAGACTTCTGCAACCATGACATATTTGTTTACTTTATATAAAAATAAAATAATCATTGCGTGAACCGA	716
GAAGCGAGGATCAACTGTTTACTTTATATAAAAATAAAATAATATAAAACTATAAAAAACCAAATTTATTTTCTTTTAGAAAGATAAGGGAATGCGTAATTCGACACATTGCGTGAACCGA	717
GAAGCGAGGATCAACTGTTTACTTTATATAAAAATAAAATAATATAAAACTATAAAAAACCAAATTTATTTTCTTTTAGAAAGATAAGGGAATGCGTAATTCGACACATTGCGTGAACCGA	718
GAAGCGAGGATCAACTCCAAATTTATTTTCTTTTAGAAAGATAAGGGAATGCGTAATTCGACAAAACAAGGTCTTCTTTTCACGAGGTACGCCTATCAATTTGAATCATTGCGTGAACCGA	719
GAAGCGAGGATCAACTCCAAATTTATTTTCTTTTAGAAAGATAAGGGAATGCGTAATTCGACAAAACAAGGTCTTCTTTTCACGAGGTACGCCTATCAATTTGAATCATTGCGTGAACCGA	720
GAAGCGAGGATCAACTGGAATGCGTAATTCGACAAAACAAGGTCTTCTTTTCACGAGGTACGCCTATCAATTTGAATTTCTGAATCGACCATAGACCAATCGCCTTCATTGCGTGAACCGA	721
GAAGCGAGGATCAACTGCCTATCAATTTGAATTTCTGAATCGACCATAGACCAATCGCCTTTTTTTTTATTTGGGAGTATTGAATACACCCACAATTCTGAGCTTCCATTGCGTGAACCGA	722
GAAGCGAGGATCAACTGCCTATCAATTTGAATTTCTGAATCGACCATAGACCAATCGCCTTTTTTTTTATTTGGGAGTATTGAATACACCCACAATTCTGAGCTTCCATTGCGTGAACCGA	723
GAAGCGAGGATCAACTTGAATACACCCACAATTCTGAGCTTCATGTTACTCTTTTCAAGAGACATGTCAGATCGAGGGCATCCCAAATTGATTGAAGGGGATGAGACATTGCGTGAACCGA	724
GAAGCGAGGATCAACTGAGACATGTCAGATCGAGGGCATCCCAAATTGATTGAAGGGGATGAGAGTTTATCATTCTTAATCTGTAAAAGAAAAATTTCGATCAAATCATTGCGTGAACCGA	725
GAAGCGAGGATCAACTGAGACATGTCAGATCGAGGGCATCCCAAATTGATTGAAGGGGATGAGAGTTTATCATTCTTAATCTGTAAAAGAAAAATTTCGATCAAATCATTGCGTGAACCGA	726
GAAGCGAGGATCAACTTTGATTGAAGGGGATGAGAGTTTATCATTCTTAATCTGTAAAAGAAAAATTTCGATCAAATCACACATCGCAGTATACTAGGCCTTCTAACATTGCGTGAACCGA	727
GAAGCGAGGATCAACTTTGATTGAAGGGGATGAGAGTTTATCATTCTTAATCTGTAAAAGAAAAATTTCGATCAAATCACACATCGCAGTATACTAGGCCTTCTAACATTGCGTGAACCGA	728
GAAGCGAGGATCAACTCACATCGCAGTATACTAGGCCTTCTAATTCTTTAAGAGGTTTATCTAAAAGATTCGCAATATAACTAGGAAGACGTTTCAAATACCATACCATTGCGTGAACCGA	729
GAAGCGAGGATCAACTCACATCGCAGTATACTAGGCCTTCTAATTCTTTAAGAGGTTTATCTAAAAGATTCGCAATATAACTAGGAAGACGTTTCAAATACCATACCATTGCGTGAACCGA	730
GAAGCGAGGATCAACTGAGGTTTATCTAAAAGATTCGCAATATAACTAGGAAGACGTTTCAAATACCATACATGAGTTACAGGACATGTCAGTTTTATGTATCCCACATTGCGTGAACCGA	731
GAAGCGAGGATCAACTGAGGTTTATCTAAAAGATTCGCAATATAACTAGGAAGACGTTTCAAATACCATACATGAGTTACAGGACATGTCAGTTTTATGTATCCCACATTGCGTGAACCGA	732
GAAGCGAGGATCAACTTCAAATACCATACATGAGTTACAGGACATGTCAGTTTTATGTATCCCATTTGATATCTTCGTATCCGAGAATCAACAAATTCAACTCCACCATTGCGTGAACCGA	733
GAAGCGAGGATCAACTTCAAATACCATACATGAGTTACAGGACATGTCAGTTTTATGTATCCCATTTGATATCTTCGTATCCGAGAATCAACAAATTCAACTCCACCATTGCGTGAACCGA	734
GAAGCGAGGATCAACTCATTTGATATCTTCGTATCCGAGAATCAACAAATTCAACTCCACATTGTTCACAAAACTTTGGGTCTTCTTTTTCATCTCCGATCACTCGCATTGCGTGAACCGA	735
GAAGCGAGGATCAACTCATTTGATATCTTCGTATCCGAGAATCAACAAATTCAACTCCACATTGTTCACAAAACTTTGGGTCTTCTTTTTCATCTCCGATCACTCGCATTGCGTGAACCGA	736
GAAGCGAGGATCAACTCCACATTGTTCACAAAACTTTGGGTCTTCTTTTTCATCTCCGATCACTCGATAATTTCCACAAGCGCAAATTCCACTCTTTATAGGTCCACATTGCGTGAACCGA	737
GAAGCGAGGATCAACTATTTCCACAAGCGCAAATTCCACTCTTTATAGGTCCAAAAATCCTTTCACAAAATAATCCATCTTTTTCCGGTTTATTGGTTTTGTAATGCATTGCGTGAACCGA	738
GAAGCGAGGATCAACTATTTCCACAAGCGCAAATTCCACTCTTTATAGGTCCAAAAATCCTTTCACAAAATAATCCATCTTTTTCCGGTTTATTGGTTTTGTAATGCATTGCGTGAACCGA	739
GAAGCGAGGATCAACTAATCCTTTCACAAAATAATCCATCTTTTTCCGGTTTATTGGTTTTGTAATGAAAAGTATAGGGTTTTGTCACCTCTCCAACTATCTCTCCCATTGCGTGAACCGA	740
GAAGCGAGGATCAACTAATCCTTTCACAAAATAATCCATCTTTTTCCGGTTTATTGGTTTTGTAATGAAAAGTATAGGGTTTTGTCACCTCTCCAACTATCTCTCCCATTGCGTGAACCGA	741
GAAGCGAGGATCAACTGGTTTTGTCACCTCTCCAACTATCTCTCCATTAGGTATTATTTTAGTGGCCCAAGCACTTATTTGCTGAGGAGAAACTAAGCCAATTCGGCATTGCGTGAACCGA	742
GAAGCGAGGATCAACTCCATTAGGTATTATTTTAGTGGCCCAAGCACTTATTTGCTGAGGAGAAACTAAGCCAATTCGGAGTTGTTGATGTTTATACCGATCGATCCATTGCGTGAACCGA	743
GAAGCGAGGATCAACTAGAAACTAAGCCAATTCGGAGTTGTTGATGTTTATACCGATCGATCATATAAGAAATTTTGTGATTCATTCCGATTAAACTTCCTTCCTACATTGCGTGAACCGA	744
GAAGCGAGGATCAACTAGAAACTAAGCCAATTCGGAGTTGTTGATGTTTATACCGATCGATCATATAAGAAATTTTGTGATTCATTCCGATTAAACTTCCTTCCTACATTGCGTGAACCGA	745
GAAGCGAGGATCAACTAGAAATTTTGTGATTCATTCCGATTAAACTTCCTTCCTATTAATCTGGAAATTCTTCTCAGATACAAGGAAATGATTCAGTTCCAGAGCCCATTGCGTGAACCGA	746
GAAGCGAGGATCAACTAGAAATTTTGTGATTCATTCCGATTAAACTTCCTTCCTATTAATCTGGAAATTCTTCTCAGATACAAGGAAATGATTCAGTTCCAGAGCCCATTGCGTGAACCGA	747
GAAGCGAGGATCAACTCAGATACAAGGAAATGATTCAGTTCCAGAGCCAAAGATCGTAGTTCTCGAACAAGTAATCGAAAAGATTCCGGAGCATCTTCTGGTTTAGCATTGCGTGAACCGA	748
GAAGCGAGGATCAACTCGTAGTTCTCGAACAAGTAATCGAAAAGATTCCGGAGCATCTTCTGGTTTAGGTATTGTTCCTCCAATGATAGTGGTACCAAGTACTTCTCATTGCGTGAACCGA	749
GAAGCGAGGATCAACTGGAGCATCTTCTGGTTTAGGTATTGTTCCTCCAATGATAGTGGTACCAAGTACTTCTTGGCGAGCTCTAATATGATCAGATTTATAAGTACATTGCGTGAACCGA	750
GAAGCGAGGATCAACTGGAGCATCTTCTGGTTTAGGTATTGTTCCTCCAATGATAGTGGTACCAAGTACTTCTTGGCGAGCTCTAATATGATCAGATTTATAAGTACATTGCGTGAACCGA	751
GAAGCGAGGATCAACTTCTTGGCGAGCTCTAATATGATCAGATTTATAAGTAAGCATCTCTTGTAAAATATGAGCAACACCAAACCCCTCCAGAGCCCAAACCTCCCATTGCGTGAACCGA	752
GAAGCGAGGATCAACTAAATATGAGCAACACCAAACCCCTCCAGAGCCCAAACCTCCATTTCGCCTACCCGCTGCCCCCCCTGCTTGGAACGGCCTCTAAGGGGTTCATTGCGTGAACCGA	753
GAAGCGAGGATCAACTCTACCCGCTGCCCCCCCTGCTTGGAACGGCCTCTAAGGGGTTGTTGTGTAACAAGTGCATAATGTCCACTAGAACGTCCGTGTATTTTATCATTGCGTGAACCGA	754
GAAGCGAGGATCAACTGTAACAAGTGCATAATGTCCACTAGAACGTCCGTGTATTTTATCATCAACCTGATGAATTAATTTCAAGATATAGGGCTTTCCTATTATCCATTGCGTGAACCGA	755
GAAGCGAGGATCAACTGTAACAAGTGCATAATGTCCACTAGAACGTCCGTGTATTTTATCATCAACCTGATGAATTAATTTCAAGATATAGGGCTTTCCTATTATCCATTGCGTGAACCGA	756
GAAGCGAGGATCAACTCAACCTGATGAATTAATTTCAAGATATAGGGCTTTCCTATTATCACAGGCTGTTCAAAAGGATCTCCTGTTCTTCCATCAAAAATGCGGCCATTGCGTGAACCGA	757
GAAGCGAGGATCAACTCAACCTGATGAATTAATTTCAAGATATAGGGCTTTCCTATTATCACAGGCTGTTCAAAAGGATCTCCTGTTCTTCCATCAAAAATGCGGCCATTGCGTGAACCGA	758
GAAGCGAGGATCAACTGGGCTTTCCTATTATCACAGGCTGTTCAAAAGGATCTCCTGTTCTTCCATCAAAAATGCGGCTTTTTCCTGGATACTCGGGTTCAAATACCATTGCGTGAACCGA	759
GAAGCGAGGATCAACTGGCTTTTTCCTGGATACTCGGGTTCAAATACCCATGGATTCGCTGTTTGCTTACTGGCTTCATATAATTCTGAAAACACCAGTTTTCTCGCATTGCGTGAACCGA	760
GAAGCGAGGATCAACTCGCTGTTTGCTTACTGGCTTCATATAATTCTGAAAACACCAGTTTTCTCGAAGCCTCTTGTTCATATCTCTCATCAAAAGGGGCTATTCGCATTGCGTGAACCGA	761
GAAGCGAGGATCAACTCTCGAAGCCTCTTGTTCATATCTCTCATCAAAAGGGGCTATTCGATAATGTCTATCTAGCAGACTTCCCGCTAACCCAAGCGAGCATTCACATTGCGTGAACCGA	762
GAAGCGAGGATCAACTCTATCTAGCAGACTTCCCGCTAACCCAAGCGAGCATTCAAATATCTGTCCTACATTCATGCGTGAGGGTACTCCTAATGGGTTGAAGACCCATTGCGTGAACCGA	763
GAAGCGAGGATCAACTGTCCTACATTCATGCGTGAGGGTACTCCTAATGGGTTGAAGACCATATCCACGGGTCTCCCGTCTTGCAAATAAGGCATATCCTGTCTAGCATTGCGTGAACCGA	764
GAAGCGAGGATCAACTCCTAATGGGTTGAAGACCATATCCACGGGTCTCCCGTCTTGCAAATAAGGCATATCCTGTCTAGGCAAAATTTTTGAAATGATACCTTTACATTGCGTGAACCGA	765
GAAGCGAGGATCAACTGGCATATCCTGTCTAGGCAAAATTTTTGAAATGATACCTTTATTTCCATGTCTTCCAGCTACTTTATCACCTACTTTTATTTCACGTTTCCATTGCGTGAACCGA	766
GAAGCGAGGATCAACTGGCATATCCTGTCTAGGCAAAATTTTTGAAATGATACCTTTATTTCCATGTCTTCCAGCTACTTTATCACCTACTTTTATTTCACGTTTCCATTGCGTGAACCGA	767
GAAGCGAGGATCAACTCTTTATCACCTACTTTTATTTCACGTTTCTGTGAAATATATACACGAATTATTTCTGGGTTATAACTTGAACCACCCTTTTTCTGAACCCCATTGCGTGAACCGA	768
GAAGCGAGGATCAACTCTTTATCACCTACTTTTATTTCACGTTTCTGTGAAATATATACACGAATTATTTCTGGGTTATAACTTGAACCACCCTTTTTCTGAACCCCATTGCGTGAACCGA	769
GAAGCGAGGATCAACTCACGAATTATTTCTGGGTTATAACTTGAACCACCCTTTTTCTGAACCCACCTCACATCAATAACTCGACCTCTACCACCTATAGGCAATTCATTGCGTGAACCGA	770
GAAGCGAGGATCAACTCCACCCTTTTTCTGAACCCACCTCACATCAATAACTCGACCTCTACCACCTATAGGCAATTTTAAACAAGTTTCTTTTGAAGTCGATACCCATTGCGTGAACCGA	771
GAAGCGAGGATCAACTAACAAGTTTCTTTTGAAGTCGATACCTGAATGCCAAGTATAGCTCGTAATAACCTATCTTCCGGAGCATAGGAGGATTCTTTCGCCACTTCATTGCGTGAACCGA	772
GAAGCGAGGATCAACTGTAATAACCTATCTTCCGGAGCATAGGAGGATTCTTTCGCCACTTGAGGTGTTAATTTACCTACTAAAATATCACCTGTTTCAACCCACGCATTGCGTGAACCGA	773
GAAGCGAGGATCAACTGAGGATTCTTTCGCCACTTGAGGTGTTAATTTACCTACTAAAATATCACCTGTTTCAACCCACGATCCTAGCATCACAATTCCATTTTTGCATTGCGTGAACCGA	774
GAAGCGAGGATCAACTGAGGATTCTTTCGCCACTTGAGGTGTTAATTTACCTACTAAAATATCACCTGTTTCAACCCACGATCCTAGCATCACAATTCCATTTTTGCATTGCGTGAACCGA	775
GAAGCGAGGATCAACTCACCTGTTTCAACCCACGATCCTAGCATCACAATTCCATTTTTGTCTAAATTTCGGAGTAAACGACCTTCTAGATGCGGTATTTCTTTAGCATTGCGTGAACCGA	776
GAAGCGAGGATCAACTCTAAATTTCGGAGTAAACGACCTTCTAGATGCGGTATTTCTTTAGTGATCCTTTCAGGACCTTGGGTTGTCACATGCGTCTGAATTTCATCATTGCGTGAACCGA	777
GAAGCGAGGATCAACTCCTTTCAGGACCTTGGGTTGTCACATGCGTCTGAATTTCATATTTCCGTATGTGGAAAGAAGTATAAATATCACCATATACTAGACACTCCATTGCGTGAACCGA	778
GAAGCGAGGATCAACTCCTTTCAGGACCTTGGGTTGTCACATGCGTCTGAATTTCATATTTCCGTATGTGGAAAGAAGTATAAATATCACCATATACTAGACACTCCATTGCGTGAACCGA	779
GAAGCGAGGATCAACTTTCCGTATGTGGAAAGAAGTATAAATATCACCATATACTAGACACTCACTAATGAGTACCGCATCTTCAAAATTGTATCCTTCCCATGGCCATTGCGTGAACCGA	780
GAAGCGAGGATCAACTTTCCGTATGTGGAAAGAAGTATAAATATCACCATATACTAGACACTCACTAATGAGTACCGCATCTTCAAAATTGTATCCTTCCCATGGCCATTGCGTGAACCGA	781
GAAGCGAGGATCAACTCGCATCTTCAAAATTGTATCCTTCCCATGGCATATAAGCCACTAATATATTTTTCCCCAAAGCGAGTTCCCCACCAACTGTAGCAGCACCCATTGCGTGAACCGA	782
GAAGCGAGGATCAACTTATTTTTCCCCAAAGCGAGTTCCCCACCAACTGTAGCAGCACCATCCGCTAAAATTTGTCCCTTTTTAATGCATTTACCCCGACGAACCTCATTGCGTGAACCGA	783
GAAGCGAGGATCAACTCCAACTGTAGCAGCACCATCCGCTAAAATTTGTCCCTTTTTAATGCATTTACCCCGACGAACCTGAGGTTTTTGATGCATACAAGTATTTCATTGCGTGAACCGA	784
GAAGCGAGGATCAACTCCCCGACGAACCTGAGGTTTTTGATGCATACAAGTATTTTTGTTTGAGCGTTGATACATAATTAATGGAATGCTTAGAGTATCACCATTGCATTGCGTGAACCGA	785
GAAGCGAGGATCAACTCCCCGACGAACCTGAGGTTTTTGATGCATACAAGTATTTTTGTTTGAGCGTTGATACATAATTAATGGAATGCTTAGAGTATCACCATTGCATTGCGTGAACCGA	786
GAAGCGAGGATCAACTGCGTTGATACATAATTAATGGAATGCTTAGAGTATCACCATTGCCCGAAAAAACGATCTTCTCAGTGTCAGTATAAAGGATTTTTCCCTCCATTGCGTGAACCGA	787
GAAGCGAGGATCAACTGCGTTGATACATAATTAATGGAATGCTTAGAGTATCACCATTGCCCGAAAAAACGATCTTCTCAGTGTCAGTATAAAGGATTTTTCCCTCCATTGCGTGAACCGA	788
GAAGCGAGGATCAACTCCATTGCCCGAAAAAACGATCTTCTCAGTGTCAGTATAAAGGATTTTTCCCTCGTGTTCGGCTATAGCGGGAACCCCTGAATCTAAAGCCCATTGCGTGAACCGA	789
GAAGCGAGGATCAACTCTATAGCGGGAACCCCTGAATCTAAAGCCACTTGGCGTTCCAACCCAGTTCCAACAATGCACTTTTCGGACCGAGAAAGTGGAACTGCTTCATTGCGTGAACCGA	790
GAAGCGAGGATCAACTCTTGGCGTTCCAACCCAGTTCCAACAATGCACTTTTCGGACCGAGAAAGTGGAACTGCTTGACGTTGCATATTAGAACTCATTAAAGCTCCATTGCGTGAACCGA	791
GAAGCGAGGATCAACTGTGGAACTGCTTGACGTTGCATATTAGAACTCATTAAAGCTCGATTCGCATCATTATGTTCGATAAAAGGAATTAGAGAAGCTCCAATGGCATTGCGTGAACCGA	792
GAAGCGAGGATCAACTGTGGAACTGCTTGACGTTGCATATTAGAACTCATTAAAGCTCGATTCGCATCATTATGTTCGATAAAAGGAATTAGAGAAGCTCCAATGGCATTGCGTGAACCGA	793
GAAGCGAGGATCAACTCGATAAAAGGAATTAGAGAAGCTCCAATGGAAAAATATTGGAAAGGGAAAATGCTTCGAAGATGAACCTCTTCCCATGCGATAGTCAAAACATTGCGTGAACCGA	794
GAAGCGAGGATCAACTCGATAAAAGGAATTAGAGAAGCTCCAATGGAAAAATATTGGAAAGGGAAAATGCTTCGAAGATGAACCTCTTCCCATGCGATAGTCAAAACATTGCGTGAACCGA	795
GAAGCGAGGATCAACTGGAAAATGCTTCGAAGATGAACCTCTTCCCATGCGATAGTCAAAAATTCTTGGCGGTATCGAGCTGGAACAGCCTGTTCTTCTTGAATGCCATTGCGTGAACCGA	796
GAAGCGAGGATCAACTCCCATGCGATAGTCAAAAATTCTTGGCGGTATCGAGCTGGAACAGCCTGTTCTTCTTGAATGCCCCGATTAAGAGCCAAAGAATTTCCTGCATTGCGTGAACCGA	797
GAAGCGAGGATCAACTGCCCCGATTAAGAGCCAAAGAATTTCCTGCCGCTATCATATAATATTCATCTTGACTTGGTGATAAAAAAAGCATCCGTATCCGTGCTTTCATTGCGTGAACCGA	798
GAAGCGAGGATCAACTCATCTTGACTTGGTGATAAAAAAAGCATCCGTATCCGTGCTTTTTTTGATTTCTCAAAGAGTTCATAAAATGGACTTTCTAACGACCCCCCATTGCGTGAACCGA	799
GAAGCGAGGATCAACTCATCTTGACTTGGTGATAAAAAAAGCATCCGTATCCGTGCTTTTTTTGATTTCTCAAAGAGTTCATAAAATGGACTTTCTAACGACCCCCCATTGCGTGAACCGA	800
GAAGCGAGGATCAACTATCCGTATCCGTGCTTTTTTTGATTTCTCAAAGAGTTCATAAAATGGACTTTCTAACGACCCCCAATCACCAATCCTGGCATGAATTGATCATTGCGTGAACCGA	801
GAAGCGAGGATCAACTATCCGTATCCGTGCTTTTTTTGATTTCTCAAAGAGTTCATAAAATGGACTTTCTAACGACCCCCAATCACCAATCCTGGCATGAATTGATCATTGCGTGAACCGA	802
GAAGCGAGGATCAACTCCCCCAATCACCAATCCTGGCATGAATTGATAAAGATCCAATAAGTCCAACATTGATTCCTTCAGACGTGTCAATGGGACAAATACGCCCCATTGCGTGAACCGA	803
GAAGCGAGGATCAACTCATTGATTCCTTCAGACGTGTCAATGGGACAAATACGCCCATAGTGACTAGGATGGATATCTCGTATCCGAAAATTAGCAGTTCGCCCTGCATTGCGTGAACCGA	804
GAAGCGAGGATCAACTGACTAGGATGGATATCTCGTATCCGAAAATTAGCAGTTCGCCCTGTTAATCCGCCAGGGCCCAAATAACTCAATTTTCTCCCATGAACGACATTGCGTGAACCGA	805
GAAGCGAGGATCAACTAGCAGTTCGCCCTGTTAATCCGCCAGGGCCCAAATAACTCAATTTTCTCCCATGAACGATTTGTGTCAATGGATTTGTTCGATCCAAAACCATTGCGTGAACCGA	806
GAAGCGAGGATCAACTTTCTCCCATGAACGATTTGTGTCAATGGATTTGTTCGATCCAAAACTTGAGATAATGGGTGTAATCCGAAAAAGGATTCATAAGTAGTTGCATTGCGTGAACCGA	807
GAAGCGAGGATCAACTTTCTCCCATGAACGATTTGTGTCAATGGATTTGTTCGATCCAAAACTTGAGATAATGGGTGTAATCCGAAAAAGGATTCATAAGTAGTTGCATTGCGTGAACCGA	808
GAAGCGAGGATCAACTGTAATCCGAAAAAGGATTCATAAGTAGTTGTTAACGGAGTTGAAGTTACCAAATTCTGAGGAGTAGGTATCAATTTATGCCTAATTGCTCCATTGCGTGAACCGA	809
GAAGCGAGGATCAACTGTAATCCGAAAAAGGATTCATAAGTAGTTGTTAACGGAGTTGAAGTTACCAAATTCTGAGGAGTAGGTATCAATTTATGCCTAATTGCTCCATTGCGTGAACCGA	810
GAAGCGAGGATCAACTGTTACCAAATTCTGAGGAGTAGGTATCAATTTATGCCTAATTGCTCCGGAGATAGTTCCCTTAACTACATTTTCTAAACGAGCCAGAGCCCATTGCGTGAACCGA	811
GAAGCGAGGATCAACTTTTATGCCTAATTGCTCCGGAGATAGTTCCCTTAACTACATTTTCTAAACGAGCCAGAGCCAACCCGAGCTGGTCTTGTAAAAGATCCGCCATTGCGTGAACCGA	812
GAAGCGAGGATCAACTGCCAGAGCCAACCCGAGCTGGTCTTGTAAAAGATCCGCTACAGAGCGAATACGTTTATTTTTCAAATGATTCATATCATCAAGTGTACCCCATTGCGTGAACCGA	813
GAAGCGAGGATCAACTTATTTTTCAAATGATTCATATCATCAAGTGTACCCATTCCAAATTTCATCCCAATCAAATGATCGGCAGCTGCTAACACATCTCGTGGTACATTGCGTGAACCGA	814
GAAGCGAGGATCAACTTATTTTTCAAATGATTCATATCATCAAGTGTACCCATTCCAAATTTCATCCCAATCAAATGATCGGCAGCTGCTAACACATCTCGTGGTACATTGCGTGAACCGA	815
GAAGCGAGGATCAACTTCATCCCAATCAAATGATCGGCAGCTGCTAACACATCTCGTGGTAACAAAAATATATTGTTCTGAGGTATATTAAGATTCAGTCTCCAATCATTGCGTGAACCGA	816
GAAGCGAGGATCAACTTCATCCCAATCAAATGATCGGCAGCTGCTAACACATCTCGTGGTAACAAAAATATATTGTTCTGAGGTATATTAAGATTCAGTCTCCAATCATTGCGTGAACCGA	817
GAAGCGAGGATCAACTGCTAACACATCTCGTGGTAACAAAAATATATTGTTCTGAGGTATATTAAGATTCAGTCTCCAATTAATATTTCGGCGACCAATCCTTCCTCATTGCGTGAACCGA	818
GAAGCGAGGATCAACTGCTAACACATCTCGTGGTAACAAAAATATATTGTTCTGAGGTATATTAAGATTCAGTCTCCAATTAATATTTCGGCGACCAATCCTTCCTCATTGCGTGAACCGA	819
GAAGCGAGGATCAACTGATTCAGTCTCCAATTAATATTTCGGCGACCAATCCTTCCTAATTCACACCTTTGGTGAAAGAATTTTTTTTGTAATTCCTTACATAAGGCATTGCGTGAACCGA	820
GAAGCGAGGATCAACTGATTCAGTCTCCAATTAATATTTCGGCGACCAATCCTTCCTAATTCACACCTTTGGTGAAAGAATTTTTTTTGTAATTCCTTACATAAGGCATTGCGTGAACCGA	821
GAAGCGAGGATCAACTTTCACACCTTTGGTGAAAGAATTTTTTTTGTAATTCCTTACATAAGGATTCAGAAAATATAGGATCCCCACCTACACAAGAAAATTGTTGCATTGCGTGAACCGA	822
GAAGCGAGGATCAACTTTCACACCTTTGGTGAAAGAATTTTTTTTGTAATTCCTTACATAAGGATTCAGAAAATATAGGATCCCCACCTACACAAGAAAATTGTTGCATTGCGTGAACCGA	823
GAAGCGAGGATCAACTGGATCCCCACCTACACAAGAAAATTGTTGATAAAACTCCAAAATAGCATTTTCTTTTGATCCTATTTTTTTTTTCTCCTTATCGGTCAAGCATTGCGTGAACCGA	824
GAAGCGAGGATCAACTGGATCCCCACCTACACAAGAAAATTGTTGATAAAACTCCAAAATAGCATTTTCTTTTGATCCTATTTTTTTTTTCTCCTTATCGGTCAAGCATTGCGTGAACCGA	825
GAAGCGAGGATCAACTCTCCAAAATAGCATTTTCTTTTGATCCTATTTTTTTTTTCTCCTTATCGGTCAAGAAAGATAAGAAAATTTCAGGGTAGCAAACATTCTCCATTGCGTGAACCGA	826
GAAGCGAGGATCAACTCTCCAAAATAGCATTTTCTTTTGATCCTATTTTTTTTTTCTCCTTATCGGTCAAGAAAGATAAGAAAATTTCAGGGTAGCAAACATTCTCCATTGCGTGAACCGA	827
GAAGCGAGGATCAACTTTCTCCTTATCGGTCAAGAAAGATAAGAAAATTTCAGGGTAGCAAACATTCTCTAGAATTTCTCGTAGATTCAAACCCATAGCTGATGATCATTGCGTGAACCGA	828
GAAGCGAGGATCAACTTTCTCCTTATCGGTCAAGAAAGATAAGAAAATTTCAGGGTAGCAAACATTCTCTAGAATTTCTCGTAGATTCAAACCCATAGCTGATGATCATTGCGTGAACCGA	829
GAAGCGAGGATCAACTGAATTTCTCGTAGATTCAAACCCATAGCTGATGATAGAACTAGAATAGATATTTTTTGTTTCCTACTCACCCGAGCCCATATTCTTGCTTCATTGCGTGAACCGA	830
GAAGCGAGGATCAACTGAATTTCTCGTAGATTCAAACCCATAGCTGATGATAGAACTAGAATAGATATTTTTTGTTTCCTACTCACCCGAGCCCATATTCTTGCTTCATTGCGTGAACCGA	831
GAAGCGAGGATCAACTTTTGTTTCCTACTCACCCGAGCCCATATTCTTGCTTTTTTATCAATCTCTAATTCTAACCTGCCTCCCCAATCTGATATTATGGTGCCGGCATTGCGTGAACCGA	832
GAAGCGAGGATCAACTTCTCTAATTCTAACCTGCCTCCCCAATCTGATATTATGGTGCCGGTATAGACCGAAATCCCATTATGATCCAATTCTGACTGGTAATAGACATTGCGTGAACCGA	833
GAAGCGAGGATCAACTGTGCCGGTATAGACCGAAATCCCATTATGATCCAATTCTGACTGGTAATAGATACCGGGACTTTGCAATATTTGATTGATCACAATTCGGCATTGCGTGAACCGA	834
GAAGCGAGGATCAACTTCTGACTGGTAATAGATACCGGGACTTTGCAATATTTGATTGATCACAATTCGGTAAATTCCGTTTACTATAGAAGTTCCAAGGGAATTCCATTGCGTGAACCGA	835
GAAGCGAGGATCAACTTCTGACTGGTAATAGATACCGGGACTTTGCAATATTTGATTGATCACAATTCGGTAAATTCCGTTTACTATAGAAGTTCCAAGGGAATTCCATTGCGTGAACCGA	836
GAAGCGAGGATCAACTCCGTTTACTATAGAAGTTCCAAGGGAATTCATTAAAGGAATGTTTCCAATAAAAATTCTTTGTTCTTGCATATTCCTACTGGTTTTCCAACATTGCGTGAACCGA	837
GAAGCGAGGATCAACTCCGTTTACTATAGAAGTTCCAAGGGAATTCATTAAAGGAATGTTTCCAATAAAAATTCTTTGTTCTTGCATATTCCTACTGGTTTTCCAACATTGCGTGAACCGA	838
GAAGCGAGGATCAACTTCATTAAAGGAATGTTTCCAATAAAAATTCTTTGTTCTTGCATATTCCTACTGGTTTTCCAAATTAATCCCGCGGATACATATAATTCAGCATTGCGTGAACCGA	839
GAAGCGAGGATCAACTTCATTAAAGGAATGTTTCCAATAAAAATTCTTTGTTCTTGCATATTCCTACTGGTTTTCCAAATTAATCCCGCGGATACATATAATTCAGCATTGCGTGAACCGA	840
GAAGCGAGGATCAACTTTAATCCCGCGGATACATATAATTCAGAAGAATATGTAAGTGATTCATAGACAGCATCTCGTTCTTTTATCAGAGGTTCTACCAATTGATCATTGCGTGAACCGA	841
GAAGCGAGGATCAACTTTAATCCCGCGGATACATATAATTCAGAAGAATATGTAAGTGATTCATAGACAGCATCTCGTTCTTTTATCAGAGGTTCTACCAATTGATCATTGCGTGAACCGA	842
GAAGCGAGGATCAACTGTGATTCATAGACAGCATCTCGTTCTTTTATCAGAGGTTCTACCAATTGATATGTTTCCACAAATAATTGAAATTCAATTTCGTGATCTACATTGCGTGAACCGA	843
GAAGCGAGGATCAACTGTGATTCATAGACAGCATCTCGTTCTTTTATCAGAGGTTCTACCAATTGATATGTTTCCACAAATAATTGAAATTCAATTTCGTGATCTACATTGCGTGAACCGA	844
GAAGCGAGGATCAACTATGTTTCCACAAATAATTGAAATTCAATTTCGTGATCTATATCTTCAATTTTTGGAAACTTAGCAAGTTCTTCTATTAAACCCTGATCAACATTGCGTGAACCGA	845
GAAGCGAGGATCAACTATGTTTCCACAAATAATTGAAATTCAATTTCGTGATCTATATCTTCAATTTTTGGAAACTTAGCAAGTTCTTCTATTAAACCCTGATCAACATTGCGTGAACCGA	846
GAAGCGAGGATCAACTATTTCGTGATCTATATCTTCAATTTTTGGAAACTTAGCAAGTTCTTCTATTAAACCCTGATCAATAAACCGATAAAACCCTTCAAATTGTCATTGCGTGAACCGA	847
GAAGCGAGGATCAACTATTTCGTGATCTATATCTTCAATTTTTGGAAACTTAGCAAGTTCTTCTATTAAACCCTGATCAATAAACCGATAAAACCCTTCAAATTGTCATTGCGTGAACCGA	848
GAAGCGAGGATCAACTCCCTGATCAATAAACCGATAAAACCCTTCAAATTGTATCTGATTAAATCCGGGTATTGCAGATGTTCCCTCTTTTTCATCCCCAAGCATCCATTGCGTGAACCGA	849
GAAGCGAGGATCAACTCCGGGTATTGCAGATGTTCCCTCTTTTTCATCCCCAAGCATCTTTTTTGAATTTCCCATTTATCCGTTTATTGAAAAAATCCCATCCCATCATTGCGTGAACCGA	850
GAAGCGAGGATCAACTCCGGGTATTGCAGATGTTCCCTCTTTTTCATCCCCAAGCATCTTTTTTGAATTTCCCATTTATCCGTTTATTGAAAAAATCCCATCCCATCATTGCGTGAACCGA	851
GAAGCGAGGATCAACTTTTCCCATTTATCCGTTTATTGAAAAAATCCCATCCCATTTCTCATTCTTCACCGAATCATATCCATAGAATTCGATCTAGCAATAATGGCATTGCGTGAACCGA	852
GAAGCGAGGATCAACTTTTCCCATTTATCCGTTTATTGAAAAAATCCCATCCCATTTCTCATTCTTCACCGAATCATATCCATAGAATTCGATCTAGCAATAATGGCATTGCGTGAACCGA	853
GAAGCGAGGATCAACTATCCCATCCCATTTCTCATTCTTCACCGAATCATATCCATAGAATTCGATCTAGCAATAATGGAATTTCTATTCTGTTTACTGAATCACACATTGCGTGAACCGA	854
GAAGCGAGGATCAACTATCCCATCCCATTTCTCATTCTTCACCGAATCATATCCATAGAATTCGATCTAGCAATAATGGAATTTCTATTCTGTTTACTGAATCACACATTGCGTGAACCGA	855
GAAGCGAGGATCAACTGGAATTTCTATTCTGTTTACTGAATCACATGAAATTTTATCCAACTCCAAGATATATGGAATGTATTAAATACGTATGAAGGGAGACTATCATTGCGTGAACCGA	856
GAAGCGAGGATCAACTGGAATTTCTATTCTGTTTACTGAATCACATGAAATTTTATCCAACTCCAAGATATATGGAATGTATTAAATACGTATGAAGGGAGACTATCATTGCGTGAACCGA	857
GAAGCGAGGATCAACTCTCCAAGATATATGGAATGTATTAAATACGTATGAAGGGAGACTATATTCAATTGGAATTTTTTATAAGAAATAGATCCAAATGGAACAGCATTGCGTGAACCGA	858
GAAGCGAGGATCAACTCTCCAAGATATATGGAATGTATTAAATACGTATGAAGGGAGACTATATTCAATTGGAATTTTTTATAAGAAATAGATCCAAATGGAACAGCATTGCGTGAACCGA	859
GAAGCGAGGATCAACTTATGAAGGGAGACTATATTCAATTGGAATTTTTTATAAGAAATAGATCCAAATGGAACAGAATTGAGAAATACCGCTGGAACTTACGGAGCATTGCGTGAACCGA	860
GAAGCGAGGATCAACTTATGAAGGGAGACTATATTCAATTGGAATTTTTTATAAGAAATAGATCCAAATGGAACAGAATTGAGAAATACCGCTGGAACTTACGGAGCATTGCGTGAACCGA	861
GAAGCGAGGATCAACTATCCAAATGGAACAGAATTGAGAAATACCGCTGGAACTTACGGAGTTTTGTAAAGACTAGAAAAAAAAAGTAATTTCATTTTCACCTATGCATTGCGTGAACCGA	862
GAAGCGAGGATCAACTATCCAAATGGAACAGAATTGAGAAATACCGCTGGAACTTACGGAGTTTTGTAAAGACTAGAAAAAAAAAGTAATTTCATTTTCACCTATGCATTGCGTGAACCGA	863
GAAGCGAGGATCAACTAAAAAGTAATTTCATTTTCACCTATGATATTACATATTCCAATTCGATTGCATACCATAAAAAATGTATTCATCATTGGATCTGTTCGAGCATTGCGTGAACCGA	864
GAAGCGAGGATCAACTAAAAAGTAATTTCATTTTCACCTATGATATTACATATTCCAATTCGATTGCATACCATAAAAAATGTATTCATCATTGGATCTGTTCGAGCATTGCGTGAACCGA	865
GAAGCGAGGATCAACTCATATTCCAATTCGATTGCATACCATAAAAAATGTATTCATCATTGGATCTGTTCGAGCAGATAAACATATAATAAATAGAAAACTTTTTCATTGCGTGAACCGA	866
GAAGCGAGGATCAACTCATATTCCAATTCGATTGCATACCATAAAAAATGTATTCATCATTGGATCTGTTCGAGCAGATAAACATATAATAAATAGAAAACTTTTTCATTGCGTGAACCGA	867
GAAGCGAGGATCAACTATCATTGGATCTGTTCGAGCAGATAAACATATAATAAATAGAAAACTTTTTTTTTAACCACTTTACTTTTTCATGTATTTTTTTTCATTGCATTGCGTGAACCGA	868
GAAGCGAGGATCAACTATCATTGGATCTGTTCGAGCAGATAAACATATAATAAATAGAAAACTTTTTTTTTAACCACTTTACTTTTTCATGTATTTTTTTTCATTGCATTGCGTGAACCGA	869
GAAGCGAGGATCAACTCCACTTTACTTTTTCATGTATTTTTTTTCATTGTTCAAACAAATATTTGCAGAAAAGAGATTTATTTTTACCTGTTTTGAATAGAATAGGCATTGCGTGAACCGA	870
GAAGCGAGGATCAACTCCACTTTACTTTTTCATGTATTTTTTTTCATTGTTCAAACAAATATTTGCAGAAAAGAGATTTATTTTTACCTGTTTTGAATAGAATAGGCATTGCGTGAACCGA	871
GAAGCGAGGATCAACTTTCAAACAAATATTTGCAGAAAAGAGATTTATTTTTACCTGTTTTGAATAGAATAGGAAGTAGGTAAGAAAACTTTTTTTTTATTTATTACATTGCGTGAACCGA	872
GAAGCGAGGATCAACTTTCAAACAAATATTTGCAGAAAAGAGATTTATTTTTACCTGTTTTGAATAGAATAGGAAGTAGGTAAGAAAACTTTTTTTTTATTTATTACATTGCGTGAACCGA	873
GAAGCGAGGATCAACTTAGAATAGGAAGTAGGTAAGAAAACTTTTTTTTTATTTATTAATTGTTTTATTATTAAAATAAAAAAGAATGCACAGATATATATGTCTCCATTGCGTGAACCGA	874
GAAGCGAGGATCAACTTAGAATAGGAAGTAGGTAAGAAAACTTTTTTTTTATTTATTAATTGTTTTATTATTAAAATAAAAAAGAATGCACAGATATATATGTCTCCATTGCGTGAACCGA	875
GAAGCGAGGATCAACTAAAAAAGAATGCACAGATATATATGTCTCTTTTTCTTCTTTTATTGTGGTACAGTTCTATTTGGGACAGCGCATGCTGGGCTCTATAAAACATTGCGTGAACCGA	876
GAAGCGAGGATCAACTAAAAAAGAATGCACAGATATATATGTCTCTTTTTCTTCTTTTATTGTGGTACAGTTCTATTTGGGACAGCGCATGCTGGGCTCTATAAAACATTGCGTGAACCGA	877
GAAGCGAGGATCAACTTTTTCTTCTTTTATTGTGGTACAGTTCTATTTGGGACAGCGCATGCTGGGCTCTATAAAAAAGGAAATGTTCTCTTCAAGGGAAAAATGGCATTGCGTGAACCGA	878
GAAGCGAGGATCAACTTTTTCTTCTTTTATTGTGGTACAGTTCTATTTGGGACAGCGCATGCTGGGCTCTATAAAAAAGGAAATGTTCTCTTCAAGGGAAAAATGGCATTGCGTGAACCGA	879
GAAGCGAGGATCAACTAAGGAAATGTTCTCTTCAAGGGAAAAATGGAAATATAAAAATTTATTGAGAATTACTCCTCAAAAGCATCTCTAGAGAGATAAAATACCCCATTGCGTGAACCGA	880
GAAGCGAGGATCAACTAAGGAAATGTTCTCTTCAAGGGAAAAATGGAAATATAAAAATTTATTGAGAATTACTCCTCAAAAGCATCTCTAGAGAGATAAAATACCCCATTGCGTGAACCGA	881
GAAGCGAGGATCAACTTTGAGAATTACTCCTCAAAAGCATCTCTAGAGAGATAAAATACCCCATTATAGAGCTATAGTTCTATAACACAACGTAACGTATGTTCTGCATTGCGTGAACCGA	882
GAAGCGAGGATCAACTTTGAGAATTACTCCTCAAAAGCATCTCTAGAGAGATAAAATACCCCATTATAGAGCTATAGTTCTATAACACAACGTAACGTATGTTCTGCATTGCGTGAACCGA	883
GAAGCGAGGATCAACTCTAGAGAGATAAAATACCCCATTATAGAGCTATAGTTCTATAACACAACGTAACGTATGTTCTGATTCTGGGGTTTACATATACTCATCACATTGCGTGAACCGA	884
GAAGCGAGGATCAACTCTAGAGAGATAAAATACCCCATTATAGAGCTATAGTTCTATAACACAACGTAACGTATGTTCTGATTCTGGGGTTTACATATACTCATCACATTGCGTGAACCGA	885
GAAGCGAGGATCAACTCAACGTAACGTATGTTCTGATTCTGGGGTTTACATATACTCATCATTACTGTTATAATTTAAATTGAAGAAGATTTCTTTTTAATTGAAACATTGCGTGAACCGA	886
GAAGCGAGGATCAACTCAACGTAACGTATGTTCTGATTCTGGGGTTTACATATACTCATCATTACTGTTATAATTTAAATTGAAGAAGATTTCTTTTTAATTGAAACATTGCGTGAACCGA	887
GAAGCGAGGATCAACTTTACTGTTATAATTTAAATTGAAGAAGATTTCTTTTTAATTGAAAAAAACTCAATATAGATTAGTTAGAAATGCATTTCTAATGATTTTCCATTGCGTGAACCGA	888
GAAGCGAGGATCAACTTTACTGTTATAATTTAAATTGAAGAAGATTTCTTTTTAATTGAAAAAAACTCAATATAGATTAGTTAGAAATGCATTTCTAATGATTTTCCATTGCGTGAACCGA	889
GAAGCGAGGATCAACTGATTAGTTAGAAATGCATTTCTAATGATTTTCTTAATATTATTAGAAATAAAAAACTGGAGATTTTAATTTTCATTCAAAAAAGGTCATGCATTGCGTGAACCGA	890
GAAGCGAGGATCAACTGATTAGTTAGAAATGCATTTCTAATGATTTTCTTAATATTATTAGAAATAAAAAACTGGAGATTTTAATTTTCATTCAAAAAAGGTCATGCATTGCGTGAACCGA	891
GAAGCGAGGATCAACTGAAATAAAAAACTGGAGATTTTAATTTTCATTCAAAAAAGGTCATGAATTTACAGTCAATAGTTAATGGTTCTGGTTTGTACTAGATTCGCATTGCGTGAACCGA	892
GAAGCGAGGATCAACTGAAATAAAAAACTGGAGATTTTAATTTTCATTCAAAAAAGGTCATGAATTTACAGTCAATAGTTAATGGTTCTGGTTTGTACTAGATTCGCATTGCGTGAACCGA	893
GAAGCGAGGATCAACTCAGTCAATAGTTAATGGTTCTGGTTTGTACTAGATTCGATATTTTGTGATTGAAAATCTATATATAGATTTTTTTCGGAATCGTTTTGGCCATTGCGTGAACCGA	894
GAAGCGAGGATCAACTCAGTCAATAGTTAATGGTTCTGGTTTGTACTAGATTCGATATTTTGTGATTGAAAATCTATATATAGATTTTTTTCGGAATCGTTTTGGCCATTGCGTGAACCGA	895
GAAGCGAGGATCAACTGTACTAGATTCGATATTTTGTGATTGAAAATCTATATATAGATTTTTTTCGGAATCGTTTTGGCGGCATGGCCGAGTGGTAAGGCGGGGGCATTGCGTGAACCGA	896
GAAGCGAGGATCAACTGGCATGGCCGAGTGGTAAGGCGGGGGACTGCAAATCCTTTTTCCCCAGTTCAAATCCGGGTGCCGCCTCAGCAACAAACTTTAAATAACACATTGCGTGAACCGA	897
GAAGCGAGGATCAACTCAGTTCAAATCCGGGTGCCGCCTCAGCAACAAACTTTAAATAACAAACGTAGGAAAAGACTCTTTATACTTTCTTTTCATTATTCTAAGCCATTGCGTGAACCGA	898
GAAGCGAGGATCAACTCAGTTCAAATCCGGGTGCCGCCTCAGCAACAAACTTTAAATAACAAACGTAGGAAAAGACTCTTTATACTTTCTTTTCATTATTCTAAGCCATTGCGTGAACCGA	899
GAAGCGAGGATCAACTCAAACGTAGGAAAAGACTCTTTATACTTTCTTTTCATTATTCTAAGCCCCTGGCTCGCGAGGTTCTATTCTCTACCCTAAAGTTTTGCCTCATTGCGTGAACCGA	900
GAAGCGAGGATCAACTCTAAGCCCCTGGCTCGCGAGGTTCTATTCTCTACCCTAAAGTTTTGCCTATCAGATTCAAGGAAAACTTAAAGTAGTGGAGGGAAATCTGCATTGCGTGAACCGA	901
GAAGCGAGGATCAACTCCCTAAAGTTTTGCCTATCAGATTCAAGGAAAACTTAAAGTAGTGGAGGGAAATCTGTAAATCTTTACTTGCCACTACTAATTTAGTTCCCATTGCGTGAACCGA	902
GAAGCGAGGATCAACTCCCTAAAGTTTTGCCTATCAGATTCAAGGAAAACTTAAAGTAGTGGAGGGAAATCTGTAAATCTTTACTTGCCACTACTAATTTAGTTCCCATTGCGTGAACCGA	903
GAAGCGAGGATCAACTGGAGGGAAATCTGTAAATCTTTACTTGCCACTACTAATTTAGTTCCACTTACTGAGTCTTCAATTAGATTGGATAGCCGGAGAGAGATTTCATTGCGTGAACCGA	904
GAAGCGAGGATCAACTGGAGGGAAATCTGTAAATCTTTACTTGCCACTACTAATTTAGTTCCACTTACTGAGTCTTCAATTAGATTGGATAGCCGGAGAGAGATTTCATTGCGTGAACCGA	905
GAAGCGAGGATCAACTTAGATTGGATAGCCGGAGAGAGATTTAAATTAATAGTTTTGAAAAGGACCTAAGATACTTTGGATATATACTCATGAAAGTCTCGGAATGCATTGCGTGAACCGA	906
GAAGCGAGGATCAACTTAGATTGGATAGCCGGAGAGAGATTTAAATTAATAGTTTTGAAAAGGACCTAAGATACTTTGGATATATACTCATGAAAGTCTCGGAATGCATTGCGTGAACCGA	907
GAAGCGAGGATCAACTGGACCTAAGATACTTTGGATATATACTCATGAAAGTCTCGGAATGCTCAGACATTCAATCAATATTAGATTAGATTAAGAATTGCCTTTCCATTGCGTGAACCGA	908
GAAGCGAGGATCAACTGGACCTAAGATACTTTGGATATATACTCATGAAAGTCTCGGAATGCTCAGACATTCAATCAATATTAGATTAGATTAAGAATTGCCTTTCCATTGCGTGAACCGA	909
GAAGCGAGGATCAACTGTCTCGGAATGCTCAGACATTCAATCAATATTAGATTAGATTAAGAATTGCCTTTCATTTTACTTCCAAAAATAAAAAACGATAAAAGAACATTGCGTGAACCGA	910
GAAGCGAGGATCAACTGTCTCGGAATGCTCAGACATTCAATCAATATTAGATTAGATTAAGAATTGCCTTTCATTTTACTTCCAAAAATAAAAAACGATAAAAGAACATTGCGTGAACCGA	911
GAAGCGAGGATCAACTTGCCTTTCATTTTACTTCCAAAAATAAAAAACGATAAAAGAAATAAAAAGTATTCTTCTTTCTACATGTGAGTCAGATTCCTTGGATACTCATTGCGTGAACCGA	912
GAAGCGAGGATCAACTTGCCTTTCATTTTACTTCCAAAAATAAAAAACGATAAAAGAAATAAAAAGTATTCTTCTTTCTACATGTGAGTCAGATTCCTTGGATACTCATTGCGTGAACCGA	913
GAAGCGAGGATCAACTAAGAAATAAAAAGTATTCTTCTTTCTACATGTGAGTCAGATTCCTTGGATACTTCAAAAATGTCGGTTTGCTTGTGTTTACATCTTGTCGCATTGCGTGAACCGA	914
GAAGCGAGGATCAACTAAGAAATAAAAAGTATTCTTCTTTCTACATGTGAGTCAGATTCCTTGGATACTTCAAAAATGTCGGTTTGCTTGTGTTTACATCTTGTCGCATTGCGTGAACCGA	915
GAAGCGAGGATCAACTCCTTGGATACTTCAAAAATGTCGGTTTGCTTGTGTTTACATCTTGTCGATTCTACTAGAAATTCTATAAAAAAAAAGAATCACTCATTATCATTGCGTGAACCGA	916
GAAGCGAGGATCAACTCCTTGGATACTTCAAAAATGTCGGTTTGCTTGTGTTTACATCTTGTCGATTCTACTAGAAATTCTATAAAAAAAAAGAATCACTCATTATCATTGCGTGAACCGA	917
GAAGCGAGGATCAACTCTAGAAATTCTATAAAAAAAAAGAATCACTCATTATAAGATAAGTGGATTTTTGGAGTAGTTCATCAATGGTGACCAAAAACCTCTCCCTCATTGCGTGAACCGA	918
GAAGCGAGGATCAACTCTAGAAATTCTATAAAAAAAAAGAATCACTCATTATAAGATAAGTGGATTTTTGGAGTAGTTCATCAATGGTGACCAAAAACCTCTCCCTCATTGCGTGAACCGA	919
GAAGCGAGGATCAACTGATAAGTGGATTTTTGGAGTAGTTCATCAATGGTGACCAAAAACCTCTCCCTTTTTTTTGACTCTGCACCAGTGATTTCACTATTATTAGCATTGCGTGAACCGA	920
GAAGCGAGGATCAACTGATAAGTGGATTTTTGGAGTAGTTCATCAATGGTGACCAAAAACCTCTCCCTTTTTTTTGACTCTGCACCAGTGATTTCACTATTATTAGCATTGCGTGAACCGA	921
GAAGCGAGGATCAACTCCCTTTTTTTTGACTCTGCACCAGTGATTTCACTATTATTAGTGAACAATAATGGAATAGTTTCTTCATATTCATAGAAATAGGGGGCAGCATTGCGTGAACCGA	922
GAAGCGAGGATCAACTCCCTTTTTTTTGACTCTGCACCAGTGATTTCACTATTATTAGTGAACAATAATGGAATAGTTTCTTCATATTCATAGAAATAGGGGGCAGCATTGCGTGAACCGA	923
GAAGCGAGGATCAACTGAACAATAATGGAATAGTTTCTTCATATTCATAGAAATAGGGGGCAGAATTCACATGGATATAGTAAGTCTCGCATGGGCTGCTTTAATGCATTGCGTGAACCGA	924
GAAGCGAGGATCAACTGAACAATAATGGAATAGTTTCTTCATATTCATAGAAATAGGGGGCAGAATTCACATGGATATAGTAAGTCTCGCATGGGCTGCTTTAATGCATTGCGTGAACCGA	925
GAAGCGAGGATCAACTTAGTAAGTCTCGCATGGGCTGCTTTAATGGTAGTTTTTACATTTTCCCTCTCTCTCGTAGTGTGGGGAAGAAGTGGACTCTAGAAATACTCATTGCGTGAACCGA	926
GAAGCGAGGATCAACTCCCTCTCTCTCGTAGTGTGGGGAAGAAGTGGACTCTAGAAATACTTCTAATTGCGGTAATAATCAAACTCTATCAACCTGTATCAATTGTCATTGCGTGAACCGA	927
GAAGCGAGGATCAACTAGTGGACTCTAGAAATACTTCTAATTGCGGTAATAATCAAACTCTATCAACCTGTATCAATTGTTTTCGTTTTCTAGACCGTTCGGCAATCATTGCGTGAACCGA	928
GAAGCGAGGATCAACTAGTGGACTCTAGAAATACTTCTAATTGCGGTAATAATCAAACTCTATCAACCTGTATCAATTGTTTTCGTTTTCTAGACCGTTCGGCAATCATTGCGTGAACCGA	929
GAAGCGAGGATCAACTATCAATTGTTTTCGTTTTCTAGACCGTTCGGCAATTTTTTTTAAGATTTTTTTTTTAGAAATTGGATTTATGTTTTATTGACTCATTTTCCATTGCGTGAACCGA	930
GAAGCGAGGATCAACTATCAATTGTTTTCGTTTTCTAGACCGTTCGGCAATTTTTTTTAAGATTTTTTTTTTAGAAATTGGATTTATGTTTTATTGACTCATTTTCCATTGCGTGAACCGA	931
GAAGCGAGGATCAACTTTAGAAATTGGATTTATGTTTTATTGACTCATTTTCTATTTTTCTATCAGGGTTTACACGGTTAACCATTCATGGGGTAACCCCTTTCGACATTGCGTGAACCGA	932
GAAGCGAGGATCAACTTTAGAAATTGGATTTATGTTTTATTGACTCATTTTCTATTTTTCTATCAGGGTTTACACGGTTAACCATTCATGGGGTAACCCCTTTCGACATTGCGTGAACCGA	933
GAAGCGAGGATCAACTTTTCTATCAGGGTTTACACGGTTAACCATTCATGGGGTAACCCCTTTCGAAATCTGAAGAAGCTTCCATCGAATTGGGATTATCTGTATTCATTGCGTGAACCGA	934
GAAGCGAGGATCAACTGGGGTAACCCCTTTCGAAATCTGAAGAAGCTTCCATCGAATTGGGATTATCTGTATTAAATGGATCAAACAAACAAATGAAATTGACAAACATTGCGTGAACCGA	935
GAAGCGAGGATCAACTGGGGTAACCCCTTTCGAAATCTGAAGAAGCTTCCATCGAATTGGGATTATCTGTATTAAATGGATCAAACAAACAAATGAAATTGACAAACATTGCGTGAACCGA	936
GAAGCGAGGATCAACTGGATTATCTGTATTAAATGGATCAAACAAACAAATGAAATTGACAAAGTATGTACATACTTTTCATATTCTATTTCATTTATATTGACGTCATTGCGTGAACCGA	937
GAAGCGAGGATCAACTGGATTATCTGTATTAAATGGATCAAACAAACAAATGAAATTGACAAAGTATGTACATACTTTTCATATTCTATTTCATTTATATTGACGTCATTGCGTGAACCGA	938
GAAGCGAGGATCAACTCATATTCTATTTCATTTATATTGACGTTTATAAAGAAAAAGAGAGATATAGGTGGATTCCTATATATTAAGATATTTCACTTGTATCTTTCATTGCGTGAACCGA	939
GAAGCGAGGATCAACTCATATTCTATTTCATTTATATTGACGTTTATAAAGAAAAAGAGAGATATAGGTGGATTCCTATATATTAAGATATTTCACTTGTATCTTTCATTGCGTGAACCGA	940
GAAGCGAGGATCAACTAAGAAAAAGAGAGATATAGGTGGATTCCTATATATTAAGATATTTCACTTGTATCTTTATACATTACAATAACCATAATGGCTAGTATGGCATTGCGTGAACCGA	941
GAAGCGAGGATCAACTAAGAAAAAGAGAGATATAGGTGGATTCCTATATATTAAGATATTTCACTTGTATCTTTATACATTACAATAACCATAATGGCTAGTATGGCATTGCGTGAACCGA	942
GAAGCGAGGATCAACTATACATTACAATAACCATAATGGCTAGTATGGTAGAAAGAGATCTCTTTCTACCATACTAGCGGACCCCTTAGGATACTACTACTGAGTCCATTGCGTGAACCGA	943
GAAGCGAGGATCAACTATACATTACAATAACCATAATGGCTAGTATGGTAGAAAGAGATCTCTTTCTACCATACTAGCGGACCCCTTAGGATACTACTACTGAGTCCATTGCGTGAACCGA	944
GAAGCGAGGATCAACTTTTCTACCATACTAGCGGACCCCTTAGGATACTACTACTGAGTCTAATGCGTTCCTTTCATTTAAGACGAGAAATTGAAATCTTTTTTTTCATTGCGTGAACCGA	945
GAAGCGAGGATCAACTTTTCTACCATACTAGCGGACCCCTTAGGATACTACTACTGAGTCTAATGCGTTCCTTTCATTTAAGACGAGAAATTGAAATCTTTTTTTTCATTGCGTGAACCGA	946
GAAGCGAGGATCAACTTTTTTGATAGTAAAATTTTATTCAAATTAATCATTTTGACTAACGGTTTTTACGTAAATTATAAGCAAAAAAGCAGTAGGAACGAGAATGCATTGCGTGAACCGA	947
GAAGCGAGGATCAACTTTTTTGATAGTAAAATTTTATTCAAATTAATCATTTTGACTAACGGTTTTTACGTAAATTATAAGCAAAAAAGCAGTAGGAACGAGAATGCATTGCGTGAACCGA	948
GAAGCGAGGATCAACTTTAATCATTTTGACTAACGGTTTTTACGTAAATTATAAGCAAAAAAGCAGTAGGAACGAGAATGAAGAGTGCAGTAGCAATAAATGCAAGCATTGCGTGAACCGA	949
GAAGCGAGGATCAACTTTAATCATTTTGACTAACGGTTTTTACGTAAATTATAAGCAAAAAAGCAGTAGGAACGAGAATGAAGAGTGCAGTAGCAATAAATGCAAGCATTGCGTGAACCGA	950
GAAGCGAGGATCAACTGCAGTAGGAACGAGAATGAAGAGTGCAGTAGCAATAAATGCAAGAATATTTACTTCCATAATTTAATCGTTTATTATTATTATTTTTTTTCATTGCGTGAACCGA	951
GAAGCGAGGATCAACTGCAGTAGGAACGAGAATGAAGAGTGCAGTAGCAATAAATGCAAGAATATTTACTTCCATAATTTAATCGTTTATTATTATTATTTTTTTTCATTGCGTGAACCGA	952
GAAGCGAGGATCAACTTAATCGTTTATTATTATTATTTTTTTTTTCTTTGGAATATCTCGGGATTTAATCCCATAGAGATGAGAAATCTTTCGCTTGTAAACTTACCATTGCGTGAACCGA	953
GAAGCGAGGATCAACTTAATCGTTTATTATTATTATTTTTTTTTTCTTTGGAATATCTCGGGATTTAATCCCATAGAGATGAGAAATCTTTCGCTTGTAAACTTACCATTGCGTGAACCGA	954
GAAGCGAGGATCAACTTGGAATATCTCGGGATTTAATCCCATAGAGATGAGAAATCTTTCGCTTGTAAACTTACTCAGATGAATTAGATTGCGATGATATCGAATGCATTGCGTGAACCGA	955
GAAGCGAGGATCAACTTGGAATATCTCGGGATTTAATCCCATAGAGATGAGAAATCTTTCGCTTGTAAACTTACTCAGATGAATTAGATTGCGATGATATCGAATGCATTGCGTGAACCGA	956
GAAGCGAGGATCAACTTTCGCTTGTAAACTTACTCAGATGAATTAGATTGCGATGATATCGAATGAAAGAAATATCATGAATAACAATATCGGAGCTATAAAATCGCATTGCGTGAACCGA	957
GAAGCGAGGATCAACTTTCGCTTGTAAACTTACTCAGATGAATTAGATTGCGATGATATCGAATGAAAGAAATATCATGAATAACAATATCGGAGCTATAAAATCGCATTGCGTGAACCGA	958
GAAGCGAGGATCAACTCATGAATAACAATATCGGAGCTATAAAATCGATTCATCGTCAAGAATTTAATAGTATAACATAGGAAGATCTTTTATCCACACCGAATACCATTGCGTGAACCGA	959
GAAGCGAGGATCAACTCATGAATAACAATATCGGAGCTATAAAATCGATTCATCGTCAAGAATTTAATAGTATAACATAGGAAGATCTTTTATCCACACCGAATACCATTGCGTGAACCGA	960
GAAGCGAGGATCAACTCGATTCATCGTCAAGAATTTAATAGTATAACATAGGAAGATCTTTTATCCACACCGAATACATAATGAGATTCCCGATCCAATAAAAAAACATTGCGTGAACCGA	961
GAAGCGAGGATCAACTCGATTCATCGTCAAGAATTTAATAGTATAACATAGGAAGATCTTTTATCCACACCGAATACATAATGAGATTCCCGATCCAATAAAAAAACATTGCGTGAACCGA	962
GAAGCGAGGATCAACTATGAGATTCCCGATCCAATAAAAAAAAAAGTTCTTTATGATTCTTTTTCCCGGCTTTCCTTTCTAAAACCTAGTAGTTTACTTTCCTTGTCATTGCGTGAACCGA	963
GAAGCGAGGATCAACTATGAGATTCCCGATCCAATAAAAAAAAAAGTTCTTTATGATTCTTTTTCCCGGCTTTCCTTTCTAAAACCTAGTAGTTTACTTTCCTTGTCATTGCGTGAACCGA	964
GAAGCGAGGATCAACTGATTCTTTTTCCCGGCTTTCCTTTCTAAAACCTAGTAGTTTACTTTCCTTGTACAATCATCTGATGAAGTATCATAAAAAACTTCGATTCCATTGCGTGAACCGA	965
GAAGCGAGGATCAACTGATTCTTTTTCCCGGCTTTCCTTTCTAAAACCTAGTAGTTTACTTTCCTTGTACAATCATCTGATGAAGTATCATAAAAAACTTCGATTCCATTGCGTGAACCGA	966
GAAGCGAGGATCAACTACAATCATCTGATGAAGTATCATAAAAAACTTCGATTCTTTACAAAAAGAGTTTCTAAAGAACCTTAAATAAACAATAGAAATCAATATACATTGCGTGAACCGA	967
GAAGCGAGGATCAACTACAATCATCTGATGAAGTATCATAAAAAACTTCGATTCTTTACAAAAAGAGTTTCTAAAGAACCTTAAATAAACAATAGAAATCAATATACATTGCGTGAACCGA	968
GAAGCGAGGATCAACTAACTTCGATTCTTTACAAAAAGAGTTTCTAAAGAACCTTAAATAAACAATAGAAATCAATATAGAGAAAACAAGTACGAAGTTCAATTTGCATTGCGTGAACCGA	969
GAAGCGAGGATCAACTAACTTCGATTCTTTACAAAAAGAGTTTCTAAAGAACCTTAAATAAACAATAGAAATCAATATAGAGAAAACAAGTACGAAGTTCAATTTGCATTGCGTGAACCGA	970
GAAGCGAGGATCAACTGAGAAAACAAGTACGAAGTTCAATTTGAAATAAAAAAATTGAAAGGGTTTATCATCTTTTTGGAAAACAAAGAAAGGGAATGTGACAAAGCATTGCGTGAACCGA	971
GAAGCGAGGATCAACTGAGAAAACAAGTACGAAGTTCAATTTGAAATAAAAAAATTGAAAGGGTTTATCATCTTTTTGGAAAACAAAGAAAGGGAATGTGACAAAGCATTGCGTGAACCGA	972
GAAGCGAGGATCAACTAAAAAATTGAAAGGGTTTATCATCTTTTTGGAAAACAAAGAAAGGGAATGTGACAAAGACGAGTCCCGGTAAAAAAACGAAAATATTCAACATTGCGTGAACCGA	973
GAAGCGAGGATCAACTAAAAAATTGAAAGGGTTTATCATCTTTTTGGAAAACAAAGAAAGGGAATGTGACAAAGACGAGTCCCGGTAAAAAAACGAAAATATTCAACATTGCGTGAACCGA	974
GAAGCGAGGATCAACTACAAAGACGAGTCCCGGTAAAAAAACGAAAATATTCAAAAAAAATTAACGAGTTAATTTTTCTTACGAGTTTTTTATTCGACATCGACTCCATTGCGTGAACCGA	975
GAAGCGAGGATCAACTACAAAGACGAGTCCCGGTAAAAAAACGAAAATATTCAAAAAAAATTAACGAGTTAATTTTTCTTACGAGTTTTTTATTCGACATCGACTCCATTGCGTGAACCGA	976
GAAGCGAGGATCAACTCGAGTTAATTTTTCTTACGAGTTTTTTATTCGACATCGACTCTAATCTTTAAAAAGAGCCTATTCATTAGGGAAGACACATTTTATCTTTCATTGCGTGAACCGA	977
GAAGCGAGGATCAACTCGAGTTAATTTTTCTTACGAGTTTTTTATTCGACATCGACTCTAATCTTTAAAAAGAGCCTATTCATTAGGGAAGACACATTTTATCTTTCATTGCGTGAACCGA	978
GAAGCGAGGATCAACTGACTCTAATCTTTAAAAAGAGCCTATTCATTAGGGAAGACACATTTTATCTTTATTAAAAAAAAACCTCTTTCCTTGGTTGAATTCGAACCATTGCGTGAACCGA	979
GAAGCGAGGATCAACTGACTCTAATCTTTAAAAAGAGCCTATTCATTAGGGAAGACACATTTTATCTTTATTAAAAAAAAACCTCTTTCCTTGGTTGAATTCGAACCATTGCGTGAACCGA	980
GAAGCGAGGATCAACTGACACATTTTATCTTTATTAAAAAAAAACCTCTTTCCTTGGTTGAATTCGAACTATTTAAAATTCCTTGACTTCATAGAAAGAAAAGTATCATTGCGTGAACCGA	981
GAAGCGAGGATCAACTGACACATTTTATCTTTATTAAAAAAAAACCTCTTTCCTTGGTTGAATTCGAACTATTTAAAATTCCTTGACTTCATAGAAAGAAAAGTATCATTGCGTGAACCGA	982
GAAGCGAGGATCAACTCCTTGACTTCATAGAAAGAAAAGTATATATAGGTACTCTTGGCAAATGTATTATACGCGATCCTATTCCATTTTCCTACACGAAATTATGCATTGCGTGAACCGA	983
GAAGCGAGGATCAACTCCTTGACTTCATAGAAAGAAAAGTATATATAGGTACTCTTGGCAAATGTATTATACGCGATCCTATTCCATTTTCCTACACGAAATTATGCATTGCGTGAACCGA	984
GAAGCGAGGATCAACTGGTACTCTTGGCAAATGTATTATACGCGATCCTATTCCATTTTCCTACACGAAATTATGGGAGAGCGGTTGACAAAAAGCGGAAACCCCACATTGCGTGAACCGA	985
GAAGCGAGGATCAACTCCTACACGAAATTATGGGAGAGCGGTTGACAAAAAGCGGAAACCCCATACAGTATCTCTTTCTTGAAGTGTTGAATGCTCTCAATAATTCCATTGCGTGAACCGA	986
GAAGCGAGGATCAACTCTTGAAGTGTTGAATGCTCTCAATAATTCATTTACATATGTTTCTCTACCCTAGTTAAAATAATCGACCCTTTCTTTTGCTTTATGAAAACATTGCGTGAACCGA	987
GAAGCGAGGATCAACTCTTGAAGTGTTGAATGCTCTCAATAATTCATTTACATATGTTTCTCTACCCTAGTTAAAATAATCGACCCTTTCTTTTGCTTTATGAAAACATTGCGTGAACCGA	988
GAAGCGAGGATCAACTCTACCCTAGTTAAAATAATCGACCCTTTCTTTTGCTTTATGAAAAAAGAAAAATCAAATAAAAAGATAAATGAAACCATTTTCATCCCCTCATTGCGTGAACCGA	989
GAAGCGAGGATCAACTCTACCCTAGTTAAAATAATCGACCCTTTCTTTTGCTTTATGAAAAAAGAAAAATCAAATAAAAAGATAAATGAAACCATTTTCATCCCCTCATTGCGTGAACCGA	990
GAAGCGAGGATCAACTAAGAAAAATCAAATAAAAAGATAAATGAAACCATTTTCATCCCCTTGCTCGGAAACAAAAAGGGGAGTTGATGTATTGAATCCGCCGGGACATTGCGTGAACCGA	991
GAAGCGAGGATCAACTAAGAAAAATCAAATAAAAAGATAAATGAAACCATTTTCATCCCCTTGCTCGGAAACAAAAAGGGGAGTTGATGTATTGAATCCGCCGGGACATTGCGTGAACCGA	992
GAAGCGAGGATCAACTGAAACCATTTTCATCCCCTTGCTCGGAAACAAAAAGGGGAGTTGATGTATTGAATCCGCCGGGACTGACGGGGCTCGAACCCGCAGCTTCCATTGCGTGAACCGA	993
GAAGCGAGGATCAACTCTGACGGGGCTCGAACCCGCAGCTTCCGCCTTGACAGGGCGGTGCTCTGACCAATTGAACTACAATCCCATGGAAATAAAGCGGGTAGCTCATTGCGTGAACCGA	994
GAAGCGAGGATCAACTCGCCTTGACAGGGCGGTGCTCTGACCAATTGAACTACAATCCCATGGAAATAAAGCGGGTAGCTTACATATTCCTTCTTATGATTTCATTCATTGCGTGAACCGA	995
GAAGCGAGGATCAACTGGAAATAAAGCGGGTAGCTTACATATTCCTTCTTATGATTTCATTTTAATCATTTCAATTTTAAATTCAAATTTTTGTTTTGTAACAAAGCATTGCGTGAACCGA	996
GAAGCGAGGATCAACTGGAAATAAAGCGGGTAGCTTACATATTCCTTCTTATGATTTCATTTTAATCATTTCAATTTTAAATTCAAATTTTTGTTTTGTAACAAAGCATTGCGTGAACCGA	997
GAAGCGAGGATCAACTATTCAAATTTTTGTTTTGTAACAAAGAAAGTCACAAGTGATATATTGATATCTATATGGATATCACTTTAGTGAGAGCAAGACGGATTACCATTGCGTGAACCGA	998
GAAGCGAGGATCAACTATTCAAATTTTTGTTTTGTAACAAAGAAAGTCACAAGTGATATATTGATATCTATATGGATATCACTTTAGTGAGAGCAAGACGGATTACCATTGCGTGAACCGA	999
GAAGCGAGGATCAACTTGATATCTATATGGATATCACTTTAGTGAGAGCAAGACGGATTACTGGGTAATCCTTACATTATTATCAAATCAATTGATAATCTATTTTCATTGCGTGAACCGA	1000
GAAGCGAGGATCAACTTGATATCTATATGGATATCACTTTAGTGAGAGCAAGACGGATTACTGGGTAATCCTTACATTATTATCAAATCAATTGATAATCTATTTTCATTGCGTGAACCGA	1001
GAAGCGAGGATCAACTTGAGAGCAAGACGGATTACTGGGTAATCCTTACATTATTATCAAATCAATTGATAATCTATTTTTTACAAAAAAATAGATTATTTTATCGCATTGCGTGAACCGA	1002
GAAGCGAGGATCAACTTGAGAGCAAGACGGATTACTGGGTAATCCTTACATTATTATCAAATCAATTGATAATCTATTTTTTACAAAAAAATAGATTATTTTATCGCATTGCGTGAACCGA	1003
GAAGCGAGGATCAACTTTACAAAAAAATAGATTATTTTATCGACTCTGTTCATTAAAGTTTCTCTTTAAAGGATCCATATCGGAATCCTTAGCAAGATCAAGATCGCATTGCGTGAACCGA	1004
GAAGCGAGGATCAACTTTACAAAAAAATAGATTATTTTATCGACTCTGTTCATTAAAGTTTCTCTTTAAAGGATCCATATCGGAATCCTTAGCAAGATCAAGATCGCATTGCGTGAACCGA	1005
GAAGCGAGGATCAACTCTCTGTTCATTAAAGTTTCTCTTTAAAGGATCCATATCGGAATCCTTAGCAAGATCAAGATCGGAATTTTTTATGGAAAAAAAAAGTAACCATTGCGTGAACCGA	1006
GAAGCGAGGATCAACTCTCTGTTCATTAAAGTTTCTCTTTAAAGGATCCATATCGGAATCCTTAGCAAGATCAAGATCGGAATTTTTTATGGAAAAAAAAAGTAACCATTGCGTGAACCGA	1007
GAAGCGAGGATCAACTGATCAAGATCGGAATTTTTTATGGAAAAAAAAAGTAACTAAACATAAGAAATAAAGAAAAAAGTAAAGTCGAACTATACCCTATACCCTGCATTGCGTGAACCGA	1008
GAAGCGAGGATCAACTGATCAAGATCGGAATTTTTTATGGAAAAAAAAAGTAACTAAACATAAGAAATAAAGAAAAAAGTAAAGTCGAACTATACCCTATACCCTGCATTGCGTGAACCGA	1009
GAAGCGAGGATCAACTAAGAAAAAAGTAAAGTCGAACTATACCCTATACCCTGAAATTTGACCTTTTTTTCTTACCCCTTCTCTGTCATTTATGCAAAAAAAAAAACATTGCGTGAACCGA	1010
GAAGCGAGGATCAACTAAGAAAAAAGTAAAGTCGAACTATACCCTATACCCTGAAATTTGACCTTTTTTTCTTACCCCTTCTCTGTCATTTATGCAAAAAAAAAAACATTGCGTGAACCGA	1011
GAAGCGAGGATCAACTGGTTATGTAGACAGCTAATTATTGGGCCGAGCTGGATTTGAACCAGCGTAGACATATTGCCAACGAATTTACAGTCCGTCCCCATTAACCCATTGCGTGAACCGA	1012
GAAGCGAGGATCAACTCCAGCGTAGACATATTGCCAACGAATTTACAGTCCGTCCCCATTAACCGCTCGGGCATCGACCCAGGAAGAATCTATTCTAACTTTATGGCATTGCGTGAACCGA	1013
GAAGCGAGGATCAACTCCGCTCGGGCATCGACCCAGGAAGAATCTATTCTAACTTTATGGATAATCCATGATCAACTTCCTTTCGTAGTACCCTACCCCCAGGGGACATTGCGTGAACCGA	1014
GAAGCGAGGATCAACTTATTCTAACTTTATGGATAATCCATGATCAACTTCCTTTCGTAGTACCCTACCCCCAGGGGAAGTCGAATCCCCGCTGCCTCCTTGAAAGCATTGCGTGAACCGA	1015
GAAGCGAGGATCAACTTCGAATCCCCGCTGCCTCCTTGAAAGAGAGATGTCCTGAACCACTAGACGATGGGGGCATACTTGCTCAACCGCCATCATACTATGATCACATTGCGTGAACCGA	1016
GAAGCGAGGATCAACTGTCCTGAACCACTAGACGATGGGGGCATACTTGCTCAACCGCCATCATACTATGATCATAGTATGATCAGTTTTTTTAAATTGTCAATATCATTGCGTGAACCGA	1017
GAAGCGAGGATCAACTGTCCTGAACCACTAGACGATGGGGGCATACTTGCTCAACCGCCATCATACTATGATCATAGTATGATCAGTTTTTTTAAATTGTCAATATCATTGCGTGAACCGA	1018
GAAGCGAGGATCAACTGCCATCATACTATGATCATAGTATGATCAGTTTTTTTAAATTGTCAATATAATGAAATGAAATGGTATGACTAGCTTATAAGGTTTTTTCCATTGCGTGAACCGA	1019
GAAGCGAGGATCAACTGCCATCATACTATGATCATAGTATGATCAGTTTTTTTAAATTGTCAATATAATGAAATGAAATGGTATGACTAGCTTATAAGGTTTTTTCCATTGCGTGAACCGA	1020
GAAGCGAGGATCAACTGAAATGAAATGGTATGACTAGCTTATAAGGTTTTTTCTTTTTTCTATAGAATTCTATATCATTTTTTTTTTACATTTGTATTCATATTCTCATTGCGTGAACCGA	1021
GAAGCGAGGATCAACTGAAATGAAATGGTATGACTAGCTTATAAGGTTTTTTCTTTTTTCTATAGAATTCTATATCATTTTTTTTTTACATTTGTATTCATATTCTCATTGCGTGAACCGA	1022
GAAGCGAGGATCAACTCTTTTTTCTATAGAATTCTATATCATTTTTTTTTTACATTTGTATTCATATTCTAATCATAATTCTATAACAAATAAATATACTTTCTTTCATTGCGTGAACCGA	1023
GAAGCGAGGATCAACTCTTTTTTCTATAGAATTCTATATCATTTTTTTTTTACATTTGTATTCATATTCTAATCATAATTCTATAACAAATAAATATACTTTCTTTCATTGCGTGAACCGA	1024
GAAGCGAGGATCAACTTCATATTCTAATCATAATTCTATAACAAATAAATATACTTTCTTTTTATATTTGAAGTGGAAATATTAAAATTAAAAAATAAATAAAAAACATTGCGTGAACCGA	1025
GAAGCGAGGATCAACTTCATATTCTAATCATAATTCTATAACAAATAAATATACTTTCTTTTTATATTTGAAGTGGAAATATTAAAATTAAAAAATAAATAAAAAACATTGCGTGAACCGA	1026
GAAGCGAGGATCAACTTGAAGTGGAAATATTAAAATTAAAAAATAAATAAAAAAAAATCTAAAAATCGTCTAGTACGGAATCTTTTCAAGAAGTGATTGGTCTAACCATTGCGTGAACCGA	1027
GAAGCGAGGATCAACTTGAAGTGGAAATATTAAAATTAAAAAATAAATAAAAAAAAATCTAAAAATCGTCTAGTACGGAATCTTTTCAAGAAGTGATTGGTCTAACCATTGCGTGAACCGA	1028
GAAGCGAGGATCAACTAAGAAAAAAAGAGGGTTAAGTTTCGTTTTTTTTTTACTTTCCTTGATAGATTGCCTCATCTCATTGTTAAGAAATAGTAGTATCCCTGTCCATTGCGTGAACCGA	1029
GAAGCGAGGATCAACTAAGAAAAAAAGAGGGTTAAGTTTCGTTTTTTTTTTACTTTCCTTGATAGATTGCCTCATCTCATTGTTAAGAAATAGTAGTATCCCTGTCCATTGCGTGAACCGA	1030
GAAGCGAGGATCAACTCCTTGATAGATTGCCTCATCTCATTGTTAAGAAATAGTAGTATCCCTGTCTAACACTAATCCAAGAAAGTCAGCCAGAATCCATCTTCTACATTGCGTGAACCGA	1031
GAAGCGAGGATCAACTCCTTGATAGATTGCCTCATCTCATTGTTAAGAAATAGTAGTATCCCTGTCTAACACTAATCCAAGAAAGTCAGCCAGAATCCATCTTCTACATTGCGTGAACCGA	1032
GAAGCGAGGATCAACTAAATAGTAGTATCCCTGTCTAACACTAATCCAAGAAAGTCAGCCAGAATCCATCTTCTAATTAGGGAAAAAGGTGGATTTATAAGTTAAGCATTGCGTGAACCGA	1033
GAAGCGAGGATCAACTAAATAGTAGTATCCCTGTCTAACACTAATCCAAGAAAGTCAGCCAGAATCCATCTTCTAATTAGGGAAAAAGGTGGATTTATAAGTTAAGCATTGCGTGAACCGA	1034
GAAGCGAGGATCAACTTTTTTTTTTAGAAAATTATTGTTCAGAGGATAATCCGTATCTCTTCATCACATGTCAAGATAAAATATCTTGGGTGTATGTCAACTTGCTCATTGCGTGAACCGA	1035
GAAGCGAGGATCAACTTTTTTTTTTAGAAAATTATTGTTCAGAGGATAATCCGTATCTCTTCATCACATGTCAAGATAAAATATCTTGGGTGTATGTCAACTTGCTCATTGCGTGAACCGA	1036
GAAGCGAGGATCAACTCATCACATGTCAAGATAAAATATCTTGGGTGTATGTCAACTTGCTGAGTACATGTATAAATCAAATTAATTTCGTTCGATGCGCTAGGCTCATTGCGTGAACCGA	1037
GAAGCGAGGATCAACTCATCACATGTCAAGATAAAATATCTTGGGTGTATGTCAACTTGCTGAGTACATGTATAAATCAAATTAATTTCGTTCGATGCGCTAGGCTCATTGCGTGAACCGA	1038
GAAGCGAGGATCAACTGGGTGTATGTCAACTTGCTGAGTACATGTATAAATCAAATTAATTTCGTTCGATGCGCTAGGCTATTAAAAAAAAATTCATTGCATGGATCATTGCGTGAACCGA	1039
GAAGCGAGGATCAACTGGGTGTATGTCAACTTGCTGAGTACATGTATAAATCAAATTAATTTCGTTCGATGCGCTAGGCTATTAAAAAAAAATTCATTGCATGGATCATTGCGTGAACCGA	1040
GAAGCGAGGATCAACTTCGTTCGATGCGCTAGGCTATTAAAAAAAAATTCATTGCATGGATATTTATCAAATCCAATATTAAAAAAGCAAAAAATACCCCGTTAAGCATTGCGTGAACCGA	1041
GAAGCGAGGATCAACTTCGTTCGATGCGCTAGGCTATTAAAAAAAAATTCATTGCATGGATATTTATCAAATCCAATATTAAAAAAGCAAAAAATACCCCGTTAAGCATTGCGTGAACCGA	1042
GAAGCGAGGATCAACTTCCAATATTAAAAAAGCAAAAAATACCCCGTTAAGTAAATTTGAAGTCAATTCAAATTCTCATTTCTAGTTCCCAAATGAGCTACTAACCCATTGCGTGAACCGA	1043
GAAGCGAGGATCAACTTCCAATATTAAAAAAGCAAAAAATACCCCGTTAAGTAAATTTGAAGTCAATTCAAATTCTCATTTCTAGTTCCCAAATGAGCTACTAACCCATTGCGTGAACCGA	1044
GAAGCGAGGATCAACTTAAATTTGAAGTCAATTCAAATTCTCATTTCTAGTTCCCAAATGAGCTACTAACCACTATGCGTCTATTGTATATATATTTAATATATATCATTGCGTGAACCGA	1045
GAAGCGAGGATCAACTTAAATTTGAAGTCAATTCAAATTCTCATTTCTAGTTCCCAAATGAGCTACTAACCACTATGCGTCTATTGTATATATATTTAATATATATCATTGCGTGAACCGA	1046
GAAGCGAGGATCAACTCTATGCGTCTATTGTATATATATTTAATATATATATATATATAGATTTTATTTACTACCGGCTCAGTCAGGAATTAAACCAAGACGGCCCCATTGCGTGAACCGA	1047
GAAGCGAGGATCAACTCTATGCGTCTATTGTATATATATTTAATATATATATATATATAGATTTTATTTACTACCGGCTCAGTCAGGAATTAAACCAAGACGGCCCCATTGCGTGAACCGA	1048
GAAGCGAGGATCAACTTTACTACCGGCTCAGTCAGGAATTAAACCAAGACGGCCCTTTTAACTCAGTGGTAGAGTAACGCCATGGTAAGGCGTAAGTCATCGGTTCCATTGCGTGAACCGA	1049
GAAGCGAGGATCAACTGACGGCCCTTTTAACTCAGTGGTAGAGTAACGCCATGGTAAGGCGTAAGTCATCGGTTCAAATCCGATAAGGGGCTTTTACGTTCTTTACCATTGCGTGAACCGA	1050
GAAGCGAGGATCAACTATCCGATAAGGGGCTTTTACGTTCTTTACTTTCTAATAGTCAAAATTTCATTTGAAAGTCTATAATTTAATTTCAAATTTTGTTAATTTCCATTGCGTGAACCGA	1051
GAAGCGAGGATCAACTATCCGATAAGGGGCTTTTACGTTCTTTACTTTCTAATAGTCAAAATTTCATTTGAAAGTCTATAATTTAATTTCAAATTTTGTTAATTTCCATTGCGTGAACCGA	1052
GAAGCGAGGATCAACTTACTTTCTAATAGTCAAAATTTCATTTGAAAGTCTATAATTTAATTTCAAATTTTGTTAATTTCATTCTAATAAATTTCATTCTAATAATCATTGCGTGAACCGA	1053
GAAGCGAGGATCAACTTACTTTCTAATAGTCAAAATTTCATTTGAAAGTCTATAATTTAATTTCAAATTTTGTTAATTTCATTCTAATAAATTTCATTCTAATAATCATTGCGTGAACCGA	1054
GAAGCGAGGATCAACTGTTAATTTCATTCTAATAAATTTCATTCTAATAATATAATAACTAATAATAAAGTTAGCGAGTAATTTAAAAAATAAAAATGAACATTTGCATTGCGTGAACCGA	1055
GAAGCGAGGATCAACTGTTAATTTCATTCTAATAAATTTCATTCTAATAATATAATAACTAATAATAAAGTTAGCGAGTAATTTAAAAAATAAAAATGAACATTTGCATTGCGTGAACCGA	1056
GAAGCGAGGATCAACTATAATAACTAATAATAAAGTTAGCGAGTAATTTAAAAAATAAAAATGAACATTTGTATATTATAATACAATTACAATGAATAATGATAAGCATTGCGTGAACCGA	1057
GAAGCGAGGATCAACTATAATAACTAATAATAAAGTTAGCGAGTAATTTAAAAAATAAAAATGAACATTTGTATATTATAATACAATTACAATGAATAATGATAAGCATTGCGTGAACCGA	1058
GAAGCGAGGATCAACTATACAATTACAATGAATAATGATAAGTCGTCTCTTGAATCGCCAAATATATATTCTTTTTTTTTCGATTTTTCGATAGATTAGAAATCGACATTGCGTGAACCGA	1059
GAAGCGAGGATCAACTATACAATTACAATGAATAATGATAAGTCGTCTCTTGAATCGCCAAATATATATTCTTTTTTTTTCGATTTTTCGATAGATTAGAAATCGACATTGCGTGAACCGA	1060
GAAGCGAGGATCAACTCGTCTCTTGAATCGCCAAATATATATTCTTTTTTTTTCGATTTTTCGATAGATTAGAAATCGACAAATCCAAAAGAAAAAGTAAGTGGACCATTGCGTGAACCGA	1061
GAAGCGAGGATCAACTCGTCTCTTGAATCGCCAAATATATATTCTTTTTTTTTCGATTTTTCGATAGATTAGAAATCGACAAATCCAAAAGAAAAAGTAAGTGGACCATTGCGTGAACCGA	1062
GAAGCGAGGATCAACTTCGATAGATTAGAAATCGACAAATCCAAAAGAAAAAGTAAGTGGACCTAACCCATCGAATCATGACTATATCCACTATTCTGATATTCAACATTGCGTGAACCGA	1063
GAAGCGAGGATCAACTTCGATAGATTAGAAATCGACAAATCCAAAAGAAAAAGTAAGTGGACCTAACCCATCGAATCATGACTATATCCACTATTCTGATATTCAACATTGCGTGAACCGA	1064
GAAGCGAGGATCAACTCCTAACCCATCGAATCATGACTATATCCACTATTCTGATATTCAAATTCGATAGAGATTAAATTGAAACAGTAGATTTTTTTTATTTCATCATTGCGTGAACCGA	1065
GAAGCGAGGATCAACTCCTAACCCATCGAATCATGACTATATCCACTATTCTGATATTCAAATTCGATAGAGATTAAATTGAAACAGTAGATTTTTTTTATTTCATCATTGCGTGAACCGA	1066
GAAGCGAGGATCAACTTCGATAGAGATTAAATTGAAACAGTAGATTTTTTTTATTTCATATTTTTGTATTAGGAAATCCGTCGATATCTCTTATTGAATCTTCTTGCATTGCGTGAACCGA	1067
GAAGCGAGGATCAACTTCGATAGAGATTAAATTGAAACAGTAGATTTTTTTTATTTCATATTTTTGTATTAGGAAATCCGTCGATATCTCTTATTGAATCTTCTTGCATTGCGTGAACCGA	1068
GAAGCGAGGATCAACTCCGTCGATATCTCTTATTGAATCTTCTTGTTTCTATATATTTCATAGGAAATATATTGCGTTCCTGCCTAGAGAAAGAGAGTATTTTTGCCATTGCGTGAACCGA	1069
GAAGCGAGGATCAACTCCGTCGATATCTCTTATTGAATCTTCTTGTTTCTATATATTTCATAGGAAATATATTGCGTTCCTGCCTAGAGAAAGAGAGTATTTTTGCCATTGCGTGAACCGA	1070
GAAGCGAGGATCAACTGGAAATATATTGCGTTCCTGCCTAGAGAAAGAGAGTATTTTTGCAAAGTAATAACTAAAAGGGCGTTTCAATATTTTTTTTGATTCGAGACATTGCGTGAACCGA	1071
GAAGCGAGGATCAACTGGAAATATATTGCGTTCCTGCCTAGAGAAAGAGAGTATTTTTGCAAAGTAATAACTAAAAGGGCGTTTCAATATTTTTTTTGATTCGAGACATTGCGTGAACCGA	1072
GAAGCGAGGATCAACTGAAAGAGAGTATTTTTGCAAAGTAATAACTAAAAGGGCGTTTCAATATTTTTTTTGATTCGAGAACATAACAAGATCCTACATTCTCTTTCATTGCGTGAACCGA	1073
GAAGCGAGGATCAACTGAAAGAGAGTATTTTTGCAAAGTAATAACTAAAAGGGCGTTTCAATATTTTTTTTGATTCGAGAACATAACAAGATCCTACATTCTCTTTCATTGCGTGAACCGA	1074
GAAGCGAGGATCAACTGAGAACATAACAAGATCCTACATTCTCTTTGTATTAAGAATCAATTTGTATTAAAAATAAACAAAAATCGAATCATAATCATGGCTTCAGCATTGCGTGAACCGA	1075
GAAGCGAGGATCAACTGAGAACATAACAAGATCCTACATTCTCTTTGTATTAAGAATCAATTTGTATTAAAAATAAACAAAAATCGAATCATAATCATGGCTTCAGCATTGCGTGAACCGA	1076
GAAGCGAGGATCAACTGTATTAAAAATAAACAAAAATCGAATCATAATCATGGCTTCAGATATCAATTAAATATTTCCATATTGATGCATCCGAGATGACAATGTACATTGCGTGAACCGA	1077
GAAGCGAGGATCAACTGTATTAAAAATAAACAAAAATCGAATCATAATCATGGCTTCAGATATCAATTAAATATTTCCATATTGATGCATCCGAGATGACAATGTACATTGCGTGAACCGA	1078
GAAGCGAGGATCAACTGGCTTCAGATATCAATTAAATATTTCCATATTGATGCATCCGAGATGACAATGTAATGTGATCGAAGGTGTATGTGAGAAAGAAACTCTCCATTGCGTGAACCGA	1079
GAAGCGAGGATCAACTGGCTTCAGATATCAATTAAATATTTCCATATTGATGCATCCGAGATGACAATGTAATGTGATCGAAGGTGTATGTGAGAAAGAAACTCTCCATTGCGTGAACCGA	1080
GAAGCGAGGATCAACTTCCGAGATGACAATGTAATGTGATCGAAGGTGTATGTGAGAAAGAAACTCTCATTTACAGTTTCCTATAATTTTATTTAAATATTGAATTCATTGCGTGAACCGA	1081
GAAGCGAGGATCAACTTCCGAGATGACAATGTAATGTGATCGAAGGTGTATGTGAGAAAGAAACTCTCATTTACAGTTTCCTATAATTTTATTTAAATATTGAATTCATTGCGTGAACCGA	1082
GAAGCGAGGATCAACTCTCTCATTTACAGTTTCCTATAATTTTATTTAAATATTGAATTAAATATAAATAAGAAATTTTCCCCTTTTTTGACAGATACATAAGGGCCATTGCGTGAACCGA	1083
GAAGCGAGGATCAACTCTCTCATTTACAGTTTCCTATAATTTTATTTAAATATTGAATTAAATATAAATAAGAAATTTTCCCCTTTTTTGACAGATACATAAGGGCCATTGCGTGAACCGA	1084
GAAGCGAGGATCAACTTCCCCTTTTTTGACAGATACATAAGGGCATGTACATATAGATATCAAAGAAAATAGAAAAAAATATTAAAAGTTCCCTTTTTGCTTCAACCATTGCGTGAACCGA	1085
GAAGCGAGGATCAACTTCCCCTTTTTTGACAGATACATAAGGGCATGTACATATAGATATCAAAGAAAATAGAAAAAAATATTAAAAGTTCCCTTTTTGCTTCAACCATTGCGTGAACCGA	1086
GAAGCGAGGATCAACTCAAAGAAAATAGAAAAAAATATTAAAAGTTCCCTTTTTGCTTCAACCCGTCAACTAAAAAAAGGGTATAAAAGGAAAATAACAATAGTTGCATTGCGTGAACCGA	1087
GAAGCGAGGATCAACTCAAAGAAAATAGAAAAAAATATTAAAAGTTCCCTTTTTGCTTCAACCCGTCAACTAAAAAAAGGGTATAAAAGGAAAATAACAATAGTTGCATTGCGTGAACCGA	1088
GAAGCGAGGATCAACTGCTTCAACCCGTCAACTAAAAAAAGGGTATAAAAGGAAAATAACAATAGTTGATACTATAGTATTTAATAGACAAGTATTTAATACACGCCATTGCGTGAACCGA	1089
GAAGCGAGGATCAACTGCTTCAACCCGTCAACTAAAAAAAGGGTATAAAAGGAAAATAACAATAGTTGATACTATAGTATTTAATAGACAAGTATTTAATACACGCCATTGCGTGAACCGA	1090
GAAGCGAGGATCAACTTACTATAGTATTTAATAGACAAGTATTTAATACACGCAAAAAAGAAAAAAAAAAGTTCTTTATTCTTTATCTGAATAATGAGTCATCCGACATTGCGTGAACCGA	1091
GAAGCGAGGATCAACTTACTATAGTATTTAATAGACAAGTATTTAATACACGCAAAAAAGAAAAAAAAAAGTTCTTTATTCTTTATCTGAATAATGAGTCATCCGACATTGCGTGAACCGA	1092
GAAGCGAGGATCAACTGAAAAAAAAAAGTTCTTTATTCTTTATCTGAATAATGAGTCATCCGACAATTCATGATTTAGATTCAACTACTTATACTTATTAATAAACCATTGCGTGAACCGA	1093
GAAGCGAGGATCAACTGAAAAAAAAAAGTTCTTTATTCTTTATCTGAATAATGAGTCATCCGACAATTCATGATTTAGATTCAACTACTTATACTTATTAATAAACCATTGCGTGAACCGA	1094
GAAGCGAGGATCAACTGAGTCATCCGACAATTCATGATTTAGATTCAACTACTTATACTTATTAATAAACTAATAGCAAGGAAGAAACAAATTGAGTTGATCCGTTCATTGCGTGAACCGA	1095
GAAGCGAGGATCAACTGAGTCATCCGACAATTCATGATTTAGATTCAACTACTTATACTTATTAATAAACTAATAGCAAGGAAGAAACAAATTGAGTTGATCCGTTCATTGCGTGAACCGA	1096
GAAGCGAGGATCAACTTTATTAATAAACTAATAGCAAGGAAGAAACAAATTGAGTTGATCCGTTTACCTAAGTAAGGACCAATAAAATCAAAAATTTTGATCTTCGCATTGCGTGAACCGA	1097
GAAGCGAGGATCAACTTTATTAATAAACTAATAGCAAGGAAGAAACAAATTGAGTTGATCCGTTTACCTAAGTAAGGACCAATAAAATCAAAAATTTTGATCTTCGCATTGCGTGAACCGA	1098
GAAGCGAGGATCAACTCCTAAGTAAGGACCAATAAAATCAAAAATTTTGATCTTCGAAACCAATTAAATGAAATTCTAAGGGTTCCATTTTATGGGGCAGTGCGCGCATTGCGTGAACCGA	1099
GAAGCGAGGATCAACTCCTAAGTAAGGACCAATAAAATCAAAAATTTTGATCTTCGAAACCAATTAAATGAAATTCTAAGGGTTCCATTTTATGGGGCAGTGCGCGCATTGCGTGAACCGA	1100
GAAGCGAGGATCAACTAATGAAATTCTAAGGGTTCCATTTTATGGGGCAGTGCGCGAGAAATTAAATCATAAACAAATGATAGAATTTGAGCGCCCTGAAAATGCCCATTGCGTGAACCGA	1101
GAAGCGAGGATCAACTAATGAAATTCTAAGGGTTCCATTTTATGGGGCAGTGCGCGAGAAATTAAATCATAAACAAATGATAGAATTTGAGCGCCCTGAAAATGCCCATTGCGTGAACCGA	1102
GAAGCGAGGATCAACTATCATAAACAAATGATAGAATTTGAGCGCCCTGAAAATGCCATAATATATAACATCAAAATCTATAACATTAAGGTGTTCGGAAATGGTTCATTGCGTGAACCGA	1103
GAAGCGAGGATCAACTATCATAAACAAATGATAGAATTTGAGCGCCCTGAAAATGCCATAATATATAACATCAAAATCTATAACATTAAGGTGTTCGGAAATGGTTCATTGCGTGAACCGA	1104
GAAGCGAGGATCAACTTGCCATAATATATAACATCAAAATCTATAACATTAAGGTGTTCGGAAATGGTTGAAGTAGATGAATAGGAGGATCGCTATGACTATAGCCCATTGCGTGAACCGA	1105
GAAGCGAGGATCAACTTGCCATAATATATAACATCAAAATCTATAACATTAAGGTGTTCGGAAATGGTTGAAGTAGATGAATAGGAGGATCGCTATGACTATAGCCCATTGCGTGAACCGA	1106
GAAGCGAGGATCAACTAAGGTGTTCGGAAATGGTTGAAGTAGATGAATAGGAGGATCGCTATGACTATAGCCCTTGGTAAATTTACCAAAGACGAAAAAGATTTATCATTGCGTGAACCGA	1107
GAAGCGAGGATCAACTAAGGTGTTCGGAAATGGTTGAAGTAGATGAATAGGAGGATCGCTATGACTATAGCCCTTGGTAAATTTACCAAAGACGAAAAAGATTTATCATTGCGTGAACCGA	1108
GAAGCGAGGATCAACTGCCCTTGGTAAATTTACCAAAGACGAAAAAGATTTATTTGATATTATGGATGACTGGTTACGGAGGGACCGCTTCGTTTTTGTAGGTTGGCATTGCGTGAACCGA	1109
GAAGCGAGGATCAACTGATGACTGGTTACGGAGGGACCGCTTCGTTTTTGTAGGTTGGTCTGGTCTATTGCTCTTTCCTTGTGCCTATTTCGCTTTAGGGGGTTGGCATTGCGTGAACCGA	1110
GAAGCGAGGATCAACTAGGTTGGTCTGGTCTATTGCTCTTTCCTTGTGCCTATTTCGCTTTAGGGGGTTGGTTCACAGGTACAACCTTTGTAACTTCATGGTATACCATTGCGTGAACCGA	1111
GAAGCGAGGATCAACTGGGGGTTGGTTCACAGGTACAACCTTTGTAACTTCATGGTATACTCATGGATTGGCCAGTTCCTATTTAGAAGGTTGCAATTTTTTAACCCATTGCGTGAACCGA	1112
GAAGCGAGGATCAACTCCTATTTAGAAGGTTGCAATTTTTTAACCGCTGCAGTTTCTACTCCTGCTAATAGTTTAGCGCATTCTTTGTTGTTACTGTGGGGTCCTGCATTGCGTGAACCGA	1113
GAAGCGAGGATCAACTCCGCTGCAGTTTCTACTCCTGCTAATAGTTTAGCGCATTCTTTGTTGTTACTGTGGGGTCCTGAAGCACAAGGAGATTTTACTCGTTGGTCATTGCGTGAACCGA	1114
GAAGCGAGGATCAACTTACTGTGGGGTCCTGAAGCACAAGGAGATTTTACTCGTTGGTGTCAATTAGGTGGTCTATGGGCTTTTGTTGCTCTCCACGGCGCTTTCGCATTGCGTGAACCGA	1115
GAAGCGAGGATCAACTGTCAATTAGGTGGTCTATGGGCTTTTGTTGCTCTCCACGGCGCTTTCGCATTAATAGGTTTTATGTTACGTCAATTTGAACTTGCTCGATCATTGCGTGAACCGA	1116
GAAGCGAGGATCAACTGTTACGTCAATTTGAACTTGCTCGATCTGTTCAATTGCGACCTTATAATGCAATCGCATTCTCTGGTCCCATTGCTGTTTTTGTTTCTGTCATTGCGTGAACCGA	1117
GAAGCGAGGATCAACTCGACCTTATAATGCAATCGCATTCTCTGGTCCCATTGCTGTTTTTGTTTCTGTCTTCCTAATTTATCCACTAGGTCAATCTGGTTGGTTCCATTGCGTGAACCGA	1118
GAAGCGAGGATCAACTTGCTGTTTTTGTTTCTGTCTTCCTAATTTATCCACTAGGTCAATCTGGTTGGTTCTTTGCGCCTAGTTTTGGTGTAGCGGCTATATTTCGCATTGCGTGAACCGA	1119
GAAGCGAGGATCAACTGGTTCTTTGCGCCTAGTTTTGGTGTAGCGGCTATATTTCGATTCATCCTCTTTTTCCAAGGGTTTCATAATTGGACATTGAACCCATTTCCATTGCGTGAACCGA	1120
GAAGCGAGGATCAACTGATTCATCCTCTTTTTCCAAGGGTTTCATAATTGGACATTGAACCCATTTCATATGATGGGAGTCGCCGGTGTACTGGGCGCGGCTCTGCCATTGCGTGAACCGA	1121
GAAGCGAGGATCAACTCATATGATGGGAGTCGCCGGTGTACTGGGCGCGGCTCTGCTATGCGCTATTCATGGTGCTACTGTAGAAAATACTTTATTTGAAGATGGTCATTGCGTGAACCGA	1122
GAAGCGAGGATCAACTGCGCTATTCATGGTGCTACTGTAGAAAATACTTTATTTGAAGATGGTGATGGTGCAAATACATTCCGTGCTTTTAACCCAACTCAAGCCGCATTGCGTGAACCGA	1123
GAAGCGAGGATCAACTCATTCCGTGCTTTTAACCCAACTCAAGCCGAAGAAACTTATTCAATGGTCACCGCTAACCGCTTTTGGTCACAAATCTTTGGGGTTGCTTCATTGCGTGAACCGA	1124
GAAGCGAGGATCAACTGGTCACCGCTAACCGCTTTTGGTCACAAATCTTTGGGGTTGCTTTTTCCAATAAACGTTGGTTACATTTCTTTATGTTATTTGTACCGGTCATTGCGTGAACCGA	1125
GAAGCGAGGATCAACTTTCCAATAAACGTTGGTTACATTTCTTTATGTTATTTGTACCGGTAACTGGTTTATGGATGAGTGCTCTTGGAGTAGTCGGTTTAGCTTTCATTGCGTGAACCGA	1126
GAAGCGAGGATCAACTTTCCAATAAACGTTGGTTACATTTCTTTATGTTATTTGTACCGGTAACTGGTTTATGGATGAGTGCTCTTGGAGTAGTCGGTTTAGCTTTCATTGCGTGAACCGA	1127
GAAGCGAGGATCAACTACCGGTAACTGGTTTATGGATGAGTGCTCTTGGAGTAGTCGGTTTAGCTTTGAACCTACGTGCCTATGACTTCGTTTCCCAGGAAATCCGCATTGCGTGAACCGA	1128
GAAGCGAGGATCAACTGAGTAGTCGGTTTAGCTTTGAACCTACGTGCCTATGACTTCGTTTCCCAGGAAATCCGTGCAGCGGAAGATCCAGAATTTGAGACTTTCTCATTGCGTGAACCGA	1129
GAAGCGAGGATCAACTAGCGGAAGATCCAGAATTTGAGACTTTCTATACTAAAAATATTCTTTTAAACGAAGGTATTCGTGCTTGGATGGCGGCTCAAGATCAGCCCATTGCGTGAACCGA	1130
GAAGCGAGGATCAACTAAACGAAGGTATTCGTGCTTGGATGGCGGCTCAAGATCAGCCTCATGAAAACCTTATATTCCCTGAGGAGGTTCTACCACGTGGAAACGCCATTGCGTGAACCGA	1131
GAAGCGAGGATCAACTGCCTCATGAAAACCTTATATTCCCTGAGGAGGTTCTACCACGTGGAAACGCTCTTTAATGGAACTTTAGCTTTAGCTGGTCGTGACCAAGCATTGCGTGAACCGA	1132
GAAGCGAGGATCAACTCGCTCTTTAATGGAACTTTAGCTTTAGCTGGTCGTGACCAAGAAACCACCGGTTTCGCTTGGTGGGCCGGGAATGCCCGACTTATCAATTCATTGCGTGAACCGA	1133
GAAGCGAGGATCAACTCACCGGTTTCGCTTGGTGGGCCGGGAATGCCCGACTTATCAATTTATCTGGTAAACTTTTGGGAGCTCATGTAGCCCATGCCGGATTAATCATTGCGTGAACCGA	1134
GAAGCGAGGATCAACTCTGGTAAACTTTTGGGAGCTCATGTAGCCCATGCCGGATTAATCGTATTCTGGGCCGGAGCAATGAACTTATTTGAAGTGGCCCATTTTGCATTGCGTGAACCGA	1135
GAAGCGAGGATCAACTGCCCATGCCGGATTAATCGTATTCTGGGCCGGAGCAATGAACTTATTTGAAGTGGCCCATTTTGTACCTGAAAAGCCCATGTATGAACAACATTGCGTGAACCGA	1136
GAAGCGAGGATCAACTTTGTACCTGAAAAGCCCATGTATGAACAAGGATTAATTTTACTTCCCCACCTAGCCACTTTAGGATGGGGGGTAGGTCCTGGGGGAGAAGCATTGCGTGAACCGA	1137
GAAGCGAGGATCAACTTAATTTTACTTCCCCACCTAGCCACTTTAGGATGGGGGGTAGGTCCTGGGGGAGAAGTTATAGACACCTTTCCGTACTTTGTATCTGGAGCATTGCGTGAACCGA	1138
GAAGCGAGGATCAACTGGTCCTGGGGGAGAAGTTATAGACACCTTTCCGTACTTTGTATCTGGAGTACTTCACTTAATTTCTTCTGCAGTTTTGGGCTTTGGCGGTCATTGCGTGAACCGA	1139
GAAGCGAGGATCAACTCTTCTGCAGTTTTGGGCTTTGGCGGTATTTATCATGCACTTCTGGGACCCGAAACTCTTGAAGAATCTTTTCCCTTTTTCGGTTATGTATCATTGCGTGAACCGA	1140
GAAGCGAGGATCAACTATTTATCATGCACTTCTGGGACCCGAAACTCTTGAAGAATCTTTTCCCTTTTTCGGTTATGTATGGAAAGATAGAAATAAAATGACCACCCATTGCGTGAACCGA	1141
GAAGCGAGGATCAACTATTTATCATGCACTTCTGGGACCCGAAACTCTTGAAGAATCTTTTCCCTTTTTCGGTTATGTATGGAAAGATAGAAATAAAATGACCACCCATTGCGTGAACCGA	1142
GAAGCGAGGATCAACTGGAAAGATAGAAATAAAATGACCACCATTTTGGGTATTCACTTAATTTTGTTAGGTGTAGGTGCCTTTCTTCTAGTATTCAAGGCTCTCTCATTGCGTGAACCGA	1143
GAAGCGAGGATCAACTGGAAAGATAGAAATAAAATGACCACCATTTTGGGTATTCACTTAATTTTGTTAGGTGTAGGTGCCTTTCTTCTAGTATTCAAGGCTCTCTCATTGCGTGAACCGA	1144
GAAGCGAGGATCAACTTTTTGTTAGGTGTAGGTGCCTTTCTTCTAGTATTCAAGGCTCTCTATTTTGGGGGCGTATATGATACCTGGGCTCCGGGAGGGGGGGATGCATTGCGTGAACCGA	1145
GAAGCGAGGATCAACTAGGCTCTCTATTTTGGGGGCGTATATGATACCTGGGCTCCGGGAGGGGGGGATGTAAGAAAAATTACAAACTTGACTCTTAGCCCAAGTGCATTGCGTGAACCGA	1146
GAAGCGAGGATCAACTTCCGGGAGGGGGGGATGTAAGAAAAATTACAAACTTGACTCTTAGCCCAAGTGTTATATTTGGTTATTTACTAAAATCTCCCTTTGGGGGCATTGCGTGAACCGA	1147
GAAGCGAGGATCAACTGTTATTTACTAAAATCTCCCTTTGGGGGAGAAGGATGGATTGTTAGTGTGGACGATTTGGAAGATATAATTGGAGGACATGTATGGTTAGCATTGCGTGAACCGA	1148
GAAGCGAGGATCAACTGTTATTTACTAAAATCTCCCTTTGGGGGAGAAGGATGGATTGTTAGTGTGGACGATTTGGAAGATATAATTGGAGGACATGTATGGTTAGCATTGCGTGAACCGA	1149
GAAGCGAGGATCAACTGGAGAAGGATGGATTGTTAGTGTGGACGATTTGGAAGATATAATTGGAGGACATGTATGGTTAGGTTCCATTTGTATATTTGGTGGAATCCATTGCGTGAACCGA	1150
GAAGCGAGGATCAACTGGAGAAGGATGGATTGTTAGTGTGGACGATTTGGAAGATATAATTGGAGGACATGTATGGTTAGGTTCCATTTGTATATTTGGTGGAATCCATTGCGTGAACCGA	1151
GAAGCGAGGATCAACTGGTTCCATTTGTATATTTGGTGGAATCTGGCATATCTTAACCAAGCCTTTTGCATGGGCTCGCCGCGCACTTGTATGGTCTGGGGAGGCTCATTGCGTGAACCGA	1152
GAAGCGAGGATCAACTCCAAGCCTTTTGCATGGGCTCGCCGCGCACTTGTATGGTCTGGGGAGGCTTACTTGTCTTATAGTTTAGCTGCTTTATCTGTTTGTGGTTCATTGCGTGAACCGA	1153
GAAGCGAGGATCAACTGGTCTGGGGAGGCTTACTTGTCTTATAGTTTAGCTGCTTTATCTGTTTGTGGTTTCATTGCTTGTTGTTTTGTCTGGTTTAATAATACCGCATTGCGTGAACCGA	1154
GAAGCGAGGATCAACTGGTCTGGGGAGGCTTACTTGTCTTATAGTTTAGCTGCTTTATCTGTTTGTGGTTTCATTGCTTGTTGTTTTGTCTGGTTTAATAATACCGCATTGCGTGAACCGA	1155
GAAGCGAGGATCAACTTCTGTTTGTGGTTTCATTGCTTGTTGTTTTGTCTGGTTTAATAATACCGCTTACCCTAGTGAGTTTTACGGACCTACGGGGCCAGAAGCTCATTGCGTGAACCGA	1156
GAAGCGAGGATCAACTTTTACGGACCTACGGGGCCAGAAGCTTCTCAAGCTCAAGCATTTACTTTTCTAGTTAGAGACCAACGTCTTGGAGCTAACGTGGGGTCTGCATTGCGTGAACCGA	1157
GAAGCGAGGATCAACTCTTTTCTAGTTAGAGACCAACGTCTTGGAGCTAACGTGGGGTCTGCTCAAGGACCTACAGGTTTAGGTAAATACTTAATGCGTTCTCCGACATTGCGTGAACCGA	1158
GAAGCGAGGATCAACTGGAGCTAACGTGGGGTCTGCTCAAGGACCTACAGGTTTAGGTAAATACTTAATGCGTTCTCCGACTGGAGAAGTTATTTTTGGAGGAGAACATTGCGTGAACCGA	1159
GAAGCGAGGATCAACTGCGTTCTCCGACTGGAGAAGTTATTTTTGGAGGAGAAACAATGCGTTTTTGGGATCTGCGTGCTCCCTGGTTAGAACCTTTAAGGGGTCCCATTGCGTGAACCGA	1160
GAAGCGAGGATCAACTGCGTTTTTGGGATCTGCGTGCTCCCTGGTTAGAACCTTTAAGGGGTCCTAACGGTTTGGACTTGAGTAGGTTGAAAAAAGACATACAACCCATTGCGTGAACCGA	1161
GAAGCGAGGATCAACTGGGGTCCTAACGGTTTGGACTTGAGTAGGTTGAAAAAAGACATACAACCTTGGCAAGAACGACGTTCGGCAGAATATATGACTCATGCTCCATTGCGTGAACCGA	1162
GAAGCGAGGATCAACTGGCAAGAACGACGTTCGGCAGAATATATGACTCATGCTCCTTTAGGTTCGTTAAATTCTGTAGGGGGCGTAGCTACTGAGATCAATGCAGCATTGCGTGAACCGA	1163
GAAGCGAGGATCAACTCCTTTAGGTTCGTTAAATTCTGTAGGGGGCGTAGCTACTGAGATCAATGCAGTCAATTATGTCTCTCCGAGAAGTTGGTTATCTACCTCTCATTGCGTGAACCGA	1164
GAAGCGAGGATCAACTCTCCGAGAAGTTGGTTATCTACCTCTCATTTTGTTCTAGGATTTTTCCTATTCGTGGGTCATTTATGGCACGCGGGAAGGGCTCGGGCAGCATTGCGTGAACCGA	1165
GAAGCGAGGATCAACTCATTTTGTTCTAGGATTTTTCCTATTCGTGGGTCATTTATGGCACGCGGGAAGGGCTCGGGCAGCGGCAGCGGGATTTGAAAAAGGAATTCATTGCGTGAACCGA	1166
GAAGCGAGGATCAACTGCGGGAAGGGCTCGGGCAGCGGCAGCGGGATTTGAAAAAGGAATTGATCGTGATTTTGAACCTGTTCTTTCCATGACTCCTCTTAACTAACATTGCGTGAACCGA	1167
GAAGCGAGGATCAACTGTTCTTTCCATGACTCCTCTTAACTAAAGTAGTAGGTAAAACAAATAGGTTCATATTAAAAAGTCTTCTTTGTTTCTTTCAATTCAATCTCATTGCGTGAACCGA	1168
GAAGCGAGGATCAACTGTTCTTTCCATGACTCCTCTTAACTAAAGTAGTAGGTAAAACAAATAGGTTCATATTAAAAAGTCTTCTTTGTTTCTTTCAATTCAATCTCATTGCGTGAACCGA	1169
GAAGCGAGGATCAACTCAAATAGGTTCATATTAAAAAGTCTTCTTTGTTTCTTTCAATTCAATCTAAATTTTTCTGGCTCGGCTATACTATCCAGCCGAGCCAGAACATTGCGTGAACCGA	1170
GAAGCGAGGATCAACTCAAATAGGTTCATATTAAAAAGTCTTCTTTGTTTCTTTCAATTCAATCTAAATTTTTCTGGCTCGGCTATACTATCCAGCCGAGCCAGAACATTGCGTGAACCGA	1171
GAAGCGAGGATCAACTCTTTCAATTCAATCTAAATTTTTCTGGCTCGGCTATACTATCCAGCCGAGCCAGAAAAATTTATTTATCATGCTAAGAAGTAAAAAAAGCCATTGCGTGAACCGA	1172
GAAGCGAGGATCAACTCTTTCAATTCAATCTAAATTTTTCTGGCTCGGCTATACTATCCAGCCGAGCCAGAAAAATTTATTTATCATGCTAAGAAGTAAAAAAAGCCATTGCGTGAACCGA	1173
GAAGCGAGGATCAACTCAGCCGAGCCAGAAAAATTTATTTATCATGCTAAGAAGTAAAAAAAGCCAATAAAGAGAAAAATAGATTCATCCAACAAAAGGAGAGAGACATTGCGTGAACCGA	1174
GAAGCGAGGATCAACTCAGCCGAGCCAGAAAAATTTATTTATCATGCTAAGAAGTAAAAAAAGCCAATAAAGAGAAAAATAGATTCATCCAACAAAAGGAGAGAGACATTGCGTGAACCGA	1175
GAAGCGAGGATCAACTAGATTCATCCAACAAAAGGAGAGAGAGGGATTCGAACCCTCGATAGTTATTTTTATGAACTATACCGGTTTTCAAGACCGGAGCCATCAACATTGCGTGAACCGA	1176
GAAGCGAGGATCAACTCGAACCCTCGATAGTTATTTTTATGAACTATACCGGTTTTCAAGACCGGAGCCATCAACCACTCGGCCATCTCTCCGAAAGATAATTTCTCATTGCGTGAACCGA	1177
GAAGCGAGGATCAACTAAGACCGGAGCCATCAACCACTCGGCCATCTCTCCGAAAGATAATTTCTATTTTATTTTTTTTTCGCCAAATAGAACATAGCCCTATGAGCATTGCGTGAACCGA	1178
GAAGCGAGGATCAACTTTCGCCAAATAGAACATAGCCCTATGAGTTAATACGATCACTATGTAGAGAAAGATATAGGGTGTGACTTTCTTTAATAGGTCTATAAATCATTGCGTGAACCGA	1179
GAAGCGAGGATCAACTTTCGCCAAATAGAACATAGCCCTATGAGTTAATACGATCACTATGTAGAGAAAGATATAGGGTGTGACTTTCTTTAATAGGTCTATAAATCATTGCGTGAACCGA	1180
GAAGCGAGGATCAACTGTAGAGAAAGATATAGGGTGTGACTTTCTTTAATAGGTCTATAAATCTGGCTATATAAATAAATGAGATACGCGATCCAGTATACCCGTTCATTGCGTGAACCGA	1181
GAAGCGAGGATCAACTGTAGAGAAAGATATAGGGTGTGACTTTCTTTAATAGGTCTATAAATCTGGCTATATAAATAAATGAGATACGCGATCCAGTATACCCGTTCATTGCGTGAACCGA	1182
GAAGCGAGGATCAACTGGTCTATAAATCTGGCTATATAAATAAATGAGATACGCGATCCAGTATACCCGTTTGTGAAGTAAAAAAGAACCTTTAACTTCATGTCCGCATTGCGTGAACCGA	1183
GAAGCGAGGATCAACTGGTCTATAAATCTGGCTATATAAATAAATGAGATACGCGATCCAGTATACCCGTTTGTGAAGTAAAAAAGAACCTTTAACTTCATGTCCGCATTGCGTGAACCGA	1184
GAAGCGAGGATCAACTGTGAAGTAAAAAAGAACCTTTAACTTCATGTCCGAATAGACTAAAAGTGGTAAAAAGAAATTGGAACTAAGTCATCTCGAATCAACGGATCATTGCGTGAACCGA	1185
GAAGCGAGGATCAACTGTGAAGTAAAAAAGAACCTTTAACTTCATGTCCGAATAGACTAAAAGTGGTAAAAAGAAATTGGAACTAAGTCATCTCGAATCAACGGATCATTGCGTGAACCGA	1186
GAAGCGAGGATCAACTCATGTCCGAATAGACTAAAAGTGGTAAAAAGAAATTGGAACTAAGTCATCTCGAATCAACGGATTCATGATAAAATCCCTTTATTTATTACATTGCGTGAACCGA	1187
GAAGCGAGGATCAACTCATGTCCGAATAGACTAAAAGTGGTAAAAAGAAATTGGAACTAAGTCATCTCGAATCAACGGATTCATGATAAAATCCCTTTATTTATTACATTGCGTGAACCGA	1188
GAAGCGAGGATCAACTGGATTCATGATAAAATCCCTTTATTTATTAAAAATTTTTAGTGGGTAAGAGGATTAAATGGTGTATATTCTTTTGTTAATAGCTTGGAGGCATTGCGTGAACCGA	1189
GAAGCGAGGATCAACTGGATTCATGATAAAATCCCTTTATTTATTAAAAATTTTTAGTGGGTAAGAGGATTAAATGGTGTATATTCTTTTGTTAATAGCTTGGAGGCATTGCGTGAACCGA	1190
GAAGCGAGGATCAACTGTGGGTAAGAGGATTAAATGGTGTATATTCTTTTGTTAATAGCTTGGAGGATTAAAAACATGACTATTGCTTTCCAATTGGCAGTTTTTGCATTGCGTGAACCGA	1191
GAAGCGAGGATCAACTGTGGGTAAGAGGATTAAATGGTGTATATTCTTTTGTTAATAGCTTGGAGGATTAAAAACATGACTATTGCTTTCCAATTGGCAGTTTTTGCATTGCGTGAACCGA	1192
GAAGCGAGGATCAACTGGAGGATTAAAAACATGACTATTGCTTTCCAATTGGCAGTTTTTGCATTAATTATTACTTCATCAATCTTACTGATTAGTGTACCCGTTGCATTGCGTGAACCGA	1193
GAAGCGAGGATCAACTGGAGGATTAAAAACATGACTATTGCTTTCCAATTGGCAGTTTTTGCATTAATTATTACTTCATCAATCTTACTGATTAGTGTACCCGTTGCATTGCGTGAACCGA	1194
GAAGCGAGGATCAACTTTTTTGCATTAATTATTACTTCATCAATCTTACTGATTAGTGTACCCGTTGTATTTGCGTCTCCTGATGGTTGGTCGAGTAACAAAAATGCATTGCGTGAACCGA	1195
GAAGCGAGGATCAACTTTTTTGCATTAATTATTACTTCATCAATCTTACTGATTAGTGTACCCGTTGTATTTGCGTCTCCTGATGGTTGGTCGAGTAACAAAAATGCATTGCGTGAACCGA	1196
GAAGCGAGGATCAACTGCGTCTCCTGATGGTTGGTCGAGTAACAAAAATGTTGTATTTTCTGGTACATCTTTATGGATTGGATTAGTCTTCTTGGTGGGTATCCTTCATTGCGTGAACCGA	1197
GAAGCGAGGATCAACTTTTTCTGGTACATCTTTATGGATTGGATTAGTCTTCTTGGTGGGTATCCTTAATTCTCTTATCTCTTGAATTCATTCGTTGCAGATCCAACATTGCGTGAACCGA	1198
GAAGCGAGGATCAACTTTTTCTGGTACATCTTTATGGATTGGATTAGTCTTCTTGGTGGGTATCCTTAATTCTCTTATCTCTTGAATTCATTCGTTGCAGATCCAACATTGCGTGAACCGA	1199
GAAGCGAGGATCAACTTTGGTGGGTATCCTTAATTCTCTTATCTCTTGAATTCATTCGTTGCAGATCCAAAAATGAGATGACCCCCTCCCATTCCTTGAATTACACCATTGCGTGAACCGA	1200
GAAGCGAGGATCAACTGAGATGACCCCCTCCCATTCCTTGAATTACACATTCAAATTCAATATAAGTCCATAAAATGCAAATAAAGAAAAAATTAGAGGGGGGGTCCATTGCGTGAACCGA	1201
GAAGCGAGGATCAACTGAGATGACCCCCTCCCATTCCTTGAATTACACATTCAAATTCAATATAAGTCCATAAAATGCAAATAAAGAAAAAATTAGAGGGGGGGTCCATTGCGTGAACCGA	1202
GAAGCGAGGATCAACTCCATAAAATGCAAATAAAGAAAAAATTAGAGGGGGGGTCGAACTTATGGAACTTGAATGAAATATGAATAAAAGATTAATAAATAGTTACCATTGCGTGAACCGA	1203
GAAGCGAGGATCAACTCCATAAAATGCAAATAAAGAAAAAATTAGAGGGGGGGTCGAACTTATGGAACTTGAATGAAATATGAATAAAAGATTAATAAATAGTTACCATTGCGTGAACCGA	1204
GAAGCGAGGATCAACTGAGGGGGGGTCGAACTTATGGAACTTGAATGAAATATGAATAAAAGATTAATAAATAGTTACTAAATATGAAATAGTTCCTAAATATGAACATTGCGTGAACCGA	1205
GAAGCGAGGATCAACTGAGGGGGGGTCGAACTTATGGAACTTGAATGAAATATGAATAAAAGATTAATAAATAGTTACTAAATATGAAATAGTTCCTAAATATGAACATTGCGTGAACCGA	1206
GAAGCGAGGATCAACTCTAAATATGAAATAGTTCCTAAATATGAAATAGTAATAAAAAAAAATAAATAAAAAAAACGAATAAAAAATTGAGATCTGATATCAAGTCCATTGCGTGAACCGA	1207
GAAGCGAGGATCAACTCTAAATATGAAATAGTTCCTAAATATGAAATAGTAATAAAAAAAAATAAATAAAAAAAACGAATAAAAAATTGAGATCTGATATCAAGTCCATTGCGTGAACCGA	1208
GAAGCGAGGATCAACTTAAATAAAAAAAACGAATAAAAAATTGAGATCTGATATCAAGTCAATATAGAATATAATATTTTATGGAAATATAAGAATAATATATTCTCATTGCGTGAACCGA	1209
GAAGCGAGGATCAACTTAAATAAAAAAAACGAATAAAAAATTGAGATCTGATATCAAGTCAATATAGAATATAATATTTTATGGAAATATAAGAATAATATATTCTCATTGCGTGAACCGA	1210
GAAGCGAGGATCAACTGAGATCTGATATCAAGTCAATATAGAATATAATATTTTATGGAAATATAAGAATAATATATTCTTGAATCTGGAATTCAATATTAAATTACATTGCGTGAACCGA	1211
GAAGCGAGGATCAACTGAGATCTGATATCAAGTCAATATAGAATATAATATTTTATGGAAATATAAGAATAATATATTCTTGAATCTGGAATTCAATATTAAATTACATTGCGTGAACCGA	1212
GAAGCGAGGATCAACTGAATAATATATTCTTGAATCTGGAATTCAATATTAAATTAAATTAATATTCAAGAATTAATATTAATATATTAATATATAGAATAAATATCATTGCGTGAACCGA	1213
GAAGCGAGGATCAACTGAATAATATATTCTTGAATCTGGAATTCAATATTAAATTAAATTAATATTCAAGAATTAATATTAATATATTAATATATAGAATAAATATCATTGCGTGAACCGA	1214
GAAGCGAGGATCAACTAATTAATATTCAAGAATTAATATTAATATATTAATATATAGAATAAATATAATATATATTATTAATATATATATTTATAATATATATATACATTGCGTGAACCGA	1215
GAAGCGAGGATCAACTAATTAATATTCAAGAATTAATATTAATATATTAATATATAGAATAAATATAATATATATTATTAATATATATATTTATAATATATATATACATTGCGTGAACCGA	1216
GAAGCGAGGATCAACTATATATATATTTATAATATATATATATATATTAATAGAATTGTTAATTGAATTTATTTGGTGGTAGAATTTTATGAAATGACCCCAAACCCATTGCGTGAACCGA	1217
GAAGCGAGGATCAACTATATATATATTTATAATATATATATATATATTAATAGAATTGTTAATTGAATTTATTTGGTGGTAGAATTTTATGAAATGACCCCAAACCCATTGCGTGAACCGA	1218
GAAGCGAGGATCAACTATTGAATTTATTTGGTGGTAGAATTTTATGAAATGACCCCAAACCAAAGAGTGTATCTCGTCTAGCTTTGAACAAATATTATCCATAAATCATTGCGTGAACCGA	1219
GAAGCGAGGATCAACTATTGAATTTATTTGGTGGTAGAATTTTATGAAATGACCCCAAACCAAAGAGTGTATCTCGTCTAGCTTTGAACAAATATTATCCATAAATCATTGCGTGAACCGA	1220
GAAGCGAGGATCAACTTGAAATGACCCCAAACCAAAGAGTGTATCTCGTCTAGCTTTGAACAAATATTATCCATAAATTTCTTATAAAGAAGGGCAAAAAATGCGGCATTGCGTGAACCGA	1221
GAAGCGAGGATCAACTTGAAATGACCCCAAACCAAAGAGTGTATCTCGTCTAGCTTTGAACAAATATTATCCATAAATTTCTTATAAAGAAGGGCAAAAAATGCGGCATTGCGTGAACCGA	1222
GAAGCGAGGATCAACTAATTTCTTATAAAGAAGGGCAAAAAATGCGGATATAGTCGAATGGTAAAATTTCTCCTTGCCAAGGAGAAGACGCGGGTTCGATTCCCGCCATTGCGTGAACCGA	1223
GAAGCGAGGATCAACTGTCGAATGGTAAAATTTCTCCTTGCCAAGGAGAAGACGCGGGTTCGATTCCCGCTATCCGCCCAAATATAAATGGATTCAAAAAGAGAAACATTGCGTGAACCGA	1224
GAAGCGAGGATCAACTCGCTATCCGCCCAAATATAAATGGATTCAAAAAGAGAAAATATTCGGTATAGTTGACCGGGAAATATTGTAATTTTTTCCTCGCGTCCCACATTGCGTGAACCGA	1225
GAAGCGAGGATCAACTCGCTATCCGCCCAAATATAAATGGATTCAAAAAGAGAAAATATTCGGTATAGTTGACCGGGAAATATTGTAATTTTTTCCTCGCGTCCCACATTGCGTGAACCGA	1226
GAAGCGAGGATCAACTGGTATAGTTGACCGGGAAATATTGTAATTTTTTCCTCGCGTCCCAAAAGACACGTATTAATTTATGACTTGTTAGTAGAATCAAACTTACCATTGCGTGAACCGA	1227
GAAGCGAGGATCAACTGGTATAGTTGACCGGGAAATATTGTAATTTTTTCCTCGCGTCCCAAAAGACACGTATTAATTTATGACTTGTTAGTAGAATCAAACTTACCATTGCGTGAACCGA	1228
GAAGCGAGGATCAACTTCCTCGCGTCCCAAAAGACACGTATTAATTTATGACTTGTTAGTAGAATCAAACTTACATTTCTTGAAAAAAAAAAGTTGCGGAGACAGGCATTGCGTGAACCGA	1229
GAAGCGAGGATCAACTTCCTCGCGTCCCAAAAGACACGTATTAATTTATGACTTGTTAGTAGAATCAAACTTACATTTCTTGAAAAAAAAAAGTTGCGGAGACAGGCATTGCGTGAACCGA	1230
GAAGCGAGGATCAACTCTTGAAAAAAAAAAGTTGCGGAGACAGGATTTGAACCCGTGACCTCAAGGTTATGAGCCTTGCGAGCTACCAAACTGCTCTACCCCGCGCCATTGCGTGAACCGA	1231
GAAGCGAGGATCAACTCCCGTGACCTCAAGGTTATGAGCCTTGCGAGCTACCAAACTGCTCTACCCCGCGCTGAAACAAAAAAACTTGGATTAAACTCTAATAAACCATTGCGTGAACCGA	1232
GAAGCGAGGATCAACTGCTCTACCCCGCGCTGAAACAAAAAAACTTGGATTAAACTCTAATAAACAAAGAATAATTGAAGGAGCCCCTCTTCCATATCTGTACAAACATTGCGTGAACCGA	1233
GAAGCGAGGATCAACTGCTCTACCCCGCGCTGAAACAAAAAAACTTGGATTAAACTCTAATAAACAAAGAATAATTGAAGGAGCCCCTCTTCCATATCTGTACAAACATTGCGTGAACCGA	1234
GAAGCGAGGATCAACTAAGAATAATTGAAGGAGCCCCTCTTCCATATCTGTACAAATAGAATAGCCTATTTAGACAGAATGGTAAAGGGGCCTCATCGATCATAGACATTGCGTGAACCGA	1235
GAAGCGAGGATCAACTAAGAATAATTGAAGGAGCCCCTCTTCCATATCTGTACAAATAGAATAGCCTATTTAGACAGAATGGTAAAGGGGCCTCATCGATCATAGACATTGCGTGAACCGA	1236
GAAGCGAGGATCAACTGACAGAATGGTAAAGGGGCCTCATCGATCATAGAAAAAAATAGAAAAATTAAGGGATACTTAAATCCTTACCAGCTTGATCTTGTTGCCCCATTGCGTGAACCGA	1237
GAAGCGAGGATCAACTGACAGAATGGTAAAGGGGCCTCATCGATCATAGAAAAAAATAGAAAAATTAAGGGATACTTAAATCCTTACCAGCTTGATCTTGTTGCCCCATTGCGTGAACCGA	1238
GAAGCGAGGATCAACTAAATTAAGGGATACTTAAATCCTTACCAGCTTGATCTTGTTGCCCCTGGCAACAAACATGCCTGAACCATTTCCCGAAGGATGTGTCCAGCATTGCGTGAACCGA	1239
GAAGCGAGGATCAACTCAGCTTGATCTTGTTGCCCCTGGCAACAAACATGCCTGAACCATTTCCCGAAGGATGTGTCCAGATAGTCCAAAGTCTCGATAGTTAGCTCATTGCGTGAACCGA	1240
GAAGCGAGGATCAACTTCCCGAAGGATGTGTCCAGATAGTCCAAAGTCTCGATAGTTAGCTCTCGGTCTTCCGGTCGAAAAGCAACGTCGATGAAGACGTGTAGGTCATTGCGTGAACCGA	1241
GAAGCGAGGATCAACTCTCGGTCTTCCGGTCGAAAAGCAACGTCGATGAAGACGTGTAGGTGCACTATTACGCGGTGGGGATTGTAATTTTCCATGAATTTTCCATCATTGCGTGAACCGA	1242
GAAGCGAGGATCAACTACTATTACGCGGTGGGGATTGTAATTTTCCATGAATTTTCCATTTCTCACTTAGCGACGGAATCTTACTTATTTCCTTTTTTGAGGATCGCATTGCGTGAACCGA	1243
GAAGCGAGGATCAACTACTATTACGCGGTGGGGATTGTAATTTTCCATGAATTTTCCATTTCTCACTTAGCGACGGAATCTTACTTATTTCCTTTTTTGAGGATCGCATTGCGTGAACCGA	1244
GAAGCGAGGATCAACTCACTTAGCGACGGAATCTTACTTATTTCCTTTTTTGAGGATCGACGAATCAAATGATATTTTTTTTCCAATTTTTGCCTCTTCTTCTCCCCATTGCGTGAACCGA	1245
GAAGCGAGGATCAACTCACTTAGCGACGGAATCTTACTTATTTCCTTTTTTGAGGATCGACGAATCAAATGATATTTTTTTTCCAATTTTTGCCTCTTCTTCTCCCCATTGCGTGAACCGA	1246
GAAGCGAGGATCAACTTGATATTTTTTTTCCAATTTTTGCCTCTTCTTCTCCCTATAAATCAAACTTTTCTTTGCCATAATGCTTCAGTTCCTGTTATTATCAATGCATTGCGTGAACCGA	1247
GAAGCGAGGATCAACTTGATATTTTTTTTCCAATTTTTGCCTCTTCTTCTCCCTATAAATCAAACTTTTCTTTGCCATAATGCTTCAGTTCCTGTTATTATCAATGCATTGCGTGAACCGA	1248
GAAGCGAGGATCAACTTCCCTATAAATCAAACTTTTCTTTGCCATAATGCTTCAGTTCCTGTTATTATCAATGATAATGATACAAATCGGATCCTAGATGTAGAAACATTGCGTGAACCGA	1249
GAAGCGAGGATCAACTTCCCTATAAATCAAACTTTTCTTTGCCATAATGCTTCAGTTCCTGTTATTATCAATGATAATGATACAAATCGGATCCTAGATGTAGAAACATTGCGTGAACCGA	1250
GAAGCGAGGATCAACTGATACAAATCGGATCCTAGATGTAGAAATAAATATAAGAGTGCATACCTATATTTTTTTTATTAAAAAAAATATATGATTGCGGATAGAACATTGCGTGAACCGA	1251
GAAGCGAGGATCAACTGATACAAATCGGATCCTAGATGTAGAAATAAATATAAGAGTGCATACCTATATTTTTTTTATTAAAAAAAATATATGATTGCGGATAGAACATTGCGTGAACCGA	1252
GAAGCGAGGATCAACTGAGTGCATACCTATATTTTTTTTATTAAAAAAAATATATGATTGCGGATAGAATACATAAATAATTAACCGAATTTGCCCGATGTGGAGGCATTGCGTGAACCGA	1253
GAAGCGAGGATCAACTGAGTGCATACCTATATTTTTTTTATTAAAAAAAATATATGATTGCGGATAGAATACATAAATAATTAACCGAATTTGCCCGATGTGGAGGCATTGCGTGAACCGA	1254
GAAGCGAGGATCAACTGATTGCGGATAGAATACATAAATAATTAACCGAATTTGCCCGATGTGGAGGCAATCAAGAAAGCCGCATAAGTGAATATATAACCTACAGCATTGCGTGAACCGA	1255
GAAGCGAGGATCAACTGATTGCGGATAGAATACATAAATAATTAACCGAATTTGCCCGATGTGGAGGCAATCAAGAAAGCCGCATAAGTGAATATATAACCTACAGCATTGCGTGAACCGA	1256
GAAGCGAGGATCAACTGAAAGCCGCATAAGTGAATATATAACCTACAGAAAAGTGAGCTAATCCAACCAATCTTGCTTGCACGATTGAAAGAGCTACTGGTTTATCCATTGCGTGAACCGA	1257
GAAGCGAGGATCAACTGAAAGCCGCATAAGTGAATATATAACCTACAGAAAAGTGAGCTAATCCAACCAATCTTGCTTGCACGATTGAAAGAGCTACTGGTTTATCCATTGCGTGAACCGA	1258
GAAGCGAGGATCAACTAACCAATCTTGCTTGCACGATTGAAAGAGCTACTGGTTTATCTTTCCAGCGAATCAAATTTGCCAAAGGTGTGCGTTCATGAGCCCACGCCATTGCGTGAACCGA	1259
GAAGCGAGGATCAACTCTTTCCAGCGAATCAAATTTGCCAAAGGTGTGCGTTCATGAGCCCACGCTAAAGTTTCAATCAATTCCTGCCAATAACCACGCCAGGAAACATTGCGTGAACCGA	1260
GAAGCGAGGATCAACTGCGTTCATGAGCCCACGCTAAAGTTTCAATCAATTCCTGCCAATAACCACGCCAGGAAATTAAGAACATAAATCCTGTAGCCCAAACAAGCATTGCGTGAACCGA	1261
GAAGCGAGGATCAACTGAACATAAATCCTGTAGCCCAAACAAGATGCCCAAATAAGAACATCCATGCCCAGACTGATAAACTATTCATACCAAACGGGTTATATCCCATTGCGTGAACCGA	1262
GAAGCGAGGATCAACTCCATGCCCAGACTGATAAACTATTCATACCAAACGGGTTATATCCATTGATAAGTTGTGAAGAGTTTAACCATAGATAATCTCTTAACCACATTGCGTGAACCGA	1263
GAAGCGAGGATCAACTCCATGCCCAGACTGATAAACTATTCATACCAAACGGGTTATATCCATTGATAAGTTGTGAAGAGTTTAACCATAGATAATCTCTTAACCACATTGCGTGAACCGA	1264
GAAGCGAGGATCAACTTACCAAACGGGTTATATCCATTGATAAGTTGTGAAGAGTTTAACCATAGATAATCTCTTAACCATCCCATCAAATAAGTGGAAGATTCATCATTGCGTGAACCGA	1265
GAAGCGAGGATCAACTTACCAAACGGGTTATATCCATTGATAAGTTGTGAAGAGTTTAACCATAGATAATCTCTTAACCATCCCATCAAATAAGTGGAAGATTCATCATTGCGTGAACCGA	1266
GAAGCGAGGATCAACTGATAATCTCTTAACCATCCCATCAAATAAGTGGAAGATTCATTAAACTGTGAAACGTTACCCTGCCATAATGTGATGTGTTTCCAATGCCCATTGCGTGAACCGA	1267
GAAGCGAGGATCAACTGATAATCTCTTAACCATCCCATCAAATAAGTGGAAGATTCATTAAACTGTGAAACGTTACCCTGCCATAATGTGATGTGTTTCCAATGCCCATTGCGTGAACCGA	1268
GAAGCGAGGATCAACTCTGTGAAACGTTACCCTGCCATAATGTGATGTGTTTCCAATGCCAATAAAAAGTAACCCATCCAATAGTATTTAACATCCAGAAAACTGCCATTGCGTGAACCGA	1269
GAAGCGAGGATCAACTCTGTGAAACGTTACCCTGCCATAATGTGATGTGTTTCCAATGCCAATAAAAAGTAACCCATCCAATAGTATTTAACATCCAGAAAACTGCCATTGCGTGAACCGA	1270
GAAGCGAGGATCAACTTCCAATAGTATTTAACATCCAGAAAACTGCCAAATAAAATGCGTCCCAAGCCGAAATATCACAAGTACCACCTCGTCCCGGACCATCGCACATTGCGTGAACCGA	1271
GAAGCGAGGATCAACTAAATGCGTCCCAAGCCGAAATATCACAAGTACCACCTCGTCCCGGACCATCGCAAGGAAAACTATACCCGAAATCCTTTTTATCTGGCATCATTGCGTGAACCGA	1272
GAAGCGAGGATCAACTCTCGTCCCGGACCATCGCAAGGAAAACTATACCCGAAATCCTTTTTATCTGGCATTAACTTGGAACCACGTGCATCTAAAGCACCTTTTACATTGCGTGAACCGA	1273
GAAGCGAGGATCAACTATCTGGCATTAACTTGGAACCACGTGCATCTAAAGCACCTTTTACTAAGATCAATGTAGTTGTATGTAAACCTAAAGCAATAGCATGATGCATTGCGTGAACCGA	1274
GAAGCGAGGATCAACTATCTGGCATTAACTTGGAACCACGTGCATCTAAAGCACCTTTTACTAAGATCAATGTAGTTGTATGTAAACCTAAAGCAATAGCATGATGCATTGCGTGAACCGA	1275
GAAGCGAGGATCAACTCTAAGATCAATGTAGTTGTATGTAAACCTAAAGCAATAGCATGATGAACCAAGAAATCTCCAGGACCTATTGTTAAGAATAATGAATTACCATTGCGTGAACCGA	1276
GAAGCGAGGATCAACTCTAAGATCAATGTAGTTGTATGTAAACCTAAAGCAATAGCATGATGAACCAAGAAATCTCCAGGACCTATTGTTAAGAATAATGAATTACCATTGCGTGAACCGA	1277
GAAGCGAGGATCAACTGAAATCTCCAGGACCTATTGTTAAGAATAATGAATTACTATTCTCATTAATAGCATTTAACCAGCCAGGCAACCATATGCTGCGACCCGCCATTGCGTGAACCGA	1278
GAAGCGAGGATCAACTATTCTCATTAATAGCATTTAACCAGCCAGGCAACCATATGCTGCGACCCGCATTAAATGCTGGGCCACTTGTCGAAGATAAAAGTACATCCATTGCGTGAACCGA	1279
GAAGCGAGGATCAACTGACCCGCATTAAATGCTGGGCCACTTGTCGAAGATAAAAGTACATCAAATCCATATGAAGTTTTCCCATGAGCAGATTGTATCCATTGGGCATTGCGTGAACCGA	1280
GAAGCGAGGATCAACTCCCATGAGCAGATTGTATCCATTGGGCAAATATAGGTTCGATCAAGATTTGTTTTTCGGGAGTACCAAAAGCAAGCATGACGTCGTTATGCATTGCGTGAACCGA	1281
GAAGCGAGGATCAACTGATTTGTTTTTCGGGAGTACCAAAAGCAAGCATGACGTCGTTATGAACATAAAGTCCCAAAGTATGGAACCCTAGAAAGAGGCTGGCCCACATTGCGTGAACCGA	1282
GAAGCGAGGATCAACTAACATAAAGTCCCAAAGTATGGAACCCTAGAAAGAGGCTGGCCCAACTTAAATGGGATATGATAGCTTCTTTATGGTCTAACATTCTTGCCATTGCGTGAACCGA	1283
GAAGCGAGGATCAACTCTAGAAAGAGGCTGGCCCAACTTAAATGGGATATGATAGCTTCTTTATGGTCTAACATTCTTGCTAATACGTTATCCTCATTCTGTTCTGCATTGCGTGAACCGA	1284
GAAGCGAGGATCAACTCTAGAAAGAGGCTGGCCCAACTTAAATGGGATATGATAGCTTCTTTATGGTCTAACATTCTTGCTAATACGTTATCCTCATTCTGTTCTGCATTGCGTGAACCGA	1285
GAAGCGAGGATCAACTTAATACGTTATCCTCATTCTGTTCTGGATTGTAATCTCTAATAAAAAAGATAGCTCCATGAGCAAAAGCTCCTGTCATGATGAATCCTGCCATTGCGTGAACCGA	1286
GAAGCGAGGATCAACTTAATACGTTATCCTCATTCTGTTCTGGATTGTAATCTCTAATAAAAAAGATAGCTCCATGAGCAAAAGCTCCTGTCATGATGAATCCTGCCATTGCGTGAACCGA	1287
GAAGCGAGGATCAACTAAAGATAGCTCCATGAGCAAAAGCTCCTGTCATGATGAATCCTGCAATATATTGGTGATGGGTATATAACGCAGCTTGAGTCGTAAAATCCATTGCGTGAACCGA	1288
GAAGCGAGGATCAACTCTGTCATGATGAATCCTGCAATATATTGGTGATGGGTATATAACGCAGCTTGAGTCGTAAAATCTTGCGCTATGAACGCATAAGCAGGTACATTGCGTGAACCGA	1289
GAAGCGAGGATCAACTCTTGCGCTATGAACGCATAAGCAGGTAAAGAGTACATGTGTTGAGCTACCAAGGAAGTAATAACTCCTAAGGAGGCTAGAGCAAGGCCTACATTGCGTGAACCGA	1290
GAAGCGAGGATCAACTGAGCTACCAAGGAAGTAATAACTCCTAAGGAGGCTAGAGCAAGGCCTAATTGAAAATGAATCGAATTATTGATTGTGTCATAAAGACCCTCATTGCGTGAACCGA	1291
GAAGCGAGGATCAACTGAGCTACCAAGGAAGTAATAACTCCTAAGGAGGCTAGAGCAAGGCCTAATTGAAAATGAATCGAATTATTGATTGTGTCATAAAGACCCTCATTGCGTGAACCGA	1292
GAAGCGAGGATCAACTGGCTAGAGCAAGGCCTAATTGAAAATGAATCGAATTATTGATTGTGTCATAAAGACCCTTATGCCCACGCCCCAATCGTCCTCCCGGAGGCATTGCGTGAACCGA	1293
GAAGCGAGGATCAACTGACCCTTATGCCCACGCCCCAATCGTCCTCCCGGAGGAATATGTGCTTCTAAAAGATCTTTTATACTGTGTCCGATTCCAAAGTTCGTTCCATTGCGTGAACCGA	1294
GAAGCGAGGATCAACTGAATATGTGCTTCTAAAAGATCTTTTATACTGTGTCCGATTCCAAAGTTCGTTCTATACATATGACCCGCAATGAGGAAAAGAATTGCGACATTGCGTGAACCGA	1295
GAAGCGAGGATCAACTGAATATGTGCTTCTAAAAGATCTTTTATACTGTGTCCGATTCCAAAGTTCGTTCTATACATATGACCCGCAATGAGGAAAAGAATTGCGACATTGCGTGAACCGA	1296
GAAGCGAGGATCAACTGACCCGCAATGAGGAAAAGAATTGCGATAGCTAAATGATGATGTGCCATATCGGTTAGCCATAAACTTTGCGTTTGTGGATGGAATCCCCCATTGCGTGAACCGA	1297
GAAGCGAGGATCAACTGCCATATCGGTTAGCCATAAACTTTGCGTTTGTGGATGGAATCCCCCAAGAAGGGTTAGAATGGCAGTTCCGGATCCTTGGGAGGTACCACATTGCGTGAACCGA	1298
GAAGCGAGGATCAACTGGATGGAATCCCCCAAGAAGGGTTAGAATGGCAGTTCCGGATCCTTGGGAGGTACCAAATAAATGACTACTCGAGTCGGGGTTTTGAGCACATTGCGTGAACCGA	1299
GAAGCGAGGATCAACTTAAATGACTACTCGAGTCGGGGTTTTGAGCATAAAGATTCCACTGACCCGTAAAAAGTGGGCCTAACCCTTGGGGATGCGGTAATACATTCATTGCGTGAACCGA	1300
GAAGCGAGGATCAACTCTGACCCGTAAAAAGTGGGCCTAACCCTTGGGGATGCGGTAATACATTTAAGAAATTATTCCATCGAACATATTCCCCCCTGGATGCAGGCATTGCGTGAACCGA	1301
GAAGCGAGGATCAACTTAAGAAATTATTCCATCGAACATATTCCCCCCTGGATGCAGGAATAGCGACATGGACTAAATGACCTGTCCAAGCCAATGAGCTTACCCCCATTGCGTGAACCGA	1302
GAAGCGAGGATCAACTCCCCCCTGGATGCAGGAATAGCGACATGGACTAAATGACCTGTCCAAGCCAATGAGCTTACCCCGAATAGTCCTGACAAATGATGATTCACATTGCGTGAACCGA	1303
GAAGCGAGGATCAACTCCCCGAATAGTCCTGACAAATGATGATTCAGACGAGATTCAGCATTTTTGAACCACGAAACTCTTGGTTTCCATTTTGGTTGTAGGTGTACATTGCGTGAACCGA	1304
GAAGCGAGGATCAACTCAGCATTTTTGAACCACGAAACTCTTGGTTTCCATTTTGGTTGTAGGTGTAACCAACCCCCTATTAAGGATAGGGCAGAAAGAAATAATACATTGCGTGAACCGA	1305
GAAGCGAGGATCAACTCAGCATTTTTGAACCACGAAACTCTTGGTTTCCATTTTGGTTGTAGGTGTAACCAACCCCCTATTAAGGATAGGGCAGAAAGAAATAATACATTGCGTGAACCGA	1306
GAAGCGAGGATCAACTTGGTTGTAGGTGTAACCAACCCCCTATTAAGGATAGGGCAGAAAGAAATAATAGAAAAAGAGCTCCAGTATAAAGATCTTCATTAGTACGCATTGCGTGAACCGA	1307
GAAGCGAGGATCAACTTGGTTGTAGGTGTAACCAACCCCCTATTAAGGATAGGGCAGAAAGAAATAATAGAAAAAGAGCTCCAGTATAAAGATCTTCATTAGTACGCATTGCGTGAACCGA	1308
GAAGCGAGGATCAACTTCCAGTATAAAGATCTTCATTAGTACGTAAACCGATTGTATACCACCACTGATAAACACCAGAATAAGCTATATTCACCGGGCCAAGAGCCATTGCGTGAACCGA	1309
GAAGCGAGGATCAACTACCGATTGTATACCACCACTGATAAACACCAGAATAAGCTATATTCACCGGGCCAAGAGCACCTCCTCGAGTAAACGCTTCCACAGCCGGCATTGCGTGAACCGA	1310
GAAGCGAGGATCAACTGGCCAAGAGCACCTCCTCGAGTAAACGCTTCCACAGCCGGTTGACCAAAATGAGGATCCCAAATAGCATGAGCAATCGGTCTTACATGTACATTGCGTGAACCGA	1311
GAAGCGAGGATCAACTGAGGATCCCAAATAGCATGAGCAATCGGTCTTACATGTAAAGGGTCTTGTACCCATGTCTCAAAATTTCCTTGCCAAGCTACATGAAACACATTGCGTGAACCGA	1312
GAAGCGAGGATCAACTGGGTCTTGTACCCATGTCTCAAAATTTCCTTGCCAAGCTACATGAAACAAATTTCCGGAAGTCCACAGAAAAATTATTGCTAATTGCCCGCATTGCGTGAACCGA	1313
GAAGCGAGGATCAACTAGCTACATGAAACAAATTTCCGGAAGTCCACAGAAAAATTATTGCTAATTGCCCGAAATGAGAAGCAAAAATATTCTGATAAAGACGTTCCATTGCGTGAACCGA	1314
GAAGCGAGGATCAACTAGCTACATGAAACAAATTTCCGGAAGTCCACAGAAAAATTATTGCTAATTGCCCGAAATGAGAAGCAAAAATATTCTGATAAAGACGTTCCATTGCGTGAACCGA	1315
GAAGCGAGGATCAACTTTGCCCGAAATGAGAAGCAAAAATATTCTGATAAAGACGTTCTTCAGTAATATCATCATGACTCTCGAAGTCATGTGCGGTAGCAATACCCATTGCGTGAACCGA	1316
GAAGCGAGGATCAACTTTGCCCGAAATGAGAAGCAAAAATATTCTGATAAAGACGTTCTTCAGTAATATCATCATGACTCTCGAAGTCATGTGCGGTAGCAATACCCATTGCGTGAACCGA	1317
GAAGCGAGGATCAACTGACTCTCGAAGTCATGTGCGGTAGCAATACCAAACCAAATACGACGAGTAGTGGGGTCCTGAGCTAAGCCTTGGCTAAACCTTGGAAATCCATTGCGTGAACCGA	1318
GAAGCGAGGATCAACTCCAAATACGACGAGTAGTGGGGTCCTGAGCTAAGCCTTGGCTAAACCTTGGAAATCTTAATGCCATAATGCCTTTCAAATCCTCCTAGCCCATTGCGTGAACCGA	1319
GAAGCGAGGATCAACTGGCTAAACCTTGGAAATCTTAATGCCATAATGCCTTTCAAATCCTCCTAGCCATTATCCTACTGCAATAATTCTTGCTAAGAAGAACGCCCATTGCGTGAACCGA	1320
GAAGCGAGGATCAACTGCCATTATCCTACTGCAATAATTCTTGCTAAGAAGAACGCCCATGTTGTGGCAATTCCACCCAGAAGGTAATGGGTTACTCCTACAGCACCATTGCGTGAACCGA	1321
GAAGCGAGGATCAACTTGTTGTGGCAATTCCACCCAGAAGGTAATGGGTTACTCCTACAGCACGTCCTTGTATAATGCTCAAGGCTCTAGGCTGAGTAGCAGGAGCCATTGCGTGAACCGA	1322
GAAGCGAGGATCAACTGCTCAAGGCTCTAGGCTGAGTAGCAGGAGCAACTTTTAATTTATTATGAGCCCAAACAATGGATTCAATAAGTTCTTGCCAATAACCACGCATTGCGTGAACCGA	1323
GAAGCGAGGATCAACTGAGCCCAAACAATGGATTCAATAAGTTCTTGCCAATAACCACGCCCGCTGAATAGAAACATTAAACTGAAAGCCCATACAAAATGAGCACCATTGCGTGAACCGA	1324
GAAGCGAGGATCAACTCCACGCCCGCTGAATAGAAACATTAAACTGAAAGCCCATACAAAATGAGCACCTAGGAAAAAAAGACCATATGCAGATAACGAAGAACCACATTGCGTGAACCGA	1325
GAAGCGAGGATCAACTCTAGGAAAAAAAGACCATATGCAGATAACGAAGAACCATAAGACTGAATTACCTGAGATGCTTGTGCCCATAAGAAATCGCGGAGCCACCCATTGCGTGAACCGA	1326
GAAGCGAGGATCAACTAACGAAGAACCATAAGACTGAATTACCTGAGATGCTTGTGCCCATAAGAAATCGCGGAGCCACCCATTAATAGTAATGGAACTCTGTGCACATTGCGTGAACCGA	1327
GAAGCGAGGATCAACTCGCGGAGCCACCCATTAATAGTAATGGAACTCTGTGCAAAGTTTCCTCCAGTAATATGAGTTACCACCCCTTGATCACTTATACTACCCCCATTGCGTGAACCGA	1328
GAAGCGAGGATCAACTCCTCCAGTAATATGAGTTACCACCCCTTGATCACTTATACTACCCCAAACATCTGACTGCATTTTCCAACTGAAATGGAATATTACTACGCATTGCGTGAACCGA	1329
GAAGCGAGGATCAACTCTACCCCAAACATCTGACTGCATTTTCCAACTGAAATGGAATATTACTACGGAAATAGCATTGTACATCCAGAATAGTCCTAAGAAGACACATTGCGTGAACCGA	1330
GAAGCGAGGATCAACTCTACCCCAAACATCTGACTGCATTTTCCAACTGAAATGGAATATTACTACGGAAATAGCATTGTACATCCAGAATAGTCCTAAGAAGACACATTGCGTGAACCGA	1331
GAAGCGAGGATCAACTACATCCAGAATAGTCCTAAGAAGACATGATCCCAAGCAGATACTTGACATGTTCCTCCTCTTCCCGGCCCATCACAAGGGAAACGAAAACCATTGCGTGAACCGA	1332
GAAGCGAGGATCAACTCTTGACATGTTCCTCCTCTTCCCGGCCCATCACAAGGGAAACGAAAACCAAGATTTGCTTTATCTGGTATTAAACGCGAGCTACGAGCAACATTGCGTGAACCGA	1333
GAAGCGAGGATCAACTGAAAACCAAGATTTGCTTTATCTGGTATTAAACGCGAGCTACGAGCAAATAGAACACCTTTCAACAGTATCAATACCGTCACATGAATTGCATTGCGTGAACCGA	1334
GAAGCGAGGATCAACTGAAAACCAAGATTTGCTTTATCTGGTATTAAACGCGAGCTACGAGCAAATAGAACACCTTTCAACAGTATCAATACCGTCACATGAATTGCATTGCGTGAACCGA	1335
GAAGCGAGGATCAACTCGCGAGCTACGAGCAAATAGAACACCTTTCAACAGTATCAATACCGTCACATGAATTGTAAATGCATGAATATGATGTACCAAAAAATCTCATTGCGTGAACCGA	1336
GAAGCGAGGATCAACTCGCGAGCTACGAGCAAATAGAACACCTTTCAACAGTATCAATACCGTCACATGAATTGTAAATGCATGAATATGATGTACCAAAAAATCTCATTGCGTGAACCGA	1337
GAAGCGAGGATCAACTCATGAATATGATGTACCAAAAAATCTGCCGTTCCTAATGGAATAGGTAACAAAGCTACTTTGCCACCCACTGCTACTAACTCACCGCCCCCATTGCGTGAACCGA	1338
GAAGCGAGGATCAACTGTTCCTAATGGAATAGGTAACAAAGCTACTTTGCCACCCACTGCTACTAACTCACCGCCCCCCCAAGTCAAACTGGTGCTCGCTGTTTCACATTGCGTGAACCGA	1339
GAAGCGAGGATCAACTTACTAACTCACCGCCCCCCCAAGTCAAACTGGTGCTCGCTGTTTCACCAGGGGCTGTTACACCAGGTGCTAAAGCATGGGTATTTTGTATCATTGCGTGAACCGA	1340
GAAGCGAGGATCAACTTCACCAGGGGCTGTTACACCAGGTGCTAAAGCATGGGTATTTTGTATCCATTGAGCAAAGACTGGTTGTAATTGTATAGCAGTATCTGAACATTGCGTGAACCGA	1341
GAAGCGAGGATCAACTCCATTGAGCAAAGACTGGTTGTAATTGTATAGCAGTATCTGAAAACATATCTTGTGGACGCCCTAAAGCACTCATGGTATCATTATGAATCATTGCGTGAACCGA	1342
GAAGCGAGGATCAACTCCATTGAGCAAAGACTGGTTGTAATTGTATAGCAGTATCTGAAAACATATCTTGTGGACGCCCTAAAGCACTCATGGTATCATTATGAATCATTGCGTGAACCGA	1343
GAAGCGAGGATCAACTATCTTGTGGACGCCCTAAAGCACTCATGGTATCATTATGAATATACAAACCAAAACTGTGGAAGCCTAGAAATATACATACCCAGTTGAGCATTGCGTGAACCGA	1344
GAAGCGAGGATCAACTATCTTGTGGACGCCCTAAAGCACTCATGGTATCATTATGAATATACAAACCAAAACTGTGGAAGCCTAGAAATATACATACCCAGTTGAGCATTGCGTGAACCGA	1345
GAAGCGAGGATCAACTATATACAAACCAAAACTGTGGAAGCCTAGAAATATACATACCCAGTTGAGATGTGATATGATTGCATCGCGATGCCTCAGGACACGATCTCATTGCGTGAACCGA	1346
GAAGCGAGGATCAACTCATCGCGATGCCTCAGGACACGATCTAATAAATCGTTATATCGATTAGTTGGATCATAGTCTCTTACCATAAAAATGGCTGCATGCGCAGCATTGCGTGAACCGA	1347
GAAGCGAGGATCAACTTCGTTATATCGATTAGTTGGATCATAGTCTCTTACCATAAAAATGGCTGCATGCGCAGCAGCACCAACTATGAGAAATCCACCAATCCACCATTGCGTGAACCGA	1348
GAAGCGAGGATCAACTGGCTGCATGCGCAGCAGCACCAACTATGAGAAATCCACCAATCCACATGTGATGTGTGAACAATGACAGTTGTGTAGCATAGTCAGTAGCCATTGCGTGAACCGA	1349
GAAGCGAGGATCAACTACAATGACAGTTGTGTAGCATAGTCAGTAGCTAGATATGGATAAGGGGGCATGGAATACATATGGTGAGCTACAATAATGGTTAAAGAGCCATTGCGTGAACCGA	1350
GAAGCGAGGATCAACTATGGATAAGGGGGCATGGAATACATATGGTGAGCTACAATAATGGTTAAAGAGCCTAACATAGCTAGGTTAAGAGATAATTGAGCATGCCCATTGCGTGAACCGA	1351
GAAGCGAGGATCAACTGCCTAACATAGCTAGGTTAAGAGATAATTGAGCATGCCATGATGTTGTTAGAATTTCATATAGGCCTTTATGGCCTTGGCCTGTAAATGGCATTGCGTGAACCGA	1352
GAAGCGAGGATCAACTTGAGCATGCCATGATGTTGTTAGAATTTCATATAGGCCTTTATGGCCTTGGCCTGTAAATGGACCTTTATGAGCCTCTAAAATATCTTTTCATTGCGTGAACCGA	1353
GAAGCGAGGATCAACTTGAGCATGCCATGATGTTGTTAGAATTTCATATAGGCCTTTATGGCCTTGGCCTGTAAATGGACCTTTATGAGCCTCTAAAATATCTTTTCATTGCGTGAACCGA	1354
GAAGCGAGGATCAACTCCTTGGCCTGTAAATGGACCTTTATGAGCCTCTAAAATATCTTTTATACCATGACCAATACCCCAGTTGGTCCTATACATATGACCCGCGCATTGCGTGAACCGA	1355
GAAGCGAGGATCAACTCCAGTTGGTCCTATACATATGACCCGCGATTAGAAAAAGAATTGCGATAGCTAAATGATGATGTGCTATATCGGTTAACCATAGACCCCCCATTGCGTGAACCGA	1356
GAAGCGAGGATCAACTTAGCTAAATGATGATGTGCTATATCGGTTAACCATAGACCCCCAGTCACTGGATCTAATCCGCCACGAAAAGTAAGAAATTCCGAGTATTCATTGCGTGAACCGA	1357
GAAGCGAGGATCAACTCCCAGTCACTGGATCTAATCCGCCACGAAAAGTAAGAAATTCCGAGTATTTTGACCAATTTAAGGTAAAAAAGGGAGTTGCTCCTTCAGCCATTGCGTGAACCGA	1358
GAAGCGAGGATCAACTAAGAAATTCCGAGTATTTTGACCAATTTAAGGTAAAAAAGGGAGTTGCTCCTTCAGCAAAACTTGGATAAAGTTGAGCCAAAAGATCCCGCATTGCGTGAACCGA	1359
GAAGCGAGGATCAACTAAGAAATTCCGAGTATTTTGACCAATTTAAGGTAAAAAAGGGAGTTGCTCCTTCAGCAAAACTTGGATAAAGTTGAGCCAAAAGATCCCGCATTGCGTGAACCGA	1360
GAAGCGAGGATCAACTCAGCAAAACTTGGATAAAGTTGAGCCAAAAGATCCCGATTCAAGATAAATTCATGAGGAAGCGGTATTTCTTTAGGATCTACTCCAGCGTCATTGCGTGAACCGA	1361
GAAGCGAGGATCAACTGAGGAAGCGGTATTTCTTTAGGATCTACTCCAGCGTTTAGAAATTGGTTAATCGGTAAAGATACATGTACTTGATGTCCTGCCCAAGAAACATTGCGTGAACCGA	1362
GAAGCGAGGATCAACTACTCCAGCGTTTAGAAATTGGTTAATCGGTAAAGATACATGTACTTGATGTCCTGCCCAAGAAAGGGACCCAAGTCCTAGTAGCCCTGCTCATTGCGTGAACCGA	1363
GAAGCGAGGATCAACTCCAAGAAAGGGACCCAAGTCCTAGTAGCCCTGCTAAATGGTGATTCAACATAGATTCTACATCTTGGAACCAAGCCAATTTTGGAGCTGCCATTGCGTGAACCGA	1364
GAAGCGAGGATCAACTATTCTACATCTTGGAACCAAGCCAATTTTGGAGCTGCTTTGTGATAATGGAACCAACCAGCAAAAAGCATTAAGGCTGCGAAGACCAATGCATTGCGTGAACCGA	1365
GAAGCGAGGATCAACTAATGGAACCAACCAGCAAAAAGCATTAAGGCTGCGAAGACCAATGCGCCAATTGCGGTACAATAAAGTTGTAATTCACTAGTTATTCCGGCATTGCGTGAACCGA	1366
GAAGCGAGGATCAACTAGGCTGCGAAGACCAATGCGCCAATTGCGGTACAATAAAGTTGTAATTCACTAGTTATTCCGGATGCTCGCCAAATCTGAAAAAAGCCTGCATTGCGTGAACCGA	1367
GAAGCGAGGATCAACTGGATGCTCGCCAAATCTGAAAAAAGCCTGAGGTTATTTGTATTCCTCGGAAGCCTCCGCCCACATCTCCATTCAGGATTTCTTGGCCCACCATTGCGTGAACCGA	1368
GAAGCGAGGATCAACTTTATTTGTATTCCTCGGAAGCCTCCGCCCACATCTCCATTCAGGATTTCTTGGCCCACTATTGGCCAAACCACCTGAGCACTAGGTCCAACATTGCGTGAACCGA	1369
GAAGCGAGGATCAACTCTTGGCCCACTATTGGCCAAACCACCTGAGCACTAGGTCCAATGTGAGTAGGATCACTCAGCCATGCTTCATAATTGGAAAAACGAGCACCATTGCGTGAACCGA	1370
GAAGCGAGGATCAACTGGATCACTCAGCCATGCTTCATAATTGGAAAAACGAGCACCATGGAAATACATGCCACTCAGCCAAAGAAAGATGATAGAGAGTTGGCCGCATTGCGTGAACCGA	1371
GAAGCGAGGATCAACTCGAGCACCATGGAAATACATGCCACTCAGCCAAAGAAAGATGATAGAGAGTTGGCCGAAATGGGCACTAAATACTTTTCGAGAGATTTCCCATTGCGTGAACCGA	1372
GAAGCGAGGATCAACTGAGAGTTGGCCGAAATGGGCACTAAATACTTTTCGAGAGATTTCCTCCAAATCACTGGTATGACTATCAAAATCGTGAGCATCAGCATGTCATTGCGTGAACCGA	1373
GAAGCGAGGATCAACTCTATCAAAATCGTGAGCATCAGCATGTAGGTTCCAGATCCAAGTGGTAGTATCAGGTCCCTTAGCTATTGTTCTTGAGAAATGACCGGGTCATTGCGTGAACCGA	1374
GAAGCGAGGATCAACTTCCAAGTGGTAGTATCAGGTCCCTTAGCTATTGTTCTTGAGAAATGACCGGGTTTAGCCCATTCCTCGAAAGAAGTTTTTATGGGATCCCCATTGCGTGAACCGA	1375
GAAGCGAGGATCAACTTAATTAGTGAACCGATGATAGATACTTAGAATTTTTTTTTCTTTCTCTTCTATCTTCCATCTATTCATCTATTTTCTTTAGTTATTCACTCATTGCGTGAACCGA	1376
GAAGCGAGGATCAACTTAATTAGTGAACCGATGATAGATACTTAGAATTTTTTTTTCTTTCTCTTCTATCTTCCATCTATTCATCTATTTTCTTTAGTTATTCACTCATTGCGTGAACCGA	1377
GAAGCGAGGATCAACTCTTCTATCTTCCATCTATTCATCTATTTTCTTTAGTTATTCACTAGAGCAATTATGATCTGGAAGTCGATCTGGGGCAAGTGTTCGGATCCATTGCGTGAACCGA	1378
GAAGCGAGGATCAACTCTTCTATCTTCCATCTATTCATCTATTTTCTTTAGTTATTCACTAGAGCAATTATGATCTGGAAGTCGATCTGGGGCAAGTGTTCGGATCCATTGCGTGAACCGA	1379
GAAGCGAGGATCAACTGAGCAATTATGATCTGGAAGTCGATCTGGGGCAAGTGTTCGGATCTATTATGACATATCCATAGGGTGCTCAACGGACCCTTTTTTATAACATTGCGTGAACCGA	1380
GAAGCGAGGATCAACTGGGTGCTCAACGGACCCTTTTTTATAATTAAAAAAAGTTTTAGCGCCTTTACATTGGTACACAAAGAGCTTTTTTTATAACCTAATCGAGCATTGCGTGAACCGA	1381
GAAGCGAGGATCAACTGGGTGCTCAACGGACCCTTTTTTATAATTAAAAAAAGTTTTAGCGCCTTTACATTGGTACACAAAGAGCTTTTTTTATAACCTAATCGAGCATTGCGTGAACCGA	1382
GAAGCGAGGATCAACTGCGCCTTTACATTGGTACACAAAGAGCTTTTTTTATAACCTAATCGAGTGTATTCATATTTCAATTATTAAGTTCCGAAATGTAGCCTATCATTGCGTGAACCGA	1383
GAAGCGAGGATCAACTGCGCCTTTACATTGGTACACAAAGAGCTTTTTTTATAACCTAATCGAGTGTATTCATATTTCAATTATTAAGTTCCGAAATGTAGCCTATCATTGCGTGAACCGA	1384
GAAGCGAGGATCAACTCCTAATCGAGTGTATTCATATTTCAATTATTAAGTTCCGAAATGTAGCCTATTTTTTTTATAGATAATATTATCCTATTTCAATAAATGCCATTGCGTGAACCGA	1385
GAAGCGAGGATCAACTCCTAATCGAGTGTATTCATATTTCAATTATTAAGTTCCGAAATGTAGCCTATTTTTTTTATAGATAATATTATCCTATTTCAATAAATGCCATTGCGTGAACCGA	1386
GAAGCGAGGATCAACTCCGAAATGTAGCCTATTTTTTTTATAGATAATATTATCCTATTTCAATAAATGCTTATTAGTCATTACTAAGAAAAAGTCTAGTATTGATCATTGCGTGAACCGA	1387
GAAGCGAGGATCAACTCCGAAATGTAGCCTATTTTTTTTATAGATAATATTATCCTATTTCAATAAATGCTTATTAGTCATTACTAAGAAAAAGTCTAGTATTGATCATTGCGTGAACCGA	1388
GAAGCGAGGATCAACTGTCATTACTAAGAAAAAGTCTAGTATTGATATTTAGTCATTTTGAAATATCTTTTATTGGTTTTAGTTTTAATAGTAGAAAATAACAAATCATTGCGTGAACCGA	1389
GAAGCGAGGATCAACTGTCATTACTAAGAAAAAGTCTAGTATTGATATTTAGTCATTTTGAAATATCTTTTATTGGTTTTAGTTTTAATAGTAGAAAATAACAAATCATTGCGTGAACCGA	1390
GAAGCGAGGATCAACTTCTTTTATTGGTTTTAGTTTTAATAGTAGAAAATAACAAATAGAAAAAACTAAATATATAGATATTCTCATATTCATGTACTACTTACCCCATTGCGTGAACCGA	1391
GAAGCGAGGATCAACTTCTTTTATTGGTTTTAGTTTTAATAGTAGAAAATAACAAATAGAAAAAACTAAATATATAGATATTCTCATATTCATGTACTACTTACCCCATTGCGTGAACCGA	1392
GAAGCGAGGATCAACTGAAAAAACTAAATATATAGATATTCTCATATTCATGTACTACTTACCCCTAGAGACTACCAGATAAAATAGAACGATTTGAGAAAAGGATCATTGCGTGAACCGA	1393
GAAGCGAGGATCAACTGAAAAAACTAAATATATAGATATTCTCATATTCATGTACTACTTACCCCTAGAGACTACCAGATAAAATAGAACGATTTGAGAAAAGGATCATTGCGTGAACCGA	1394
GAAGCGAGGATCAACTCATGTACTACTTACCCCTAGAGACTACCAGATAAAATAGAACGATTTGAGAAAAGGATATAATGAAATTTTTGTCTTTTATTGGTTCTTCCATTGCGTGAACCGA	1395
GAAGCGAGGATCAACTCATGTACTACTTACCCCTAGAGACTACCAGATAAAATAGAACGATTTGAGAAAAGGATATAATGAAATTTTTGTCTTTTATTGGTTCTTCCATTGCGTGAACCGA	1396
GAAGCGAGGATCAACTATGAAATTTTTGTCTTTTATTGGTTCTTCTAATAGAAACAAGGATCTGTTTTATTTGACCGAGAGGACCAAGAAACCAAAAAACAATTAACATTGCGTGAACCGA	1397
GAAGCGAGGATCAACTATGAAATTTTTGTCTTTTATTGGTTCTTCTAATAGAAACAAGGATCTGTTTTATTTGACCGAGAGGACCAAGAAACCAAAAAACAATTAACATTGCGTGAACCGA	1398
GAAGCGAGGATCAACTAGAAACAAGGATCTGTTTTATTTGACCGAGAGGACCAAGAAACCAAAAAACAATTAATTATAAAAACAAATAGCAAATATTATAGAATAGCATTGCGTGAACCGA	1399
GAAGCGAGGATCAACTAGAAACAAGGATCTGTTTTATTTGACCGAGAGGACCAAGAAACCAAAAAACAATTAATTATAAAAACAAATAGCAAATATTATAGAATAGCATTGCGTGAACCGA	1400
GAAGCGAGGATCAACTTTATAAAAACAAATAGCAAATATTATAGAATAGAATAAAAAAAAAAAGAAACAAAGGGAAAGTTCTTATTCGAAGCGCCTCGTGATCGTCCATTGCGTGAACCGA	1401
GAAGCGAGGATCAACTTTATAAAAACAAATAGCAAATATTATAGAATAGAATAAAAAAAAAAAGAAACAAAGGGAAAGTTCTTATTCGAAGCGCCTCGTGATCGTCCATTGCGTGAACCGA	1402
GAAGCGAGGATCAACTAAGAAACAAAGGGAAAGTTCTTATTCGAAGCGCCTCGTGATCGTCAACCAATTCTGTGCTTCAATATAATTACCAGGAGTAAGCGTTATACATTGCGTGAACCGA	1403
GAAGCGAGGATCAACTAAGAAACAAAGGGAAAGTTCTTATTCGAAGCGCCTCGTGATCGTCAACCAATTCTGTGCTTCAATATAATTACCAGGAGTAAGCGTTATACATTGCGTGAACCGA	1404
GAAGCGAGGATCAACTGCGCCTCGTGATCGTCAACCAATTCTGTGCTTCAATATAATTACCAGGAGTAAGCGTTATAGCCTGTTTCCAATACTCAGCGGCTTGAGCCATTGCGTGAACCGA	1405
GAAGCGAGGATCAACTACCAGGAGTAAGCGTTATAGCCTGTTTCCAATACTCAGCGGCTTGAGCGAACCAAGCCTCCGCCATTTCAGAATCTCCTTGTTGAATGGCCATTGCGTGAACCGA	1406
GAAGCGAGGATCAACTCCTCCGCCATTTCAGAATCTCCTTGTTGAATGGCCTGTTCTCCACGGTCGGAATAGGCGGATCAATTCCCTCCCTGAGAACCGTACTTGACATTGCGTGAACCGA	1407
GAAGCGAGGATCAACTCACGGTCGGAATAGGCGGATCAATTCCCTCCCTGAGAACCGTACTTGAGAGTTTCCTACCTCATACGGCTCGACAACCAACTCTTTTGTTCATTGCGTGAACCGA	1408
GAAGCGAGGATCAACTTACCTCATACGGCTCGACAACCAACTCTTTTGTTTTGGTGTACCAGTTTTTTAACTTTAACCTACTTTGAACTTTATATCTAATTGAATGCATTGCGTGAACCGA	1409
GAAGCGAGGATCAACTTACCTCATACGGCTCGACAACCAACTCTTTTGTTTTGGTGTACCAGTTTTTTAACTTTAACCTACTTTGAACTTTATATCTAATTGAATGCATTGCGTGAACCGA	1410
GAAGCGAGGATCAACTCTTTTGTTTTGGTGTACCAGTTTTTTAACTTTAACCTACTTTGAACTTTATATCTAATTGAATGTCTAATTGAATGAGATTTCTTATAGACATTGCGTGAACCGA	1411
GAAGCGAGGATCAACTCTTTTGTTTTGGTGTACCAGTTTTTTAACTTTAACCTACTTTGAACTTTATATCTAATTGAATGTCTAATTGAATGAGATTTCTTATAGACATTGCGTGAACCGA	1412
GAAGCGAGGATCAACTCTTTATATCTAATTGAATGTCTAATTGAATGAGATTTCTTATAGATTTTTTGTTTTTCTTGGATTAAACAAAAGAGAGTAATTACATGAGCATTGCGTGAACCGA	1413
GAAGCGAGGATCAACTCTTTATATCTAATTGAATGTCTAATTGAATGAGATTTCTTATAGATTTTTTGTTTTTCTTGGATTAAACAAAAGAGAGTAATTACATGAGCATTGCGTGAACCGA	1414
GAAGCGAGGATCAACTTTGTTTTTCTTGGATTAAACAAAAGAGAGTAATTACATGAGTTTCAAACTTTCATTTTGATTTAATTAATATATTAATTAATATAATAAGCATTGCGTGAACCGA	1415
GAAGCGAGGATCAACTTTGTTTTTCTTGGATTAAACAAAAGAGAGTAATTACATGAGTTTCAAACTTTCATTTTGATTTAATTAATATATTAATTAATATAATAAGCATTGCGTGAACCGA	1416
GAAGCGAGGATCAACTCAAACTTTCATTTTGATTTAATTAATATATTAATTAATATAATAAGTTTTATCTTTTCTCCTACCTTCAGAAAAAAAAGCATGTCCACTGCATTGCGTGAACCGA	1417
GAAGCGAGGATCAACTCAAACTTTCATTTTGATTTAATTAATATATTAATTAATATAATAAGTTTTATCTTTTCTCCTACCTTCAGAAAAAAAAGCATGTCCACTGCATTGCGTGAACCGA	1418
GAAGCGAGGATCAACTCTTTTCTCCTACCTTCAGAAAAAAAAGCATGTCCACTGTTATTAGATATTAGAATTTTCTGAAAGGTAACTATCCCGCTTTCATATAAAACATTGCGTGAACCGA	1419
GAAGCGAGGATCAACTCTTTTCTCCTACCTTCAGAAAAAAAAGCATGTCCACTGTTATTAGATATTAGAATTTTCTGAAAGGTAACTATCCCGCTTTCATATAAAACATTGCGTGAACCGA	1420
GAAGCGAGGATCAACTTTTTCTGAAAGGTAACTATCCCGCTTTCATATAAAAATTTATATAGAATCTTTGAAAAAGACTTTTTCATACTTCATAAAAAAGAAAAAGCATTGCGTGAACCGA	1421
GAAGCGAGGATCAACTTTTTCTGAAAGGTAACTATCCCGCTTTCATATAAAAATTTATATAGAATCTTTGAAAAAGACTTTTTCATACTTCATAAAAAAGAAAAAGCATTGCGTGAACCGA	1422
GAAGCGAGGATCAACTGAATCTTTGAAAAAGACTTTTTCATACTTCATAAAAAAGAAAAAGACTTACTGTCTTTAGGATCTGATGCTACACCGCTGCTCAATACCTCATTGCGTGAACCGA	1423
GAAGCGAGGATCAACTGAATCTTTGAAAAAGACTTTTTCATACTTCATAAAAAAGAAAAAGACTTACTGTCTTTAGGATCTGATGCTACACCGCTGCTCAATACCTCATTGCGTGAACCGA	1424
GAAGCGAGGATCAACTACTTACTGTCTTTAGGATCTGATGCTACACCGCTGCTCAATACCTTCGGGGATTACTCTATTACATAAGTAGATTCCTAAGATTTATCTCCATTGCGTGAACCGA	1425
GAAGCGAGGATCAACTACTTACTGTCTTTAGGATCTGATGCTACACCGCTGCTCAATACCTTCGGGGATTACTCTATTACATAAGTAGATTCCTAAGATTTATCTCCATTGCGTGAACCGA	1426
GAAGCGAGGATCAACTCCTTCGGGGATTACTCTATTACATAAGTAGATTCCTAAGATTTATCTCATATTATGATATAAATAAACAGCTCTTGTTGTGTCGGTCCAACATTGCGTGAACCGA	1427
GAAGCGAGGATCAACTCCTTCGGGGATTACTCTATTACATAAGTAGATTCCTAAGATTTATCTCATATTATGATATAAATAAACAGCTCTTGTTGTGTCGGTCCAACATTGCGTGAACCGA	1428
GAAGCGAGGATCAACTGATTCCTAAGATTTATCTCATATTATGATATAAATAAACAGCTCTTGTTGTGTCGGTCCAAAACCTTTCCAATTGATCTTTACGGTGCTTCATTGCGTGAACCGA	1429
GAAGCGAGGATCAACTGATTCCTAAGATTTATCTCATATTATGATATAAATAAACAGCTCTTGTTGTGTCGGTCCAAAACCTTTCCAATTGATCTTTACGGTGCTTCATTGCGTGAACCGA	1430
GAAGCGAGGATCAACTGTGTCGGTCCAAAACCTTTCCAATTGATCTTTACGGTGCTTCCTCTATCAATTAAATCTTTTTTTATCCATAGAAAAGAAAGTATTTAGGCATTGCGTGAACCGA	1431
GAAGCGAGGATCAACTGTGTCGGTCCAAAACCTTTCCAATTGATCTTTACGGTGCTTCCTCTATCAATTAAATCTTTTTTTATCCATAGAAAAGAAAGTATTTAGGCATTGCGTGAACCGA	1432
GAAGCGAGGATCAACTTTTTTTATCCATAGAAAAGAAAGTATTTAGGCATATCTAGTCTTCACTTCATATTTCGATGGATGAAGTTTAGTTATTTGCTACAGCTGACATTGCGTGAACCGA	1433
GAAGCGAGGATCAACTTTTTTTATCCATAGAAAAGAAAGTATTTAGGCATATCTAGTCTTCACTTCATATTTCGATGGATGAAGTTTAGTTATTTGCTACAGCTGACATTGCGTGAACCGA	1434
GAAGCGAGGATCAACTTAGTCTTCACTTCATATTTCGATGGATGAAGTTTAGTTATTTGCTACAGCTGATAAAAATCGTTTTAGGCGATGCTTATGTAGAAAGCCCCATTGCGTGAACCGA	1435
GAAGCGAGGATCAACTTAGTCTTCACTTCATATTTCGATGGATGAAGTTTAGTTATTTGCTACAGCTGATAAAAATCGTTTTAGGCGATGCTTATGTAGAAAGCCCCATTGCGTGAACCGA	1436
GAAGCGAGGATCAACTGATAAAAATCGTTTTAGGCGATGCTTATGTAGAAAGCCCTTTTTTTGTGTTTCTAGTATTTTATTGACTAGCGTTCGTTCTTTTTTTCTACATTGCGTGAACCGA	1437
GAAGCGAGGATCAACTGATAAAAATCGTTTTAGGCGATGCTTATGTAGAAAGCCCTTTTTTTGTGTTTCTAGTATTTTATTGACTAGCGTTCGTTCTTTTTTTCTACATTGCGTGAACCGA	1438
GAAGCGAGGATCAACTGCCCTTTTTTTGTGTTTCTAGTATTTTATTGACTAGCGTTCGTTCTTTTTTTCTATAGTGGAGATAGTCGCACGTAATGACAGATCACAGCATTGCGTGAACCGA	1439
GAAGCGAGGATCAACTGCCCTTTTTTTGTGTTTCTAGTATTTTATTGACTAGCGTTCGTTCTTTTTTTCTATAGTGGAGATAGTCGCACGTAATGACAGATCACAGCATTGCGTGAACCGA	1440
GAAGCGAGGATCAACTCTATAGTGGAGATAGTCGCACGTAATGACAGATCACAGCCATATTATTAAAAGCTTGTGGTAAAAAGGGGTTTCGTTCTAATGCCCGAAACATTGCGTGAACCGA	1441
GAAGCGAGGATCAACTAGCTTGTGGTAAAAAGGGGTTTCGTTCTAATGCCCGAAAATAATATTCTAAAGCTTTGGTATGTTCCCCATTACTTGTATGGATAAGGCCCATTGCGTGAACCGA	1442
GAAGCGAGGATCAACTAGCTTGTGGTAAAAAGGGGTTTCGTTCTAATGCCCGAAAATAATATTCTAAAGCTTTGGTATGTTCCCCATTACTTGTATGGATAAGGCCCATTGCGTGAACCGA	1443
GAAGCGAGGATCAACTCTAATGCCCGAAAATAATATTCTAAAGCTTTGGTATGTTCCCCATTACTTGTATGGATAAGGCCTATATTATAGAGTATATAACTTCGATCATTGCGTGAACCGA	1444
GAAGCGAGGATCAACTCTAATGCCCGAAAATAATATTCTAAAGCTTTGGTATGTTCCCCATTACTTGTATGGATAAGGCCTATATTATAGAGTATATAACTTCGATCATTGCGTGAACCGA	1445
GAAGCGAGGATCAACTGGATAAGGCCTATATTATAGAGTATATAACTTCGATCATAGGGGTCAATTTCTAGTCGCATAGCTTCATAATAATTCTGTAATGCTTCCGCATTGCGTGAACCGA	1446
GAAGCGAGGATCAACTGGATAAGGCCTATATTATAGAGTATATAACTTCGATCATAGGGGTCAATTTCTAGTCGCATAGCTTCATAATAATTCTGTAATGCTTCCGCATTGCGTGAACCGA	1447
GAAGCGAGGATCAACTGGGGTCAATTTCTAGTCGCATAGCTTCATAATAATTCTGTAATGCTTCCGCATAATTTCCTTCAGATTGAGCCGACATCCGTTACGGTCGCATTGCGTGAACCGA	1448
GAAGCGAGGATCAACTGCATAATTTCCTTCAGATTGAGCCGACATCCGTTACGGTCGTCATTCGCTTTAACGAACTCTCCGTTTCAGAACCGTATGTGAGATTTTCCATTGCGTGAACCGA	1449
GAAGCGAGGATCAACTGTCGTCATTCGCTTTAACGAACTCTCCGTTTCAGAACCGTATGTGAGATTTTCATCTCATACGGCTCCTCCTTTAGGTGCATAATGAAAACATTGCGTGAACCGA	1450
GAAGCGAGGATCAACTACGGCTCCTCCTTTAGGTGCATAATGAAAATAATATATGTAAAAATGTGATGTCATTATGAACTAAGCGGGGCTAATGTTTTTACAAGAACATTGCGTGAACCGA	1451
GAAGCGAGGATCAACTACGGCTCCTCCTTTAGGTGCATAATGAAAATAATATATGTAAAAATGTGATGTCATTATGAACTAAGCGGGGCTAATGTTTTTACAAGAACATTGCGTGAACCGA	1452
GAAGCGAGGATCAACTATGTCATTATGAACTAAGCGGGGCTAATGTTTTTACAAGAAATCCCTAGCCAACCTTCTTGCAAAAGATCTTTTCTTACTACCAAGTGGGCATTGCGTGAACCGA	1453
GAAGCGAGGATCAACTATGTCATTATGAACTAAGCGGGGCTAATGTTTTTACAAGAAATCCCTAGCCAACCTTCTTGCAAAAGATCTTTTCTTACTACCAAGTGGGCATTGCGTGAACCGA	1454
GAAGCGAGGATCAACTTTACAAGAAATCCCTAGCCAACCTTCTTGCAAAAGATCTTTTCTTACTACCAAGTGGGTTCATGCTAGATAAAAATAAAAAAGGAAACTCCATTGCGTGAACCGA	1455
GAAGCGAGGATCAACTTTACAAGAAATCCCTAGCCAACCTTCTTGCAAAAGATCTTTTCTTACTACCAAGTGGGTTCATGCTAGATAAAAATAAAAAAGGAAACTCCATTGCGTGAACCGA	1456
GAAGCGAGGATCAACTTTTCTTACTACCAAGTGGGTTCATGCTAGATAAAAATAAAAAAGGAAACTCTAAAAATTTCTTTGTTCTCAACGCCCCTAAGTTTCCAGGCATTGCGTGAACCGA	1457
GAAGCGAGGATCAACTTTTCTTACTACCAAGTGGGTTCATGCTAGATAAAAATAAAAAAGGAAACTCTAAAAATTTCTTTGTTCTCAACGCCCCTAAGTTTCCAGGCATTGCGTGAACCGA	1458
GAAGCGAGGATCAACTCTTTGTTCTCAACGCCCCTAAGTTTCCAGGAATTAGTCACTTCAACAGTCTTCAATGGTTATACGGGTATCCAAAATACGAACGAGATGGCATTGCGTGAACCGA	1459
GAAGCGAGGATCAACTCTTCAATGGTTATACGGGTATCCAAAATACGAACGAGATGGATGTTTATTGTTCCAACCATTTTAATTAGTCCCAATCCCAACGAAGAAGCATTGCGTGAACCGA	1460
GAAGCGAGGATCAACTCTTCAATGGTTATACGGGTATCCAAAATACGAACGAGATGGATGTTTATTGTTCCAACCATTTTAATTAGTCCCAATCCCAACGAAGAAGCATTGCGTGAACCGA	1461
GAAGCGAGGATCAACTCGAGATGGATGTTTATTGTTCCAACCATTTTAATTAGTCCCAATCCCAACGAAGAAGAAGAAAGGGAATCATTTTTAAGAAAGTTTTCGTCATTGCGTGAACCGA	1462
GAAGCGAGGATCAACTCGAGATGGATGTTTATTGTTCCAACCATTTTAATTAGTCCCAATCCCAACGAAGAAGAAGAAAGGGAATCATTTTTAAGAAAGTTTTCGTCATTGCGTGAACCGA	1463
GAAGCGAGGATCAACTCCCAATCCCAACGAAGAAGAAGAAAGGGAATCATTTTTAAGAAAGTTTTCGTGTTGTTGATTTCTCGGCGTAGTGCTTCTTCCCCTATGCCATTGCGTGAACCGA	1464
GAAGCGAGGATCAACTCTCGGCGTAGTGCTTCTTCCCCTATGCCTCCTATTCGTATATTGTATTAGTGTAGTAGGATTGATCTGTAATACGGGAACCATAGGTAAACATTGCGTGAACCGA	1465
GAAGCGAGGATCAACTCTCCTATTCGTATATTGTATTAGTGTAGTAGGATTGATCTGTAATACGGGAACCATAGGTAAAAACCTTTTGCTCAATACTATAATTCACCATTGCGTGAACCGA	1466
GAAGCGAGGATCAACTCTCCTATTCGTATATTGTATTAGTGTAGTAGGATTGATCTGTAATACGGGAACCATAGGTAAAAACCTTTTGCTCAATACTATAATTCACCATTGCGTGAACCGA	1467
GAAGCGAGGATCAACTCGGGAACCATAGGTAAAAACCTTTTGCTCAATACTATAATTCACAATTGAAGCATCTAAGGCTGCATTAATCGTGGATACATGACAGAAGCATTGCGTGAACCGA	1468
GAAGCGAGGATCAACTCGGGAACCATAGGTAAAAACCTTTTGCTCAATACTATAATTCACAATTGAAGCATCTAAGGCTGCATTAATCGTGGATACATGACAGAAGCATTGCGTGAACCGA	1469
GAAGCGAGGATCAACTGAAGCATCTAAGGCTGCATTAATCGTGGATACATGACAGAAGGGATTGTTTTTTTTATATTATAAACTTCACCTTCAAAAGCGTAGATTTCATTGCGTGAACCGA	1470
GAAGCGAGGATCAACTGAAGCATCTAAGGCTGCATTAATCGTGGATACATGACAGAAGGGATTGTTTTTTTTATATTATAAACTTCACCTTCAAAAGCGTAGATTTCATTGCGTGAACCGA	1471
GAAGCGAGGATCAACTTATAAACTTCACCTTCAAAAGCGTAGATTTTTTTTCAATACTCGTTTTTCTTTCTATTCCAATCAAAATCGGCGAGAAAAAAAATAATGACATTGCGTGAACCGA	1472
GAAGCGAGGATCAACTTATAAACTTCACCTTCAAAAGCGTAGATTTTTTTTCAATACTCGTTTTTCTTTCTATTCCAATCAAAATCGGCGAGAAAAAAAATAATGACATTGCGTGAACCGA	1473
GAAGCGAGGATCAACTACTCGTTTTTCTTTCTATTCCAATCAAAATCGGCGAGAAAAAAAATAATGATAATCAAATCGCACCATCTCTGTAATAAGTAAATGCCTCCATTGCGTGAACCGA	1474
GAAGCGAGGATCAACTACTCGTTTTTCTTTCTATTCCAATCAAAATCGGCGAGAAAAAAAATAATGATAATCAAATCGCACCATCTCTGTAATAAGTAAATGCCTCCATTGCGTGAACCGA	1475
GAAGCGAGGATCAACTGATAATCAAATCGCACCATCTCTGTAATAAGTAAATGCCTCTTTTTCTCCGGAAGTTGTCGGAATGACTCGTAATAAGATATCGGCTACACATTGCGTGAACCGA	1476
GAAGCGAGGATCAACTGATAATCAAATCGCACCATCTCTGTAATAAGTAAATGCCTCTTTTTCTCCGGAAGTTGTCGGAATGACTCGTAATAAGATATCGGCTACACATTGCGTGAACCGA	1477
GAAGCGAGGATCAACTGCCTCTTTTTCTCCGGAAGTTGTCGGAATGACTCGTAATAAGATATCGGCTACAATTGTAAAGGTTTTATCAATAAAATTTCCATTTATACATTGCGTGAACCGA	1478
GAAGCGAGGATCAACTGCCTCTTTTTCTCCGGAAGTTGTCGGAATGACTCGTAATAAGATATCGGCTACAATTGTAAAGGTTTTATCAATAAAATTTCCATTTATACATTGCGTGAACCGA	1479
GAAGCGAGGATCAACTTAAGATATCGGCTACAATTGTAAAGGTTTTATCAATAAAATTTCCATTTATACGCGATCTTGGCATAGGTAGTAATCCATTCTCTAACTCCATTGCGTGAACCGA	1480
GAAGCGAGGATCAACTTAAGATATCGGCTACAATTGTAAAGGTTTTATCAATAAAATTTCCATTTATACGCGATCTTGGCATAGGTAGTAATCCATTCTCTAACTCCATTGCGTGAACCGA	1481
GAAGCGAGGATCAACTCGCGATCTTGGCATAGGTAGTAATCCATTCTCTAACTCTTTTTATTTCCTTTACCTTTTCTTTTGTGAGAAAATTTTCTCACAAACAAAGCATTGCGTGAACCGA	1482
GAAGCGAGGATCAACTCGCGATCTTGGCATAGGTAGTAATCCATTCTCTAACTCTTTTTATTTCCTTTACCTTTTCTTTTGTGAGAAAATTTTCTCACAAACAAAGCATTGCGTGAACCGA	1483
GAAGCGAGGATCAACTCTTTTTATTTCCTTTACCTTTTCTTTTGTGAGAAAATTTTCTCACAAACAAAGGAATTGTATAGTACGAACTAACATAAAAGCGGACTCACATTGCGTGAACCGA	1484
GAAGCGAGGATCAACTCTTTTTATTTCCTTTACCTTTTCTTTTGTGAGAAAATTTTCTCACAAACAAAGGAATTGTATAGTACGAACTAACATAAAAGCGGACTCACATTGCGTGAACCGA	1485
GAAGCGAGGATCAACTTATAGTACGAACTAACATAAAAGCGGACTCATTAAAAAAAACCTTCTATCTACTTCCAAATTTTCCGGTCAAAAAGGGTATCTATTAACCCATTGCGTGAACCGA	1486
GAAGCGAGGATCAACTTATAGTACGAACTAACATAAAAGCGGACTCATTAAAAAAAACCTTCTATCTACTTCCAAATTTTCCGGTCAAAAAGGGTATCTATTAACCCATTGCGTGAACCGA	1487
GAAGCGAGGATCAACTCTACTTCCAAATTTTCCGGTCAAAAAGGGTATCTATTAACCATAATCTAAAAAACGATGAATAACTCGCTATTCACCCAGATACTCAGTCCATTGCGTGAACCGA	1488
GAAGCGAGGATCAACTCTACTTCCAAATTTTCCGGTCAAAAAGGGTATCTATTAACCATAATCTAAAAAACGATGAATAACTCGCTATTCACCCAGATACTCAGTCCATTGCGTGAACCGA	1489
GAAGCGAGGATCAACTGGTATCTATTAACCATAATCTAAAAAACGATGAATAACTCGCTATTCACCCAGATACTCAGTCATAATCTTGATGTCGGAGAGATGGCCGCATTGCGTGAACCGA	1490
GAAGCGAGGATCAACTGGTATCTATTAACCATAATCTAAAAAACGATGAATAACTCGCTATTCACCCAGATACTCAGTCATAATCTTGATGTCGGAGAGATGGCCGCATTGCGTGAACCGA	1491
GAAGCGAGGATCAACTTCACCCAGATACTCAGTCATAATCTTGATGTCGGAGAGATGGCCGAGTGGTTGAAGGCGTAACATTGGAACTGTTATGTAGACTTTTGTTCATTGCGTGAACCGA	1492
GAAGCGAGGATCAACTGGTTGAAGGCGTAACATTGGAACTGTTATGTAGACTTTTGTTTACCGAGGGTTCGAATCCCTCTCTTTCCGTACTTTCAACAAATTCACCCATTGCGTGAACCGA	1493
GAAGCGAGGATCAACTCCTCTCTTTCCGTACTTTCAACAAATTCACCAATCTTACGTGATTGACCACAATGTATCAAATCCAATAAAAAAGAATCGATATAAGATCCATTGCGTGAACCGA	1494
GAAGCGAGGATCAACTCCTCTCTTTCCGTACTTTCAACAAATTCACCAATCTTACGTGATTGACCACAATGTATCAAATCCAATAAAAAAGAATCGATATAAGATCCATTGCGTGAACCGA	1495
GAAGCGAGGATCAACTACCAATCTTACGTGATTGACCACAATGTATCAAATCCAATAAAAAAGAATCGATATAAGATCTACCTTGTTTTGATTTTGAAATAGATTCCATTGCGTGAACCGA	1496
GAAGCGAGGATCAACTACCAATCTTACGTGATTGACCACAATGTATCAAATCCAATAAAAAAGAATCGATATAAGATCTACCTTGTTTTGATTTTGAAATAGATTCCATTGCGTGAACCGA	1497
GAAGCGAGGATCAACTCCTTGTTTTGATTTTGAAATAGATTCTCTATTCCTAATTTCTTTCATATGGAAAATGCTGGGAAGAGCAAACAAGGGATCCCAATCTCCCCATTGCGTGAACCGA	1498
GAAGCGAGGATCAACTCCTTGTTTTGATTTTGAAATAGATTCTCTATTCCTAATTTCTTTCATATGGAAAATGCTGGGAAGAGCAAACAAGGGATCCCAATCTCCCCATTGCGTGAACCGA	1499
GAAGCGAGGATCAACTTTCCTAATTTCTTTCATATGGAAAATGCTGGGAAGAGCAAACAAGGGATCCCAATCTCCCTACCAATCTATGATACATGAATAGGAAAAACATTGCGTGAACCGA	1500
GAAGCGAGGATCAACTTTCCTAATTTCTTTCATATGGAAAATGCTGGGAAGAGCAAACAAGGGATCCCAATCTCCCTACCAATCTATGATACATGAATAGGAAAAACATTGCGTGAACCGA	1501
GAAGCGAGGATCAACTCAAGGGATCCCAATCTCCCTACCAATCTATGATACATGAATAGGAAAAATATTCTTTGACAAAATCCCTTACCTTGTGCCTTTTTATTTTCATTGCGTGAACCGA	1502
GAAGCGAGGATCAACTCAAGGGATCCCAATCTCCCTACCAATCTATGATACATGAATAGGAAAAATATTCTTTGACAAAATCCCTTACCTTGTGCCTTTTTATTTTCATTGCGTGAACCGA	1503
GAAGCGAGGATCAACTAAAATATTCTTTGACAAAATCCCTTACCTTGTGCCTTTTTATTTTTAATGGAAAAGGGGAGTTGTCCGAACTCTTGTTTTTAGTAATTTTCATTGCGTGAACCGA	1504
GAAGCGAGGATCAACTAAAATATTCTTTGACAAAATCCCTTACCTTGTGCCTTTTTATTTTTAATGGAAAAGGGGAGTTGTCCGAACTCTTGTTTTTAGTAATTTTCATTGCGTGAACCGA	1505
GAAGCGAGGATCAACTATGGAAAAGGGGAGTTGTCCGAACTCTTGTTTTTAGTAATTTTTTTTTTTACTTAAGTTAGGTTTATTAAGTCTGTCGAGAGTAATATTCCATTGCGTGAACCGA	1506
GAAGCGAGGATCAACTATGGAAAAGGGGAGTTGTCCGAACTCTTGTTTTTAGTAATTTTTTTTTTTACTTAAGTTAGGTTTATTAAGTCTGTCGAGAGTAATATTCCATTGCGTGAACCGA	1507
GAAGCGAGGATCAACTTTTTTACTTAAGTTAGGTTTATTAAGTCTGTCGAGAGTAATATTCTACGACAAGCAATTCATTTATTTTCAAACCGACGCATTTCCTATCCATTGCGTGAACCGA	1508
GAAGCGAGGATCAACTTTTTTACTTAAGTTAGGTTTATTAAGTCTGTCGAGAGTAATATTCTACGACAAGCAATTCATTTATTTTCAAACCGACGCATTTCCTATCCATTGCGTGAACCGA	1509
GAAGCGAGGATCAACTTTATTTTCAAACCGACGCATTTCCTATCTATTATTTGATTGACTAACCCTTCATATTGGAATGTGTGAAGAGTCAGATGGTTTGGCAATTCATTGCGTGAACCGA	1510
GAAGCGAGGATCAACTTTATTTTCAAACCGACGCATTTCCTATCTATTATTTGATTGACTAACCCTTCATATTGGAATGTGTGAAGAGTCAGATGGTTTGGCAATTCATTGCGTGAACCGA	1511
GAAGCGAGGATCAACTCTAACCCTTCATATTGGAATGTGTGAAGAGTCAGATGGTTTGGCAATTCCTCAGGGGCAGATGAATCAAGAAGATTTTGAACCAAAGTTCCATTGCGTGAACCGA	1512
GAAGCGAGGATCAACTGTCAGATGGTTTGGCAATTCCTCAGGGGCAGATGAATCAAGAAGATTTTGAACCAAAGTTCTAGAGTTTTGTTCATCCTTCACTGTAATACATTGCGTGAACCGA	1513
GAAGCGAGGATCAACTGTCAGATGGTTTGGCAATTCCTCAGGGGCAGATGAATCAAGAAGATTTTGAACCAAAGTTCTAGAGTTTTGTTCATCCTTCACTGTAATACATTGCGTGAACCGA	1514
GAAGCGAGGATCAACTTTGAACCAAAGTTCTAGAGTTTTGTTCATCCTTCACTGTAATAATATCTCGGGGTTTGCAGCGATAACTTGGTATATCAACTATACGACCCATTGCGTGAACCGA	1515
GAAGCGAGGATCAACTTTGAACCAAAGTTCTAGAGTTTTGTTCATCCTTCACTGTAATAATATCTCGGGGTTTGCAGCGATAACTTGGTATATCAACTATACGACCCATTGCGTGAACCGA	1516
GAAGCGAGGATCAACTCTCGGGGTTTGCAGCGATAACTTGGTATATCAACTATACGACCATTAACTAAAATATGTCCATGATTAACTAATTGGCGCGCTTGAGGAACATTGCGTGAACCGA	1517
GAAGCGAGGATCAACTAACTAAAATATGTCCATGATTAACTAATTGGCGCGCTTGAGGAATAGTCAAAGCCATACCCAATCGAAAAAGGATGTTATCCAAACGCATCATTGCGTGAACCGA	1518
GAAGCGAGGATCAACTAACTAAAATATGTCCATGATTAACTAATTGGCGCGCTTGAGGAATAGTCAAAGCCATACCCAATCGAAAAAGGATGTTATCCAAACGCATCATTGCGTGAACCGA	1519
GAAGCGAGGATCAACTCCCAATCGAAAAAGGATGTTATCCAAACGCATTTCAAGTAATTGTAGTAAAACTTGACCTGTTGACCCCTTGGCTTTTCCGGCTATACGCCATTGCGTGAACCGA	1520
GAAGCGAGGATCAACTTCAAGTAATTGTAGTAAAACTTGACCTGTTGACCCCTTGGCTTTTCCGGCTATACGCACATATTTAAGTAATTGGTGTTCTGTAAGACCACATTGCGTGAACCGA	1521
GAAGCGAGGATCAACTTCAAGTAATTGTAGTAAAACTTGACCTGTTGACCCCTTGGCTTTTCCGGCTATACGCACATATTTAAGTAATTGGTGTTCTGTAAGACCACATTGCGTGAACCGA	1522
GAAGCGAGGATCAACTGCTTTTCCGGCTATACGCACATATTTAAGTAATTGGTGTTCTGTAAGACCATAATGAAAACGCAATTTTTGTTTTTCTTCTAAACGAATACATTGCGTGAACCGA	1523
GAAGCGAGGATCAACTGCTTTTCCGGCTATACGCACATATTTAAGTAATTGGTGTTCTGTAAGACCATAATGAAAACGCAATTTTTGTTTTTCTTCTAAACGAATACATTGCGTGAACCGA	1524
GAAGCGAGGATCAACTGCAATTTTTGTTTTTCTTCTAAACGAATACGATATTGAGATTTTTTTACGGAGCGTGATTGGTTTCTAAGATCGCTTCCTGCCTTAGGCCCATTGCGTGAACCGA	1525
GAAGCGAGGATCAACTGCAATTTTTGTTTTTCTTCTAAACGAATACGATATTGAGATTTTTTTACGGAGCGTGATTGGTTTCTAAGATCGCTTCCTGCCTTAGGCCCATTGCGTGAACCGA	1526
GAAGCGAGGATCAACTCGATATTGAGATTTTTTTACGGAGCGTGATTGGTTTCTAAGATCGCTTCCTGCCTTAGGCCTTTTACTAGTTAGTCCCGGTAAAGCCCCCCATTGCGTGAACCGA	1527
GAAGCGAGGATCAACTCTTCCTGCCTTAGGCCTTTTACTAGTTAGTCCCGGTAAAGCCCCCAGACGGCGTATTTTTTTAAAACGAGGCCCTCGGTAACGTGACATACATTGCGTGAACCGA	1528
GAAGCGAGGATCAACTCGGCGTATTTTTTTAAAACGAGGCCCTCGGTAACGTGACATAAAGACTCCTTTTTTGATTGAAATTGTACAAAACTAAATAAAATTAAAACATTGCGTGAACCGA	1529
GAAGCGAGGATCAACTCGGCGTATTTTTTTAAAACGAGGCCCTCGGTAACGTGACATAAAGACTCCTTTTTTGATTGAAATTGTACAAAACTAAATAAAATTAAAACATTGCGTGAACCGA	1530
GAAGCGAGGATCAACTAGACTCCTTTTTTGATTGAAATTGTACAAAACTAAATAAAATTAAAACTGAACTAAATGATAATGATAAATGACGTGAAATACACTCCACCATTGCGTGAACCGA	1531
GAAGCGAGGATCAACTAGACTCCTTTTTTGATTGAAATTGTACAAAACTAAATAAAATTAAAACTGAACTAAATGATAATGATAAATGACGTGAAATACACTCCACCATTGCGTGAACCGA	1532
GAAGCGAGGATCAACTGAACTAAATGATAATGATAAATGACGTGAAATACACTCCACTATTGGAATACAAAGAGTAAGAAGATATATTCTCTCAATATACAGATTTCATTGCGTGAACCGA	1533
GAAGCGAGGATCAACTGAACTAAATGATAATGATAAATGACGTGAAATACACTCCACTATTGGAATACAAAGAGTAAGAAGATATATTCTCTCAATATACAGATTTCATTGCGTGAACCGA	1534
GAAGCGAGGATCAACTCTATTGGAATACAAAGAGTAAGAAGATATATTCTCTCAATATACAGATTTTTTTTATTGTATATACAATATATATAAATCAACTAAATCACATTGCGTGAACCGA	1535
GAAGCGAGGATCAACTCTATTGGAATACAAAGAGTAAGAAGATATATTCTCTCAATATACAGATTTTTTTTATTGTATATACAATATATATAAATCAACTAAATCACATTGCGTGAACCGA	1536
GAAGCGAGGATCAACTGTATATACAATATATATAAATCAACTAAATCACAAAAATTTTCCTTTATTTTCTTGATTAATTTTGCAAAGATCAAACTCTTTTACCCAACATTGCGTGAACCGA	1537
GAAGCGAGGATCAACTGTATATACAATATATATAAATCAACTAAATCACAAAAATTTTCCTTTATTTTCTTGATTAATTTTGCAAAGATCAAACTCTTTTACCCAACATTGCGTGAACCGA	1538
GAAGCGAGGATCAACTTCTTGATTAATTTTGCAAAGATCAAACTCTTTTACCCAATATATATTCCTAATATGGAAGTTTATATGACATAATATAAATGGAGTGGTACATTGCGTGAACCGA	1539
GAAGCGAGGATCAACTTCTTGATTAATTTTGCAAAGATCAAACTCTTTTACCCAATATATATTCCTAATATGGAAGTTTATATGACATAATATAAATGGAGTGGTACATTGCGTGAACCGA	1540
GAAGCGAGGATCAACTCTCTTTTACCCAATATATATTCCTAATATGGAAGTTTATATGACATAATATAAATGGAGTGGTAACTCTTGGAAAAAGGTCAAAGAAGTCCATTGCGTGAACCGA	1541
GAAGCGAGGATCAACTCTCTTTTACCCAATATATATTCCTAATATGGAAGTTTATATGACATAATATAAATGGAGTGGTAACTCTTGGAAAAAGGTCAAAGAAGTCCATTGCGTGAACCGA	1542
GAAGCGAGGATCAACTGGAGTGGTAACTCTTGGAAAAAGGTCAAAGAAGTCTTTTCAATCTTCTTTGATTTTGAAAGTACATTAAAAATCATGTAAAAAAAAACGACATTGCGTGAACCGA	1543
GAAGCGAGGATCAACTGGAGTGGTAACTCTTGGAAAAAGGTCAAAGAAGTCTTTTCAATCTTCTTTGATTTTGAAAGTACATTAAAAATCATGTAAAAAAAAACGACATTGCGTGAACCGA	1544
GAAGCGAGGATCAACTTTTTCAATCTTCTTTGATTTTGAAAGTACATTAAAAATCATGTAAAAAAAAACGAAAAAATATGGAAAAGCCGGCTATCGGAATCGAACCCATTGCGTGAACCGA	1545
GAAGCGAGGATCAACTTTTTCAATCTTCTTTGATTTTGAAAGTACATTAAAAATCATGTAAAAAAAAACGAAAAAATATGGAAAAGCCGGCTATCGGAATCGAACCCATTGCGTGAACCGA	1546
GAAGCGAGGATCAACTACGAAAAAATATGGAAAAGCCGGCTATCGGAATCGAACCGATGACCATCGCATTACAAATGCGATGCTCTAACCTCTGAGCTAAGCGGGCCATTGCGTGAACCGA	1547
GAAGCGAGGATCAACTATGCGATGCTCTAACCTCTGAGCTAAGCGGGCTCAAATAAAATAGCGCATGCATACAAATTCACTAAACTACTAGATCGTATCAATTAACCATTGCGTGAACCGA	1548
GAAGCGAGGATCAACTATGCGATGCTCTAACCTCTGAGCTAAGCGGGCTCAAATAAAATAGCGCATGCATACAAATTCACTAAACTACTAGATCGTATCAATTAACCATTGCGTGAACCGA	1549
GAAGCGAGGATCAACTGCGGGCTCAAATAAAATAGCGCATGCATACAAATTCACTAAACTACTAGATCGTATCAATTAACTATTCTATTAATATTTTTCCTTATCTCATTGCGTGAACCGA	1550
GAAGCGAGGATCAACTGCGGGCTCAAATAAAATAGCGCATGCATACAAATTCACTAAACTACTAGATCGTATCAATTAACTATTCTATTAATATTTTTCCTTATCTCATTGCGTGAACCGA	1551
GAAGCGAGGATCAACTCTAGATCGTATCAATTAACTATTCTATTAATATTTTTCCTTATCTAGTTAGAATTAATGATATTCTATATATTCTAGAACAGAATATAGCCATTGCGTGAACCGA	1552
GAAGCGAGGATCAACTCTAGATCGTATCAATTAACTATTCTATTAATATTTTTCCTTATCTAGTTAGAATTAATGATATTCTATATATTCTAGAACAGAATATAGCCATTGCGTGAACCGA	1553
GAAGCGAGGATCAACTCTATATATTCTAGAACAGAATATAGCTCACATAAATAGTGACTATCATTCATCATTAAATAAATAAAACATAACCTTAATTCTATATATACATTGCGTGAACCGA	1554
GAAGCGAGGATCAACTCTATATATTCTAGAACAGAATATAGCTCACATAAATAGTGACTATCATTCATCATTAAATAAATAAAACATAACCTTAATTCTATATATACATTGCGTGAACCGA	1555
GAAGCGAGGATCAACTCACATAAATAGTGACTATCATTCATCATTAAATAAATAAAACATAACCTTAATTCTATATATATATCTATATAGTCATAGAATAGTATAGCATTGCGTGAACCGA	1556
GAAGCGAGGATCAACTCACATAAATAGTGACTATCATTCATCATTAAATAAATAAAACATAACCTTAATTCTATATATATATCTATATAGTCATAGAATAGTATAGCATTGCGTGAACCGA	1557
GAAGCGAGGATCAACTTATATCTATATAGTCATAGAATAGTATAGAATTATTAGAATTTCAAATTTACGAAGTAGACTTATAATTTTTTTCCATTGCACATTGTAGCATTGCGTGAACCGA	1558
GAAGCGAGGATCAACTTATATCTATATAGTCATAGAATAGTATAGAATTATTAGAATTTCAAATTTACGAAGTAGACTTATAATTTTTTTCCATTGCACATTGTAGCATTGCGTGAACCGA	1559
GAAGCGAGGATCAACTGAATTATTAGAATTTCAAATTTACGAAGTAGACTTATAATTTTTTTCCATTGCACATTGTAGAATTCTAAGTTTCAATAATAATAATAATCATTGCGTGAACCGA	1560
GAAGCGAGGATCAACTGAATTATTAGAATTTCAAATTTACGAAGTAGACTTATAATTTTTTTCCATTGCACATTGTAGAATTCTAAGTTTCAATAATAATAATAATCATTGCGTGAACCGA	1561
GAAGCGAGGATCAACTTCGACTATTTCTGAAAATTTAAGCCAAAGATGAAAAAAAAAAGAACATATATATGTTATGTAATATATAACCATATTGAATTGCAAATACCATTGCGTGAACCGA	1562
GAAGCGAGGATCAACTTCGACTATTTCTGAAAATTTAAGCCAAAGATGAAAAAAAAAAGAACATATATATGTTATGTAATATATAACCATATTGAATTGCAAATACCATTGCGTGAACCGA	1563
GAAGCGAGGATCAACTATATAACCATATTGAATTGCAAATACAAAAATGATAGAATCTTTGTTGATTAGACTAAATCAATATGGATGGAGCTCAAAAAAATAAAAGCATTGCGTGAACCGA	1564
GAAGCGAGGATCAACTATATAACCATATTGAATTGCAAATACAAAAATGATAGAATCTTTGTTGATTAGACTAAATCAATATGGATGGAGCTCAAAAAAATAAAAGCATTGCGTGAACCGA	1565
GAAGCGAGGATCAACTTTGATTAGACTAAATCAATATGGATGGAGCTCAAAAAAATAAAAGAAGATAACAAAGACATAAAATAAGTATCTATAATGTAATGAATCCCATTGCGTGAACCGA	1566
GAAGCGAGGATCAACTTTGATTAGACTAAATCAATATGGATGGAGCTCAAAAAAATAAAAGAAGATAACAAAGACATAAAATAAGTATCTATAATGTAATGAATCCCATTGCGTGAACCGA	1567
GAAGCGAGGATCAACTGAAGATAACAAAGACATAAAATAAGTATCTATAATGTAATGAATCCCGAGGTTTCGGCATAAGAAAAAAAAGGAAAGACATCATAATGAGCATTGCGTGAACCGA	1568
GAAGCGAGGATCAACTGAAGATAACAAAGACATAAAATAAGTATCTATAATGTAATGAATCCCGAGGTTTCGGCATAAGAAAAAAAAGGAAAGACATCATAATGAGCATTGCGTGAACCGA	1569
GAAGCGAGGATCAACTTCTATAATGTAATGAATCCCGAGGTTTCGGCATAAGAAAAAAAAGGAAAGACATCATAATGAGATCCTAAAAAAGGGGATATGGCGGAATCATTGCGTGAACCGA	1570
GAAGCGAGGATCAACTTCTATAATGTAATGAATCCCGAGGTTTCGGCATAAGAAAAAAAAGGAAAGACATCATAATGAGATCCTAAAAAAGGGGATATGGCGGAATCATTGCGTGAACCGA	1571
GAAGCGAGGATCAACTAAGACATCATAATGAGATCCTAAAAAAGGGGATATGGCGGAATTGGTAGACGCTACGGACTTAATTGGATTGAGCCTTGGTATGGAAACCCATTGCGTGAACCGA	1572
GAAGCGAGGATCAACTAATTGGATTGAGCCTTGGTATGGAAACCTACTAAGTGATAACTTTCAAATTCAGAGAAACCCTGGAATTAACAATGGGCAATCCTGAGCCCATTGCGTGAACCGA	1573
GAAGCGAGGATCAACTCAAATTCAGAGAAACCCTGGAATTAACAATGGGCAATCCTGAGCCAAATCCTGGTTTACGCGAACAAACCGGAGTTTACAAAGCGCGAAACATTGCGTGAACCGA	1574
GAAGCGAGGATCAACTCAATGGGCAATCCTGAGCCAAATCCTGGTTTACGCGAACAAACCGGAGTTTACAAAGCGCGAAAAAAGGGATAGGTGCAGAGACTCAATGCATTGCGTGAACCGA	1575
GAAGCGAGGATCAACTAGCGCGAAAAAAGGGATAGGTGCAGAGACTCAATGGAAGCTGTTCTAACAAATGGAGTTCACTACCTTGTGTTCATAAAGGAATCCTTCGCATTGCGTGAACCGA	1576
GAAGCGAGGATCAACTGGAGTTCACTACCTTGTGTTCATAAAGGAATCCTTCGATCGAAACTTCAAATCAAAAAGGATGAAGGATAAAAACCTATATTGTATAAATCATTGCGTGAACCGA	1577
GAAGCGAGGATCAACTGGAGTTCACTACCTTGTGTTCATAAAGGAATCCTTCGATCGAAACTTCAAATCAAAAAGGATGAAGGATAAAAACCTATATTGTATAAATCATTGCGTGAACCGA	1578
GAAGCGAGGATCAACTCTTCAAATCAAAAAGGATGAAGGATAAAAACCTATATTGTATAAATTTAGGTAACACAAAACGATCTCAAAAATGACGACCTGAATCTCGCATTGCGTGAACCGA	1579
GAAGCGAGGATCAACTCTTCAAATCAAAAAGGATGAAGGATAAAAACCTATATTGTATAAATTTAGGTAACACAAAACGATCTCAAAAATGACGACCTGAATCTCGCATTGCGTGAACCGA	1580
GAAGCGAGGATCAACTTAGGTAACACAAAACGATCTCAAAAATGACGACCTGAATCTCGATTTCTATTTTTTTATAAACAAAATCAAAATGTTGTGAATCAATTCGCATTGCGTGAACCGA	1581
GAAGCGAGGATCAACTTAGGTAACACAAAACGATCTCAAAAATGACGACCTGAATCTCGATTTCTATTTTTTTATAAACAAAATCAAAATGTTGTGAATCAATTCGCATTGCGTGAACCGA	1582
GAAGCGAGGATCAACTTGACGACCTGAATCTCGATTTCTATTTTTTTATAAACAAAATCAAAATGTTGTGAATCAATTCGAAGTTTAAGAAATAATATTTCTTGATCATTGCGTGAACCGA	1583
GAAGCGAGGATCAACTTGACGACCTGAATCTCGATTTCTATTTTTTTATAAACAAAATCAAAATGTTGTGAATCAATTCGAAGTTTAAGAAATAATATTTCTTGATCATTGCGTGAACCGA	1584
GAAGCGAGGATCAACTCGAAGTTTAAGAAATAATATTTCTTGATTAAAATAAAATTATTCACTTCATAGTCTGATAGATCCTTGATGGAACTTAATTAATCGGACGCATTGCGTGAACCGA	1585
GAAGCGAGGATCAACTCGAAGTTTAAGAAATAATATTTCTTGATTAAAATAAAATTATTCACTTCATAGTCTGATAGATCCTTGATGGAACTTAATTAATCGGACGCATTGCGTGAACCGA	1586
GAAGCGAGGATCAACTCACTTCATAGTCTGATAGATCCTTGATGGAACTTAATTAATCGGACGAGAATAAAGATAGAGTCCCATTTTACATGTCAATACTGACAACCATTGCGTGAACCGA	1587
GAAGCGAGGATCAACTCACTTCATAGTCTGATAGATCCTTGATGGAACTTAATTAATCGGACGAGAATAAAGATAGAGTCCCATTTTACATGTCAATACTGACAACCATTGCGTGAACCGA	1588
GAAGCGAGGATCAACTAATAAAGATAGAGTCCCATTTTACATGTCAATACTGACAACAATGAAATTTATAGTAAGATGAAAATCCGTTGACTTTTAAAATCGTGAGCATTGCGTGAACCGA	1589
GAAGCGAGGATCAACTAATAAAGATAGAGTCCCATTTTACATGTCAATACTGACAACAATGAAATTTATAGTAAGATGAAAATCCGTTGACTTTTAAAATCGTGAGCATTGCGTGAACCGA	1590
GAAGCGAGGATCAACTGAAATTTATAGTAAGATGAAAATCCGTTGACTTTTAAAATCGTGAGGGTTCAAGTCCCTCTATCCCCAGCTCTACTCCCCGAAAAGGTTGCATTGCGTGAACCGA	1591
GAAGCGAGGATCAACTGGTTCAAGTCCCTCTATCCCCAGCTCTACTCCCCGAAAAGGTTGACACCTTACCTTTTTTTCGTTATTATTTATTTGAATTATTTATAATCATTGCGTGAACCGA	1592
GAAGCGAGGATCAACTGGTTCAAGTCCCTCTATCCCCAGCTCTACTCCCCGAAAAGGTTGACACCTTACCTTTTTTTCGTTATTATTTATTTGAATTATTTATAATCATTGCGTGAACCGA	1593
GAAGCGAGGATCAACTCTCCCCGAAAAGGTTGACACCTTACCTTTTTTTCGTTATTATTTATTTGAATTATTTATAATCTATATCATTTTTCATTTTCAAACTTAGCATTGCGTGAACCGA	1594
GAAGCGAGGATCAACTCTCCCCGAAAAGGTTGACACCTTACCTTTTTTTCGTTATTATTTATTTGAATTATTTATAATCTATATCATTTTTCATTTTCAAACTTAGCATTGCGTGAACCGA	1595
GAAGCGAGGATCAACTCTATATCATTTTTCATTTTCAAACTTAGAAAGTCTTCTTTTATTTATAAAATCCAAGAAATTCCCGGTCCACAACTTTTTGAATTTACTACATTGCGTGAACCGA	1596
GAAGCGAGGATCAACTCTATATCATTTTTCATTTTCAAACTTAGAAAGTCTTCTTTTATTTATAAAATCCAAGAAATTCCCGGTCCACAACTTTTTGAATTTACTACATTGCGTGAACCGA	1597
GAAGCGAGGATCAACTAGTCTTCTTTTATTTATAAAATCCAAGAAATTCCCGGTCCACAACTTTTTGAATTTACTACTTTTGAGTTTCTTTTCATTGACATAGACCCATTGCGTGAACCGA	1598
GAAGCGAGGATCAACTAGTCTTCTTTTATTTATAAAATCCAAGAAATTCCCGGTCCACAACTTTTTGAATTTACTACTTTTGAGTTTCTTTTCATTGACATAGACCCATTGCGTGAACCGA	1599
GAAGCGAGGATCAACTCTTTTGAGTTTCTTTTCATTGACATAGACCTAAGTCATATATTAAAATGATACTGATACTTCAGTAGATTATACTTCGGTAATGGTACACCATTGCGTGAACCGA	1600
GAAGCGAGGATCAACTCTTTTGAGTTTCTTTTCATTGACATAGACCTAAGTCATATATTAAAATGATACTGATACTTCAGTAGATTATACTTCGGTAATGGTACACCATTGCGTGAACCGA	1601
GAAGCGAGGATCAACTGACCTAAGTCATATATTAAAATGATACTGATACTTCAGTAGATTATACTTCGGTAATGGTACACATAGCTTAATTGCGGGGGACTGAAAACATTGCGTGAACCGA	1602
GAAGCGAGGATCAACTGACCTAAGTCATATATTAAAATGATACTGATACTTCAGTAGATTATACTTCGGTAATGGTACACATAGCTTAATTGCGGGGGACTGAAAACATTGCGTGAACCGA	1603
GAAGCGAGGATCAACTTCGGTAATGGTACACATAGCTTAATTGCGGGGGACTGAAAATCCTTGTGTCACCATTAGTAAAAGCAAGATGATCCTTCGGTAATGGTCGCATTGCGTGAACCGA	1604
GAAGCGAGGATCAACTTCCTTGTGTCACCATTAGTAAAAGCAAGATGATCCTTCGGTAATGGTCGACATAGCTTAGTTGCAGAGGACTGAAAATCCTTATGTCACCCATTGCGTGAACCGA	1605
GAAGCGAGGATCAACTGTCGACATAGCTTAGTTGCAGAGGACTGAAAATCCTTATGTCACCATTAGTAGAGGACTGAAAATCCTTATGTCACCATTAGTAAAAGCACATTGCGTGAACCGA	1606
GAAGCGAGGATCAACTGTCGACATAGCTTAGTTGCAGAGGACTGAAAATCCTTATGTCACCATTAGTAGAGGACTGAAAATCCTTATGTCACCATTAGTAAAAGCACATTGCGTGAACCGA	1607
GAAGCGAGGATCAACTTCCTTATGTCACCATTAGTAAAAGCAAGATGATACTTCAGTAGATGATACCTCAGTAATGGTCGGCATAGCTTAATTGCGGGGGACTTAACATTGCGTGAACCGA	1608
GAAGCGAGGATCAACTGATACCTCAGTAATGGTCGGCATAGCTTAATTGCGGGGGACTTAAAATCCCTGTGTCACATGATAATGATCCTTCAGTAAAGGTAGACATCATTGCGTGAACCGA	1609
GAAGCGAGGATCAACTGCGGGGGACTTAAAATCCCTGTGTCACATGATAATGATCCTTCAGTAAAGGTAGACATAGCTTTTTTGCAGAGGACTCGAAATCCTCGTGCATTGCGTGAACCGA	1610
GAAGCGAGGATCAACTCTTCAGTAAAGGTAGACATAGCTTTTTTGCAGAGGACTCGAAATCCTCGTGTCACCATTAGGAAAACGAGCATGATACTTCAGTAGATGACATTGCGTGAACCGA	1611
GAAGCGAGGATCAACTCGTGTCACCATTAGGAAAACGAGCATGATACTTCAGTAGATGATACTTGATACTTCAGTAGACTAATGGTGGACATAGCTTTTTTCCGGGCATTGCGTGAACCGA	1612
GAAGCGAGGATCAACTCTAATGGTGGACATAGCTTTTTTCCGGGGGACTTGAAATCGTTGTGCCACCATTCGTAAAACGAGGATGATCCTTCGCCGGGATAGCTCACATTGCGTGAACCGA	1613
GAAGCGAGGATCAACTGGGGACTTGAAATCGTTGTGCCACCATTCGTAAAACGAGGATGATCCTTCGCCGGGATAGCTCAGTTGGTAGAGCAGAGGACTGAAAATCCATTGCGTGAACCGA	1614
GAAGCGAGGATCAACTCCTTCGCCGGGATAGCTCAGTTGGTAGAGCAGAGGACTGAAAATCCTCGTGTCACCAGTTCAAATCTGGTTCTTGGCAGAGGATTTATTACATTGCGTGAACCGA	1615
GAAGCGAGGATCAACTTCTGGTTCTTGGCAGAGGATTTATTAATTTTGATAAGTTTTTATTCTTCAAATTAAACGTATCTTTAGTAAAAAAAGTGCAATTATGCTTCATTGCGTGAACCGA	1616
GAAGCGAGGATCAACTTCTGGTTCTTGGCAGAGGATTTATTAATTTTGATAAGTTTTTATTCTTCAAATTAAACGTATCTTTAGTAAAAAAAGTGCAATTATGCTTCATTGCGTGAACCGA	1617
GAAGCGAGGATCAACTCTTCAAATTAAACGTATCTTTAGTAAAAAAAGTGCAATTATGCTTTATCCCCTCTCTTTTTTTTGTTCATGTTGTGAATCCAGCCGTTCACATTGCGTGAACCGA	1618
GAAGCGAGGATCAACTCTTCAAATTAAACGTATCTTTAGTAAAAAAAGTGCAATTATGCTTTATCCCCTCTCTTTTTTTTGTTCATGTTGTGAATCCAGCCGTTCACATTGCGTGAACCGA	1619
GAAGCGAGGATCAACTTATCCCCTCTCTTTTTTTTGTTCATGTTGTGAATCCAGCCGTTCAAAAAGAATGTATAATACTTGATACATAATACATATCCGAAAGGAACATTGCGTGAACCGA	1620
GAAGCGAGGATCAACTTATCCCCTCTCTTTTTTTTGTTCATGTTGTGAATCCAGCCGTTCAAAAAGAATGTATAATACTTGATACATAATACATATCCGAAAGGAACATTGCGTGAACCGA	1621
GAAGCGAGGATCAACTGTGAATCCAGCCGTTCAAAAAGAATGTATAATACTTGATACATAATACATATCCGAAAGGAAAGGTTAAATGAGTTCCGTTGAATCAAACCATTGCGTGAACCGA	1622
GAAGCGAGGATCAACTGTGAATCCAGCCGTTCAAAAAGAATGTATAATACTTGATACATAATACATATCCGAAAGGAAAGGTTAAATGAGTTCCGTTGAATCAAACCATTGCGTGAACCGA	1623
GAAGCGAGGATCAACTAGGTTAAATGAGTTCCGTTGAATCAAACAAGTAAAAAAAGGTCTATATGTATAGTATACTATAGTTGAAGGGCAAAAATACCCCAAGGTTCATTGCGTGAACCGA	1624
GAAGCGAGGATCAACTAGGTTAAATGAGTTCCGTTGAATCAAACAAGTAAAAAAAGGTCTATATGTATAGTATACTATAGTTGAAGGGCAAAAATACCCCAAGGTTCATTGCGTGAACCGA	1625
GAAGCGAGGATCAACTGGTCTATATGTATAGTATACTATAGTTGAAGGGCAAAAATACCCCAAGGTTCATTAGATACAATAGAAATAGAATTGTATCCCCCCCTTCCATTGCGTGAACCGA	1626
GAAGCGAGGATCAACTGGTCTATATGTATAGTATACTATAGTTGAAGGGCAAAAATACCCCAAGGTTCATTAGATACAATAGAAATAGAATTGTATCCCCCCCTTCCATTGCGTGAACCGA	1627
GAAGCGAGGATCAACTCCCCAAGGTTCATTAGATACAATAGAAATAGAATTGTATCCCCCCCTTCATTTATTGCTTTCCGATCTTATTTATTCATTCCCAGTTATGCATTGCGTGAACCGA	1628
GAAGCGAGGATCAACTCCCCAAGGTTCATTAGATACAATAGAAATAGAATTGTATCCCCCCCTTCATTTATTGCTTTCCGATCTTATTTATTCATTCCCAGTTATGCATTGCGTGAACCGA	1629
GAAGCGAGGATCAACTTATCCCCCCCTTCATTTATTGCTTTCCGATCTTATTTATTCATTCCCAGTTATGTGACTAAAGTTGACTAAGTTATGTGCGCGATACAAACATTGCGTGAACCGA	1630
GAAGCGAGGATCAACTTATCCCCCCCTTCATTTATTGCTTTCCGATCTTATTTATTCATTCCCAGTTATGTGACTAAAGTTGACTAAGTTATGTGCGCGATACAAACATTGCGTGAACCGA	1631
GAAGCGAGGATCAACTCCAGTTATGTGACTAAAGTTGACTAAGTTATGTGCGCGATACAAAGTTCATAATGCAGAACTCTTTTTTTTTAGTTCATCCTATTGGCTCCATTGCGTGAACCGA	1632
GAAGCGAGGATCAACTCCAGTTATGTGACTAAAGTTGACTAAGTTATGTGCGCGATACAAAGTTCATAATGCAGAACTCTTTTTTTTTAGTTCATCCTATTGGCTCCATTGCGTGAACCGA	1633
GAAGCGAGGATCAACTCATAATGCAGAACTCTTTTTTTTTAGTTCATCCTATTGGCTCATTTTTTATCATTCAATAAGCATCTTGTATTTCATAAAAATTGGGGGCCATTGCGTGAACCGA	1634
GAAGCGAGGATCAACTCATAATGCAGAACTCTTTTTTTTTAGTTCATCCTATTGGCTCATTTTTTATCATTCAATAAGCATCTTGTATTTCATAAAAATTGGGGGCCATTGCGTGAACCGA	1635
GAAGCGAGGATCAACTGCATCTTGTATTTCATAAAAATTGGGGGCAATATAATCCTTACGTAAAGGCCACCCTATCCAACTCTCGGGCATTAGGATCCGTTTCAGTCATTGCGTGAACCGA	1636
GAAGCGAGGATCAACTACGTAAAGGCCACCCTATCCAACTCTCGGGCATTAGGATCCGTTTCAGTCGTGGATGGCTATCATAAGTGATTCCTAACATATCATAAGACATTGCGTGAACCGA	1637
GAAGCGAGGATCAACTGGATCCGTTTCAGTCGTGGATGGCTATCATAAGTGATTCCTAACATATCATAAGATTCCCGTTCTTGAAAATCCGTACTTTTCCAAACCCCATTGCGTGAACCGA	1638
GAAGCGAGGATCAACTCCGTTCTTGAAAATCCGTACTTTTCCAAACCCAGAAAACGGATGGAATTCTAGGATTACTCCTGTGAGTAAATACTTTTATGCAGACTTCCATTGCGTGAACCGA	1639
GAAGCGAGGATCAACTCCGTTCTTGAAAATCCGTACTTTTCCAAACCCAGAAAACGGATGGAATTCTAGGATTACTCCTGTGAGTAAATACTTTTATGCAGACTTCCATTGCGTGAACCGA	1640
GAAGCGAGGATCAACTCCCAGAAAACGGATGGAATTCTAGGATTACTCCTGTGAGTAAATACTTTTATGCAGACTTCTTCCGCTTGATTAACACCATATTCTATTCCATTGCGTGAACCGA	1641
GAAGCGAGGATCAACTCCCAGAAAACGGATGGAATTCTAGGATTACTCCTGTGAGTAAATACTTTTATGCAGACTTCTTCCGCTTGATTAACACCATATTCTATTCCATTGCGTGAACCGA	1642
GAAGCGAGGATCAACTGCAGACTTCTTCCGCTTGATTAACACCATATTCTATTCTCGTAAGATGATACACGCTGGCTAAGAGGCCACCTGGTGCCACATCATAGGCCATTGCGTGAACCGA	1643
GAAGCGAGGATCAACTTCTCGTAAGATGATACACGCTGGCTAAGAGGCCACCTGGTGCCACATCATAGGCACATTGCGAACGTAAATAATTGTAACCATATACATACATTGCGTGAACCGA	1644
GAAGCGAGGATCAACTCATAGGCACATTGCGAACGTAAATAATTGTAACCATATACATATAAAATTACAGCAATAGAATGCCAATCTTCGGGCTTTATTTGTAAAGCATTGCGTGAACCGA	1645
GAAGCGAGGATCAACTCATAGGCACATTGCGAACGTAAATAATTGTAACCATATACATATAAAATTACAGCAATAGAATGCCAATCTTCGGGCTTTATTTGTAAAGCATTGCGTGAACCGA	1646
GAAGCGAGGATCAACTTGCCAATCTTCGGGCTTTATTTGTAAAGTCTCTATTCCTTGATAATCGAAGCCCAACGATCTATGAACCAGCCCGCGTTTGGCTAGCCAACATTGCGTGAACCGA	1647
GAAGCGAGGATCAACTTCGAAGCCCAACGATCTATGAACCAGCCCGCGTTTGGCTAGCCAAACGGACAAAGTGCCCTGCATCTTTTTTATTTCCCCCACACCTTTTCATTGCGTGAACCGA	1648
GAAGCGAGGATCAACTCCCGCGTTTGGCTAGCCAAACGGACAAAGTGCCCTGCATCTTTTTTATTTCCCCCACACCTTTTTTATATAAAATTAAGTATTTCACATTCATTGCGTGAACCGA	1649
GAAGCGAGGATCAACTCCCGCGTTTGGCTAGCCAAACGGACAAAGTGCCCTGCATCTTTTTTATTTCCCCCACACCTTTTTTATATAAAATTAAGTATTTCACATTCATTGCGTGAACCGA	1650
GAAGCGAGGATCAACTTTATATAAAATTAAGTATTTCACATTTACCGTTAATTCTAATTTATGAAGATTTTTTTCTGATTCTCTAAAAGCCTCCCTAATTCACTAACATTGCGTGAACCGA	1651
GAAGCGAGGATCAACTTTATATAAAATTAAGTATTTCACATTTACCGTTAATTCTAATTTATGAAGATTTTTTTCTGATTCTCTAAAAGCCTCCCTAATTCACTAACATTGCGTGAACCGA	1652
GAAGCGAGGATCAACTTGAAGATTTTTTTCTGATTCTCTAAAAGCCTCCCTAATTCACTAATTCGTGGGACGATACTGGACTTTTGTATTTAAAAAATGTTTCAGTCATTGCGTGAACCGA	1653
GAAGCGAGGATCAACTTGAAGATTTTTTTCTGATTCTCTAAAAGCCTCCCTAATTCACTAATTCGTGGGACGATACTGGACTTTTGTATTTAAAAAATGTTTCAGTCATTGCGTGAACCGA	1654
GAAGCGAGGATCAACTTTCGTGGGACGATACTGGACTTTTGTATTTAAAAAATGTTTCAGTAGAGATCTCTGAAGTAGATGATGGTGGATAGAGTAGTTCTTGATCCATTGCGTGAACCGA	1655
GAAGCGAGGATCAACTTTCGTGGGACGATACTGGACTTTTGTATTTAAAAAATGTTTCAGTAGAGATCTCTGAAGTAGATGATGGTGGATAGAGTAGTTCTTGATCCATTGCGTGAACCGA	1656
GAAGCGAGGATCAACTGTAGAGATCTCTGAAGTAGATGATGGTGGATAGAGTAGTTCTTGATCATAATTTCCAATATGCGGACTGCGTACAACAAAAAACTTGTGACATTGCGTGAACCGA	1657
GAAGCGAGGATCAACTGTAGAGATCTCTGAAGTAGATGATGGTGGATAGAGTAGTTCTTGATCATAATTTCCAATATGCGGACTGCGTACAACAAAAAACTTGTGACATTGCGTGAACCGA	1658
GAAGCGAGGATCAACTCATAATTTCCAATATGCGGACTGCGTACAACAAAAAACTTGTGATTGGTAGTAAAACACCGATTACCCTGTTGAGGTCTAATTCGATCCTCATTGCGTGAACCGA	1659
GAAGCGAGGATCAACTCATAATTTCCAATATGCGGACTGCGTACAACAAAAAACTTGTGATTGGTAGTAAAACACCGATTACCCTGTTGAGGTCTAATTCGATCCTCATTGCGTGAACCGA	1660
GAAGCGAGGATCAACTGGTAGTAAAACACCGATTACCCTGTTGAGGTCTAATTCGATCCTTATAGATTTCTCTAGCTATTTTCTTACGAAGCTTTGTTATAGCGTCCATTGCGTGAACCGA	1661
GAAGCGAGGATCAACTGGTAGTAAAACACCGATTACCCTGTTGAGGTCTAATTCGATCCTTATAGATTTCTCTAGCTATTTTCTTACGAAGCTTTGTTATAGCGTCCATTGCGTGAACCGA	1662
GAAGCGAGGATCAACTATTCGATCCTTATAGATTTCTCTAGCTATTTTCTTACGAAGCTTTGTTATAGCGTCTATAACAGCCTCTGGTTTAGGTGGACAACCCGGCCATTGCGTGAACCGA	1663
GAAGCGAGGATCAACTAGCGTCTATAACAGCCTCTGGTTTAGGTGGACAACCCGGCAAATAGACATCTACAGGAATTAGCTTATCAACTCCTCGAACAGTACTATACATTGCGTGAACCGA	1664
GAAGCGAGGATCAACTGACATCTACAGGAATTAGCTTATCAACTCCTCGAACAGTACTATAAGAATCGGTACTGAACATCCCCCCTGTAATTGTACAGGCTCCCATCATTGCGTGAACCGA	1665
GAAGCGAGGATCAACTCGGTACTGAACATCCCCCCTGTAATTGTACAGGCTCCCATAGCAATAACATACTTCGGTTCAGGCATTTGTTCATATAATCGCACTAAAGCATTGCGTGAACCGA	1666
GAAGCGAGGATCAACTGGCTCCCATAGCAATAACATACTTCGGTTCAGGCATTTGTTCATATAATCGCACTAAAGAAGGAGCCATTTTCATTGTTACTGTACCTGCCATTGCGTGAACCGA	1667
GAAGCGAGGATCAACTAGGAGCCATTTTCATTGTTACTGTACCTGCTGTTAAAATAAGGTCCGCCTGTCTAGGACTCGATCTTGGTACTAACCCATAACGATCAAACATTGCGTGAACCGA	1668
GAAGCGAGGATCAACTCTGCTGTTAAAATAAGGTCCGCCTGTCTAGGACTCGATCTTGGTACTAACCCATAACGATCAAAGTCAAATCGGGAGCCTATTAATGAGGCATTGCGTGAACCGA	1669
GAAGCGAGGATCAACTAGTCAAATCGGGAGCCTATTAATGAGGCAAATTCAATGAAACAACAACTGGTACCATAAAGAAGCGGCCATAGGCTGGAAAGTCTTGACCCATTGCGTGAACCGA	1670
GAAGCGAGGATCAACTACTGGTACCATAAAGAAGCGGCCATAGGCTGGAAAGTCTTGACCAATTTGAAAGATCATTTAACGTAGTTGAAATAACGGAATTTTTTGTCATTGCGTGAACCGA	1671
GAAGCGAGGATCAACTACTGGTACCATAAAGAAGCGGCCATAGGCTGGAAAGTCTTGACCAATTTGAAAGATCATTTAACGTAGTTGAAATAACGGAATTTTTTGTCATTGCGTGAACCGA	1672
GAAGCGAGGATCAACTATTTGAAAGATCATTTAACGTAGTTGAAATAACGGAATTTTTTGTTGTTCGATCAAGTATGGGAAACTTAATGGAATTCATAATTGTTTCCATTGCGTGAACCGA	1673
GAAGCGAGGATCAACTATTTGAAAGATCATTTAACGTAGTTGAAATAACGGAATTTTTTGTTGTTCGATCAAGTATGGGAAACTTAATGGAATTCATAATTGTTTCCATTGCGTGAACCGA	1674
GAAGCGAGGATCAACTAAATAACGGAATTTTTTGTTGTTCGATCAAGTATGGGAAACTTAATGGAATTCATAATTGTTTCAATGGTTTTTTTTACTTTTTTTTTTTCATTGCGTGAACCGA	1675
GAAGCGAGGATCAACTAAATAACGGAATTTTTTGTTGTTCGATCAAGTATGGGAAACTTAATGGAATTCATAATTGTTTCAATGGTTTTTTTTACTTTTTTTTTTTCATTGCGTGAACCGA	1676
GAAGCGAGGATCAACTATTGTATCAAGTATTCGGTAAACGAACTAAGACCATTCCAATGCTCCTTTTCGCCATGCATAAACTAAACCAAGAATTAGGATAAGCACGCATTGCGTGAACCGA	1677
GAAGCGAGGATCAACTATTGTATCAAGTATTCGGTAAACGAACTAAGACCATTCCAATGCTCCTTTTCGCCATGCATAAACTAAACCAAGAATTAGGATAAGCACGCATTGCGTGAACCGA	1678
GAAGCGAGGATCAACTATAAACTAAACCAAGAATTAGGATAAGCACGAAAATGAAAGCTTCTATAAAAGCAGATACCCCCAGTACATCGAAACTCATTGCCCACGGCATTGCGTGAACCGA	1679
GAAGCGAGGATCAACTATAAACTAAACCAAGAATTAGGATAAGCACGAAAATGAAAGCTTCTATAAAAGCAGATACCCCCAGTACATCGAAACTCATTGCCCACGGCATTGCGTGAACCGA	1680
GAAGCGAGGATCAACTGCACGAAAATGAAAGCTTCTATAAAAGCAGATACCCCCAGTACATCGAAACTCATTGCCCACGGATACAGAAAAACAGTTTCAACATCAACATTGCGTGAACCGA	1681
GAAGCGAGGATCAACTTGCCCACGGATACAGAAAAACAGTTTCAACATCAAAAACAACAAAAACTAGAGCAAACATATAATAACGGATTCTAAATTGTAACCAAGCCATTGCGTGAACCGA	1682
GAAGCGAGGATCAACTTGCCCACGGATACAGAAAAACAGTTTCAACATCAAAAACAACAAAAACTAGAGCAAACATATAATAACGGATTCTAAATTGTAACCAAGCCATTGCGTGAACCGA	1683
GAAGCGAGGATCAACTGCAAACATATAATAACGGATTCTAAATTGTAACCAAGCATCCCCGATCGGTTCTATACCTGATTCATAACTAGAAAGTTTCTCCGGCCCCCATTGCGTGAACCGA	1684
GAAGCGAGGATCAACTGTAACCAAGCATCCCCGATCGGTTCTATACCTGATTCATAACTAGAAAGTTTCTCCGGCCCCTTCCTAATTGGAGATAAAACTCCGGAAACATTGCGTGAACCGA	1685
GAAGCGAGGATCAACTGTTTCTCCGGCCCCTTCCTAATTGGAGATAAAACTCCGGAAATTAGAAATGCCAAAACAGGAATAGCACTTGATATTAGTAAAAATGCCCCATTGCGTGAACCGA	1686
GAAGCGAGGATCAACTGCCAAAACAGGAATAGCACTTGATATTAGTAAAAATGCCCAGAAAATATCATATTCGTAAAGCAGAAACATAGACGAACTCCTATGAATGCATTGCGTGAACCGA	1687
GAAGCGAGGATCAACTGCCAAAACAGGAATAGCACTTGATATTAGTAAAAATGCCCAGAAAATATCATATTCGTAAAGCAGAAACATAGACGAACTCCTATGAATGCATTGCGTGAACCGA	1688
GAAGCGAGGATCAACTCGTAAAGCAGAAACATAGACGAACTCCTATGAATGTGGAAAAAATACCCGCTTAGTCAATTCCAATCGGAGTGGATTGGGCAAGGGATATCATTGCGTGAACCGA	1689
GAAGCGAGGATCAACTGAATGTGGAAAAAATACCCGCTTAGTCAATTCCAATCGGAGTGGATTGGGCAAGGGATATAGAACTCTTGAGTCAAAACAAAAATTCAGGCATTGCGTGAACCGA	1690
GAAGCGAGGATCAACTGGGCAAGGGATATAGAACTCTTGAGTCAAAACAAAAATTCAGGTTAATCGAATCATTTTTTTTCGTTTGGTTGTTGTGGTAGACGTCTCGCATTGCGTGAACCGA	1691
GAAGCGAGGATCAACTGGGCAAGGGATATAGAACTCTTGAGTCAAAACAAAAATTCAGGTTAATCGAATCATTTTTTTTCGTTTGGTTGTTGTGGTAGACGTCTCGCATTGCGTGAACCGA	1692
GAAGCGAGGATCAACTAGGTTAATCGAATCATTTTTTTTCGTTTGGTTGTTGTGGTAGACGTCTCGTTTTAAGATTTATTGATTTCTTATTTTCAGTACACTTATTCATTGCGTGAACCGA	1693
GAAGCGAGGATCAACTAGGTTAATCGAATCATTTTTTTTCGTTTGGTTGTTGTGGTAGACGTCTCGTTTTAAGATTTATTGATTTCTTATTTTCAGTACACTTATTCATTGCGTGAACCGA	1694
GAAGCGAGGATCAACTCTCGTTTTAAGATTTATTGATTTCTTATTTTCAGTACACTTATTACTTAATAGTTCCATGTTTCTATTACTAATAGTTTCTAATATAATACATTGCGTGAACCGA	1695
GAAGCGAGGATCAACTCTCGTTTTAAGATTTATTGATTTCTTATTTTCAGTACACTTATTACTTAATAGTTCCATGTTTCTATTACTAATAGTTTCTAATATAATACATTGCGTGAACCGA	1696
GAAGCGAGGATCAACTACTTAATAGTTCCATGTTTCTATTACTAATAGTTTCTAATATAATAATATAATATTAATCTGATTAATAACTAGTAATTTTTTTTATTTCCATTGCGTGAACCGA	1697
GAAGCGAGGATCAACTACTTAATAGTTCCATGTTTCTATTACTAATAGTTTCTAATATAATAATATAATATTAATCTGATTAATAACTAGTAATTTTTTTTATTTCCATTGCGTGAACCGA	1698
GAAGCGAGGATCAACTCTGATTAATAACTAGTAATTTTTTTTATTTCTGTTTATGTTTAAAAAAATTTTTCGAAAAATCTCTTCGTTTTTTAAATGATGACGTATCCATTGCGTGAACCGA	1699
GAAGCGAGGATCAACTCTGATTAATAACTAGTAATTTTTTTTATTTCTGTTTATGTTTAAAAAAATTTTTCGAAAAATCTCTTCGTTTTTTAAATGATGACGTATCCATTGCGTGAACCGA	1700
GAAGCGAGGATCAACTTTTTCGAAAAATCTCTTCGTTTTTTAAATGATGACGTATCAAAAAATCCAGTAAGACTTTACCATACTCATCTTACTTAGTATTAGATAGCATTGCGTGAACCGA	1701
GAAGCGAGGATCAACTTTTTCGAAAAATCTCTTCGTTTTTTAAATGATGACGTATCAAAAAATCCAGTAAGACTTTACCATACTCATCTTACTTAGTATTAGATAGCATTGCGTGAACCGA	1702
GAAGCGAGGATCAACTGACGTATCAAAAAATCCAGTAAGACTTTACCATACTCATCTTACTTAGTATTAGATAGATTGAATTTTGGTTGAATTTAATTAGATTTCTCATTGCGTGAACCGA	1703
GAAGCGAGGATCAACTGACGTATCAAAAAATCCAGTAAGACTTTACCATACTCATCTTACTTAGTATTAGATAGATTGAATTTTGGTTGAATTTAATTAGATTTCTCATTGCGTGAACCGA	1704
GAAGCGAGGATCAACTGATTGAATTTTGGTTGAATTTAATTAGATTTCTTTTTTTATTTTTAAACAAGGCCGTGTGATAAAAAAAGTAACCAAGATTGAGTGGGGACATTGCGTGAACCGA	1705
GAAGCGAGGATCAACTGATTGAATTTTGGTTGAATTTAATTAGATTTCTTTTTTTATTTTTAAACAAGGCCGTGTGATAAAAAAAGTAACCAAGATTGAGTGGGGACATTGCGTGAACCGA	1706
GAAGCGAGGATCAACTAACAAGGCCGTGTGATAAAAAAAGTAACCAAGATTGAGTGGGGATACAAAAAAAAAAAGAAAGTATTATGAACTTTTTGATTGTAGCTAGCATTGCGTGAACCGA	1707
GAAGCGAGGATCAACTAACAAGGCCGTGTGATAAAAAAAGTAACCAAGATTGAGTGGGGATACAAAAAAAAAAAGAAAGTATTATGAACTTTTTGATTGTAGCTAGCATTGCGTGAACCGA	1708
GAAGCGAGGATCAACTACCAAGATTGAGTGGGGATACAAAAAAAAAAAGAAAGTATTATGAACTTTTTGATTGTAGCTAGTGAACGAGGAAAATTCATATAAAAAACATTGCGTGAACCGA	1709
GAAGCGAGGATCAACTACCAAGATTGAGTGGGGATACAAAAAAAAAAAGAAAGTATTATGAACTTTTTGATTGTAGCTAGTGAACGAGGAAAATTCATATAAAAAACATTGCGTGAACCGA	1710
GAAGCGAGGATCAACTACTTTTTGATTGTAGCTAGTGAACGAGGAAAATTCATATAAAAAAATTACAACTATGAAAATTAATGAAGAAAAAGGTTTATTCTAAATTCATTGCGTGAACCGA	1711
GAAGCGAGGATCAACTACTTTTTGATTGTAGCTAGTGAACGAGGAAAATTCATATAAAAAAATTACAACTATGAAAATTAATGAAGAAAAAGGTTTATTCTAAATTCATTGCGTGAACCGA	1712
GAAGCGAGGATCAACTAATGAAGAAAAAGGTTTATTCTAAATTATAAATTAAGTATCTATCTCGATATATCGATAGATAGTGATTGGCTCCATTGAAATAAAATGACATTGCGTGAACCGA	1713
GAAGCGAGGATCAACTAATGAAGAAAAAGGTTTATTCTAAATTATAAATTAAGTATCTATCTCGATATATCGATAGATAGTGATTGGCTCCATTGAAATAAAATGACATTGCGTGAACCGA	1714
GAAGCGAGGATCAACTCTATCTCGATATATCGATAGATAGTGATTGGCTCCATTGAAATAAAATGAAATTTTCCGTTTTATTCTGAACGATCCCCAGGACTTATGGCATTGCGTGAACCGA	1715
GAAGCGAGGATCAACTCTATCTCGATATATCGATAGATAGTGATTGGCTCCATTGAAATAAAATGAAATTTTCCGTTTTATTCTGAACGATCCCCAGGACTTATGGCATTGCGTGAACCGA	1716
GAAGCGAGGATCAACTATTTTCCGTTTTATTCTGAACGATCCCCAGGACTTATGGTTTATGATATGGAAATTTTTTTTATGAACCGAGCAATTAAAAGTAACCTGTCATTGCGTGAACCGA	1717
GAAGCGAGGATCAACTATTTTCCGTTTTATTCTGAACGATCCCCAGGACTTATGGTTTATGATATGGAAATTTTTTTTATGAACCGAGCAATTAAAAGTAACCTGTCATTGCGTGAACCGA	1718
GAAGCGAGGATCAACTCCAGGACTTATGGTTTATGATATGGAAATTTTTTTTATGAACCGAGCAATTAAAAGTAACCTGTTAGAAATAAAGAATACAAAAAAAAGTCATTGCGTGAACCGA	1719
GAAGCGAGGATCAACTCCAGGACTTATGGTTTATGATATGGAAATTTTTTTTATGAACCGAGCAATTAAAAGTAACCTGTTAGAAATAAAGAATACAAAAAAAAGTCATTGCGTGAACCGA	1720
GAAGCGAGGATCAACTGCAATTAAAAGTAACCTGTTAGAAATAAAGAATACAAAAAAAAGTAAAAAAATTTATCCAATTATTTTGATTTTAATGTGATTTTTTAGACATTGCGTGAACCGA	1721
GAAGCGAGGATCAACTGCAATTAAAAGTAACCTGTTAGAAATAAAGAATACAAAAAAAAGTAAAAAAATTTATCCAATTATTTTGATTTTAATGTGATTTTTTAGACATTGCGTGAACCGA	1722
GAAGCGAGGATCAACTTTTTGATTTTAATGTGATTTTTTAGAATAAATTTCTTAGTTAGGGCTATACGGACTCGAACCGTAGACCTGCTCGGTAAAAGAGTTCGAACATTGCGTGAACCGA	1723
GAAGCGAGGATCAACTTTTTGATTTTAATGTGATTTTTTAGAATAAATTTCTTAGTTAGGGCTATACGGACTCGAACCGTAGACCTGCTCGGTAAAAGAGTTCGAACATTGCGTGAACCGA	1724
GAAGCGAGGATCAACTGGCTATACGGACTCGAACCGTAGACCTGCTCGGTAAAAGAGTTCGAACTTATTATTATCAAAATGATTCGAACTCTTTCAAAGACCCAACCATTGCGTGAACCGA	1725
GAAGCGAGGATCAACTCTCGGTAAAAGAGTTCGAACTTATTATTATCAAAATGATTCGAACTCTTTCAAAGACCCAACATGCATTTTTTTTTGCATTGGGCTCTTTCATTGCGTGAACCGA	1726
GAAGCGAGGATCAACTCTCGGTAAAAGAGTTCGAACTTATTATTATCAAAATGATTCGAACTCTTTCAAAGACCCAACATGCATTTTTTTTTGCATTGGGCTCTTTCATTGCGTGAACCGA	1727
GAAGCGAGGATCAACTGACCCAACATGCATTTTTTTTTGCATTGGGCTCTTTCATTAACTGATCGAAAGATCAGTTAGTCTACCATATTTTTTCTTAAAAAAAAGACATTGCGTGAACCGA	1728
GAAGCGAGGATCAACTGACCCAACATGCATTTTTTTTTGCATTGGGCTCTTTCATTAACTGATCGAAAGATCAGTTAGTCTACCATATTTTTTCTTAAAAAAAAGACATTGCGTGAACCGA	1729
GAAGCGAGGATCAACTTTAACTGATCGAAAGATCAGTTAGTCTACCATATTTTTTCTTAAAAAAAAGATAAGAAATGGTTCCAAGTACTCTGATTGATTATTTTTGCATTGCGTGAACCGA	1730
GAAGCGAGGATCAACTTTAACTGATCGAAAGATCAGTTAGTCTACCATATTTTTTCTTAAAAAAAAGATAAGAAATGGTTCCAAGTACTCTGATTGATTATTTTTGCATTGCGTGAACCGA	1731
GAAGCGAGGATCAACTTTCCAAGTACTCTGATTGATTATTTTTGAATTCTAATACAATACAGAAGAACTACCAAAGTGTTTCAAAGAAGGGTTCTCTTGACGTAGGCATTGCGTGAACCGA	1732
GAAGCGAGGATCAACTTTCCAAGTACTCTGATTGATTATTTTTGAATTCTAATACAATACAGAAGAACTACCAAAGTGTTTCAAAGAAGGGTTCTCTTGACGTAGGCATTGCGTGAACCGA	1733
GAAGCGAGGATCAACTGAATTCTAATACAATACAGAAGAACTACCAAAGTGTTTCAAAGAAGGGTTCTCTTGACGTAGGTTTGCTTTTGGTCTAGATCAACTTAAGCATTGCGTGAACCGA	1734
GAAGCGAGGATCAACTGAATTCTAATACAATACAGAAGAACTACCAAAGTGTTTCAAAGAAGGGTTCTCTTGACGTAGGTTTGCTTTTGGTCTAGATCAACTTAAGCATTGCGTGAACCGA	1735
GAAGCGAGGATCAACTAGGGTTCTCTTGACGTAGGTTTGCTTTTGGTCTAGATCAACTTAAGTTAAATATAGTCTCTAACATCCTGATTAAAAAATCAAACATGAACATTGCGTGAACCGA	1736
GAAGCGAGGATCAACTAGGGTTCTCTTGACGTAGGTTTGCTTTTGGTCTAGATCAACTTAAGTTAAATATAGTCTCTAACATCCTGATTAAAAAATCAAACATGAACATTGCGTGAACCGA	1737
GAAGCGAGGATCAACTATATAGTCTCTAACATCCTGATTAAAAAATCAAACATGAAACTTGATACACCTTAAGGTTCATAGGACGAAAAGATCATTTTTGAGTTCCCATTGCGTGAACCGA	1738
GAAGCGAGGATCAACTATATAGTCTCTAACATCCTGATTAAAAAATCAAACATGAAACTTGATACACCTTAAGGTTCATAGGACGAAAAGATCATTTTTGAGTTCCCATTGCGTGAACCGA	1739
GAAGCGAGGATCAACTACTTGATACACCTTAAGGTTCATAGGACGAAAAGATCATTTTTGAGTTCCTTATACTCATTCTACCTAGCATTGAGTAGACTGGGTATTCCATTGCGTGAACCGA	1740
GAAGCGAGGATCAACTACTTGATACACCTTAAGGTTCATAGGACGAAAAGATCATTTTTGAGTTCCTTATACTCATTCTACCTAGCATTGAGTAGACTGGGTATTCCATTGCGTGAACCGA	1741
GAAGCGAGGATCAACTCTACCTAGCATTGAGTAGACTGGGTATTCACCCTATCAATATCTCAAATCAATGATGGGTTCTATTCATTCCCTACCTAACGGGGTACTTCATTGCGTGAACCGA	1742
GAAGCGAGGATCAACTTCAATGATGGGTTCTATTCATTCCCTACCTAACGGGGTACTTTAATAGGACCTAATGTCAGGCTGTTGTTCTCCTCTTTTTTCCTAAAAACATTGCGTGAACCGA	1743
GAAGCGAGGATCAACTTCAATGATGGGTTCTATTCATTCCCTACCTAACGGGGTACTTTAATAGGACCTAATGTCAGGCTGTTGTTCTCCTCTTTTTTCCTAAAAACATTGCGTGAACCGA	1744
GAAGCGAGGATCAACTCCTAACGGGGTACTTTAATAGGACCTAATGTCAGGCTGTTGTTCTCCTCTTTTTTCCTAAAAAAAAGTCATGGAGTAAGACATCGATTTCCATTGCGTGAACCGA	1745
GAAGCGAGGATCAACTCCTAACGGGGTACTTTAATAGGACCTAATGTCAGGCTGTTGTTCTCCTCTTTTTTCCTAAAAAAAAGTCATGGAGTAAGACATCGATTTCCATTGCGTGAACCGA	1746
GAAGCGAGGATCAACTAAAGTCATGGAGTAAGACATCGATTTCTTAATAAGATCAATCAATTAGTTTGATTGCGTGATGGACTCCTCTGAAAAACTTTGGCGCACGCATTGCGTGAACCGA	1747
GAAGCGAGGATCAACTAAAGTCATGGAGTAAGACATCGATTTCTTAATAAGATCAATCAATTAGTTTGATTGCGTGATGGACTCCTCTGAAAAACTTTGGCGCACGCATTGCGTGAACCGA	1748
GAAGCGAGGATCAACTCAATCAATTAGTTTGATTGCGTGATGGACTCCTCTGAAAAACTTTGGCGCACGTGTAAACGAGGTGCTCTACCTAACTGAGCTATAGCCCCATTGCGTGAACCGA	1749
GAAGCGAGGATCAACTTGAAAAACTTTGGCGCACGTGTAAACGAGGTGCTCTACCTAACTGAGCTATAGCCCTTGTGTTTGTGATACACATTTTATCTTATCATGTCATTGCGTGAACCGA	1750
GAAGCGAGGATCAACTCTATAGCCCTTGTGTTTGTGATACACATTTTATCTTATCATGTAGATAATTTCTTGTCAAGATTAATATTACATGATCGAACATTATATCCATTGCGTGAACCGA	1751
GAAGCGAGGATCAACTCTATAGCCCTTGTGTTTGTGATACACATTTTATCTTATCATGTAGATAATTTCTTGTCAAGATTAATATTACATGATCGAACATTATATCCATTGCGTGAACCGA	1752
GAAGCGAGGATCAACTTTTCTTGTCAAGATTAATATTACATGATCGAACATTATATCTCTTTGATCTCATTGTTTATTGGTATTGCTTAGAAATAATATTGGATTTCATTGCGTGAACCGA	1753
GAAGCGAGGATCAACTTTTCTTGTCAAGATTAATATTACATGATCGAACATTATATCTCTTTGATCTCATTGTTTATTGGTATTGCTTAGAAATAATATTGGATTTCATTGCGTGAACCGA	1754
GAAGCGAGGATCAACTTCTCTTTGATCTCATTGTTTATTGGTATTGCTTAGAAATAATATTGGATTTATAATCCTATCGATGTGATAGGTATCCCCTTTCCTTCTCCATTGCGTGAACCGA	1755
GAAGCGAGGATCAACTTCTCTTTGATCTCATTGTTTATTGGTATTGCTTAGAAATAATATTGGATTTATAATCCTATCGATGTGATAGGTATCCCCTTTCCTTCTCCATTGCGTGAACCGA	1756
GAAGCGAGGATCAACTTCGATGTGATAGGTATCCCCTTTCCTTCTCTTTACAATGATAAATAACCTACTTAACTCAGTGGTTAGAGTATTGCTTTCATACGGCAGGCATTGCGTGAACCGA	1757
GAAGCGAGGATCAACTTCGATGTGATAGGTATCCCCTTTCCTTCTCTTTACAATGATAAATAACCTACTTAACTCAGTGGTTAGAGTATTGCTTTCATACGGCAGGCATTGCGTGAACCGA	1758
GAAGCGAGGATCAACTCTACTTAACTCAGTGGTTAGAGTATTGCTTTCATACGGCAGGAGTCATTGGTTCAAATCCAATAGTAGGTATAACTTATTAGACACCATGCATTGCGTGAACCGA	1759
GAAGCGAGGATCAACTCTACTTAACTCAGTGGTTAGAGTATTGCTTTCATACGGCAGGAGTCATTGGTTCAAATCCAATAGTAGGTATAACTTATTAGACACCATGCATTGCGTGAACCGA	1760
GAAGCGAGGATCAACTCGGCAGGAGTCATTGGTTCAAATCCAATAGTAGGTATAACTTATTAGACACCATGATCAATGGTGTCTAATAAGTTTTTGTAACCAGCTTCATTGCGTGAACCGA	1761
GAAGCGAGGATCAACTCGGCAGGAGTCATTGGTTCAAATCCAATAGTAGGTATAACTTATTAGACACCATGATCAATGGTGTCTAATAAGTTTTTGTAACCAGCTTCATTGCGTGAACCGA	1762
GAAGCGAGGATCAACTAACTTATTAGACACCATGATCAATGGTGTCTAATAAGTTTTTGTAACCAGCTTTTTTTATTTTATTGTTTTTATCGTCTTTCGATCCTATCATTGCGTGAACCGA	1763
GAAGCGAGGATCAACTAACTTATTAGACACCATGATCAATGGTGTCTAATAAGTTTTTGTAACCAGCTTTTTTTATTTTATTGTTTTTATCGTCTTTCGATCCTATCATTGCGTGAACCGA	1764
GAAGCGAGGATCAACTTTGTTTTTATCGTCTTTCGATCCTATTTTTTTTATACATTCTTTTTTTTTACACGTCAGCTAGTTACAAAATCAAATCGTATTGAGAGCCCATTGCGTGAACCGA	1765
GAAGCGAGGATCAACTTTGTTTTTATCGTCTTTCGATCCTATTTTTTTTATACATTCTTTTTTTTTACACGTCAGCTAGTTACAAAATCAAATCGTATTGAGAGCCCATTGCGTGAACCGA	1766
GAAGCGAGGATCAACTTTTTTATACATTCTTTTTTTTTACACGTCAGCTAGTTACAAAATCAAATCGTATTGAGAGCCTCGACTCGTGTCCGAGCTCGTCTGAGAGCATTGCGTGAACCGA	1767
GAAGCGAGGATCAACTTTTTTATACATTCTTTTTTTTTACACGTCAGCTAGTTACAAAATCAAATCGTATTGAGAGCCTCGACTCGTGTCCGAGCTCGTCTGAGAGCATTGCGTGAACCGA	1768
GAAGCGAGGATCAACTGCCTCGACTCGTGTCCGAGCTCGTCTGAGAGCTAGATTAGCCTCAATTGTCTGTCTCTTACCTTCAGCTTTTCTCAAGTTAGCTTCTGCTCATTGCGTGAACCGA	1769
GAAGCGAGGATCAACTAGCTAGATTAGCCTCAATTGTCTGTCTCTTACCTTCAGCTTTTCTCAAGTTAGCTTCTGCTATTTCAAGAGTTTGCTGAGCTTCTTGTGGCATTGCGTGAACCGA	1770
GAAGCGAGGATCAACTCAAGTTAGCTTCTGCTATTTCAAGAGTTTGCTGAGCTTCTTGTGGATCAATGTCACTATTCTTCTCTGCATCATTTACTAAAATAGTGATCATTGCGTGAACCGA	1771
GAAGCGAGGATCAACTCAAGTTAGCTTCTGCTATTTCAAGAGTTTGCTGAGCTTCTTGTGGATCAATGTCACTATTCTTCTCTGCATCATTTACTAAAATAGTGATCATTGCGTGAACCGA	1772
GAAGCGAGGATCAACTTCTGCATCATTTACTAAAATAGTGATTTCATTATTGCCTATTCTAGCAAAACCGCCCATCAGAGCCATCGTTAACCATTGGTTAGCAAGGCATTGCGTGAACCGA	1773
GAAGCGAGGATCAACTTCTGCATCATTTACTAAAATAGTGATTTCATTATTGCCTATTCTAGCAAAACCGCCCATCAGAGCCATCGTTAACCATTGGTTAGCAAGGCATTGCGTGAACCGA	1774
GAAGCGAGGATCAACTGCAAAACCGCCCATCAGAGCCATCGTTAACCATTGGTTAGCAAGGCGTATTTTCAAAATACCTATATCAACAGCTGTGGCAATCGGCGCGCATTGCGTGAACCGA	1775
GAAGCGAGGATCAACTACCATTGGTTAGCAAGGCGTATTTTCAAAATACCTATATCAACAGCTGTGGCAATCGGCGCGTGGTTTGCTAATACACCAATTTGTCCACCATTGCGTGAACCGA	1776
GAAGCGAGGATCAACTAGCTGTGGCAATCGGCGCGTGGTTTGCTAATACACCAATTTGTCCACTATTAGTAGATAAAATGATTTCTTTTACTTCTGAATCCCAAACCATTGCGTGAACCGA	1777
GAAGCGAGGATCAACTAGCTGTGGCAATCGGCGCGTGGTTTGCTAATACACCAATTTGTCCACTATTAGTAGATAAAATGATTTCTTTTACTTCTGAATCCCAAACCATTGCGTGAACCGA	1778
GAAGCGAGGATCAACTGATTTCTTTTACTTCTGAATCCCAAACAATTCGATTCGGAGTCAGTACACAAAGATTTAAGGTCATTTCTTCAATTTACTCTCCATTTCTCATTGCGTGAACCGA	1779
GAAGCGAGGATCAACTGATTTCTTTTACTTCTGAATCCCAAACAATTCGATTCGGAGTCAGTACACAAAGATTTAAGGTCATTTCTTCAATTTACTCTCCATTTCTCATTGCGTGAACCGA	1780
GAAGCGAGGATCAACTTCGATTCGGAGTCAGTACACAAAGATTTAAGGTCATTTCTTCAATTTACTCTCCATTTCTAAGTTCGTAGCCTTCGCAGTAGCTTCATCGCATTGCGTGAACCGA	1781
GAAGCGAGGATCAACTCCATTTCTAAGTTCGTAGCCTTCGCAGTAGCTTCATCGATGTTACCCACTAAGTAAAAGGCCTGTTCGGGAAGAGAATCAAATTCTCCGGCATTGCGTGAACCGA	1782
GAAGCGAGGATCAACTCCCACTAAGTAAAAGGCCTGTTCGGGAAGAGAATCAAATTCTCCGGAAAGGATCAAATTAAACCCTCTAATTGTTTCCGCTAGACCAACACATTGCGTGAACCGA	1783
GAAGCGAGGATCAACTTCTCCGGAAAGGATCAAATTAAACCCTCTAATTGTTTCCGCTAGACCAACATATTTTCCCGGAGAACCTGTAAATACTTCTGCTACGAAACATTGCGTGAACCGA	1784
GAAGCGAGGATCAACTCCCGGAGAACCTGTAAATACTTCTGCTACGAAAAAGGGTTGTGATAAGAAACGCTCAATTTTTCGTGCTCTTGCTACGGTTAAGCGATCCCATTGCGTGAACCGA	1785
GAAGCGAGGATCAACTGATAAGAAACGCTCAATTTTTCGTGCTCTTGCTACGGTTAAGCGATCCTCTTCGGATAATTCATCCAACCCCAGGATAGCTATAATGTCCCATTGCGTGAACCGA	1786
GAAGCGAGGATCAACTCCTCTTCGGATAATTCATCCAACCCCAGGATAGCTATAATGTCCTGAAGCTCCTTGTAACGTTGTAAAGTTTGTTTTACTTGTTGCGCAGCATTGCGTGAACCGA	1787
GAAGCGAGGATCAACTATGTCCTGAAGCTCCTTGTAACGTTGTAAAGTTTGTTTTACTTGTTGCGCAGTTTCATAATGTTCCTCGCCAACGATTCGAGGTTGTAGCCATTGCGTGAACCGA	1788
GAAGCGAGGATCAACTAATGTTCCTCGCCAACGATTCGAGGTTGTAGCATAGTTGACGTTGAATCTAAAGGATCTACCGCTGGATAGATACCTTTGGCAGCTAATCCATTGCGTGAACCGA	1789
GAAGCGAGGATCAACTAATCTAAAGGATCTACCGCTGGATAGATACCTTTGGCAGCTAATCCTCTTGATAGTACGGTAGTCGCATCTAAATGTGCAAATGTGGTGGCATTGCGTGAACCGA	1790
GAAGCGAGGATCAACTGGCAGCTAATCCTCTTGATAGTACGGTAGTCGCATCTAAATGTGCAAATGTGGTGGCAGGTGCGGGGTCAGTCAAATCATCTGCAGGTACCATTGCGTGAACCGA	1791
GAAGCGAGGATCAACTGTGCAAATGTGGTGGCAGGTGCGGGGTCAGTCAAATCATCTGCAGGTACATAAACTGCTTGAATAGAGGTTATGGACCCCTTTTTCGTAGCATTGCGTGAACCGA	1792
GAAGCGAGGATCAACTGCTTGAATAGAGGTTATGGACCCCTTTTTCGTAGAAGTAATTCTTTCTTGTAAAGTACCCATTTCGGTACTAAGGGTGGGTTGATAACCCCATTGCGTGAACCGA	1793
GAAGCGAGGATCAACTGTAAAGTACCCATTTCGGTACTAAGGGTGGGTTGATAACCCACAGCAGAAGGCATTCTACCCAATAAGGCGGATACCTCGGATCCTGCTTCATTGCGTGAACCGA	1794
GAAGCGAGGATCAACTCCCACAGCAGAAGGCATTCTACCCAATAAGGCGGATACCTCGGATCCTGCTTGTACGAAACGGAAGATATTGTCGATAAATAGAAGTACGCATTGCGTGAACCGA	1795
GAAGCGAGGATCAACTGATACCTCGGATCCTGCTTGTACGAAACGGAAGATATTGTCGATAAATAGAAGTACGTCTTGCTCATTAACATCTCGGAAATATTCTGCCCATTGCGTGAACCGA	1796
GAAGCGAGGATCAACTTAGAAGTACGTCTTGCTCATTAACATCTCGGAAATATTCTGCCATAGTTAAGGCAGTCAGACCAACTCTCATACGAGCTCCTGGCGGTTCCATTGCGTGAACCGA	1797
GAAGCGAGGATCAACTGGCAGTCAGACCAACTCTCATACGAGCTCCTGGCGGTTCATTCATCTGACCATAAACTAGGGCCACTTTGGATTCCGCAAGATTTTGTTCCATTGCGTGAACCGA	1798
GAAGCGAGGATCAACTCTGACCATAAACTAGGGCCACTTTGGATTCCGCAAGATTTTGTTCATTAATGACTCCAGATTCTTTCATTTCCATGTAAAGATCATTTCCCATTGCGTGAACCGA	1799
GAAGCGAGGATCAACTCTGACCATAAACTAGGGCCACTTTGGATTCCGCAAGATTTTGTTCATTAATGACTCCAGATTCTTTCATTTCCATGTAAAGATCATTTCCCATTGCGTGAACCGA	1800
GAAGCGAGGATCAACTGACTCCAGATTCTTTCATTTCCATGTAAAGATCATTTCCTTCACGAGTCCGTTCGCCTACTCCACCAAATACGGATACACCACCATGAGCCATTGCGTGAACCGA	1801
GAAGCGAGGATCAACTCTTCACGAGTCCGTTCGCCTACTCCACCAAATACGGATACACCACCATGAGCTTTAGCAATGTTGTTGATCAATTCCATAATTAGTACTGCATTGCGTGAACCGA	1802
GAAGCGAGGATCAACTCAATGTTGTTGATCAATTCCATAATTAGTACTGTTTTACCCACGCCAGCCCCACCGAATAGTCCAATTTTTCCCCCACGACGATAAGGGGCATTGCGTGAACCGA	1803
GAAGCGAGGATCAACTACTGTTTTACCCACGCCAGCCCCACCGAATAGTCCAATTTTTCCCCCACGACGATAAGGGGCCAAAAGATCTACTACTTTAATTCCTGTTCATTGCGTGAACCGA	1804
GAAGCGAGGATCAACTCCCCCACGACGATAAGGGGCCAAAAGATCTACTACTTTAATTCCTGTTTCAAAAATCGATAATTTTGTATCTAATTCTATAAAAGCAGGCCATTGCGTGAACCGA	1805
GAAGCGAGGATCAACTCCCCCACGACGATAAGGGGCCAAAAGATCTACTACTTTAATTCCTGTTTCAAAAATCGATAATTTTGTATCTAATTCTATAAAAGCAGGCCATTGCGTGAACCGA	1806
GAAGCGAGGATCAACTCAAAAATCGATAATTTTGTATCTAATTCTATAAAAGCAGGCGCGGATTTATGGATAGGAGATGTTGTGCGAGTATCGACAGGACCTAAATCATTGCGTGAACCGA	1807
GAAGCGAGGATCAACTCAAAAATCGATAATTTTGTATCTAATTCTATAAAAGCAGGCGCGGATTTATGGATAGGAGATGTTGTGCGAGTATCGACAGGACCTAAATCATTGCGTGAACCGA	1808
GAAGCGAGGATCAACTATGTTGTGCGAGTATCGACAGGACCTAAATTATCAACGGGTTCCCCAAGCACGTTGAAAATTCGTCCTAGAGTCGCTCCGCCGACTGGAACATTGCGTGAACCGA	1809
GAAGCGAGGATCAACTTTCCCCAAGCACGTTGAAAATTCGTCCTAGAGTCGCTCCGCCGACTGGAACACTTAGAGGATTTCCCATATCAACCACGTCCATTCCTCTCATTGCGTGAACCGA	1810
GAAGCGAGGATCAACTGTCGCTCCGCCGACTGGAACACTTAGAGGATTTCCCATATCAACCACGTCCATTCCTCTCTTTAAACCCTCTGTCGCACTCATAGCTACACATTGCGTGAACCGA	1811
GAAGCGAGGATCAACTCGTCCATTCCTCTCTTTAAACCCTCTGTCGCACTCATAGCTACAGCTCTAACTCGATTATTTCCTAATAATTGCTGTACTTCACAAGTCACATTGCGTGAACCGA	1812
GAAGCGAGGATCAACTCCTAATAATTGCTGTACTTCACAAGTCACATTAATTTCTTGACCAAGAGTATCTCGACCCTTAACCACCAGAGCATTGTAAATATTAGGCCATTGCGTGAACCGA	1813
GAAGCGAGGATCAACTCCTAATAATTGCTGTACTTCACAAGTCACATTAATTTCTTGACCAAGAGTATCTCGACCCTTAACCACCAGAGCATTGTAAATATTAGGCCATTGCGTGAACCGA	1814
GAAGCGAGGATCAACTCTTGACCAAGAGTATCTCGACCCTTAACCACCAGAGCATTGTAAATATTAGGCATTTTGCCCGGGGGGAAGGCTACATCCAGTACCGGACCATTGCGTGAACCGA	1815
GAAGCGAGGATCAACTTTTTGCCCGGGGGGAAGGCTACATCCAGTACCGGACCAATGATTTGGGCGATACGTCCCAGGTTTTTTTTTTCACGTATCGAAACCTCTGCATTGCGTGAACCGA	1816
GAAGCGAGGATCAACTCCGGACCAATGATTTGGGCGATACGTCCCAGGTTTTTTTTTTCACGTATCGAAACCTCTGGATTTGAAGTAGTAGGATTTGTTCTCATAACATTGCGTGAACCGA	1817
GAAGCGAGGATCAACTCTGGATTTGAAGTAGTAGGATTTGTTCTCATAATAAAAAAAATATGTTAAATTTTGTTACGAATTTTTTCGAATACAGAAAAAATCTTCGCATTGCGTGAACCGA	1818
GAAGCGAGGATCAACTCTGGATTTGAAGTAGTAGGATTTGTTCTCATAATAAAAAAAATATGTTAAATTTTGTTACGAATTTTTTCGAATACAGAAAAAATCTTCGCATTGCGTGAACCGA	1819
GAAGCGAGGATCAACTAAATTTTGTTACGAATTTTTTCGAATACAGAAAAAATCTTCGATAGCAAATTAATCGGTTAATTCAATAAAAAGTGGGAGTAAGCACTCGCATTGCGTGAACCGA	1820
GAAGCGAGGATCAACTAAATTTTGTTACGAATTTTTTCGAATACAGAAAAAATCTTCGATAGCAAATTAATCGGTTAATTCAATAAAAAGTGGGAGTAAGCACTCGCATTGCGTGAACCGA	1821
GAAGCGAGGATCAACTATCTTCGATAGCAAATTAATCGGTTAATTCAATAAAAAGTGGGAGTAAGCACTCGATTTCGTTGGTCCCACCCAAGCGGATGTGGAATTCCATTGCGTGAACCGA	1822
GAAGCGAGGATCAACTCGATTTCGTTGGTCCCACCCAAGCGGATGTGGAATTCAATTTTTTATTCATTCAATGAAGGAATAGTCATTTTCAAGCTCAACTAACTGACATTGCGTGAACCGA	1823
GAAGCGAGGATCAACTCGATTTCGTTGGTCCCACCCAAGCGGATGTGGAATTCAATTTTTTATTCATTCAATGAAGGAATAGTCATTTTCAAGCTCAACTAACTGACATTGCGTGAACCGA	1824
GAAGCGAGGATCAACTGTGGAATTCAATTTTTTATTCATTCAATGAAGGAATAGTCATTTTCAAGCTCAACTAACTGAAACCTAGTTTTAAAATAAAAAATATATGCATTGCGTGAACCGA	1825
GAAGCGAGGATCAACTGTGGAATTCAATTTTTTATTCATTCAATGAAGGAATAGTCATTTTCAAGCTCAACTAACTGAAACCTAGTTTTAAAATAAAAAATATATGCATTGCGTGAACCGA	1826
GAAGCGAGGATCAACTCCTAGTTTTAAAATAAAAAATATATGAATAAAAAAATTTTTTGCGGAAAGTCTTTTATTTTTTTATCATAATAGGAATAGGCAAGCCTTTCATTGCGTGAACCGA	1827
GAAGCGAGGATCAACTCCTAGTTTTAAAATAAAAAATATATGAATAAAAAAATTTTTTGCGGAAAGTCTTTTATTTTTTTATCATAATAGGAATAGGCAAGCCTTTCATTGCGTGAACCGA	1828
GAAGCGAGGATCAACTGCGGAAAGTCTTTTATTTTTTTATCATAATAGGAATAGGCAAGCCTTTGTTTTATCTAGCGAATTCGAAACGGAACTTTAGTTATGATTCCATTGCGTGAACCGA	1829
GAAGCGAGGATCAACTGCGGAAAGTCTTTTATTTTTTTATCATAATAGGAATAGGCAAGCCTTTGTTTTATCTAGCGAATTCGAAACGGAACTTTAGTTATGATTCCATTGCGTGAACCGA	1830
GAAGCGAGGATCAACTGGAATAGGCAAGCCTTTGTTTTATCTAGCGAATTCGAAACGGAACTTTAGTTATGATTCATTATTTCGATCTCATTAGCCTTTTTTTTCGCATTGCGTGAACCGA	1831
GAAGCGAGGATCAACTGGAATAGGCAAGCCTTTGTTTTATCTAGCGAATTCGAAACGGAACTTTAGTTATGATTCATTATTTCGATCTCATTAGCCTTTTTTTTCGCATTGCGTGAACCGA	1832
GAAGCGAGGATCAACTATTTCGATCTCATTAGCCTTTTTTTTCGTATTTTCATTTTAGCATATCCGGTTATGCGTCCCATTTATTCATCCCTTTAGCAACCCCCCCCATTGCGTGAACCGA	1833
GAAGCGAGGATCAACTATTTCGATCTCATTAGCCTTTTTTTTCGTATTTTCATTTTAGCATATCCGGTTATGCGTCCCATTTATTCATCCCTTTAGCAACCCCCCCCATTGCGTGAACCGA	1834
GAAGCGAGGATCAACTTTTTCATTTTAGCATATCCGGTTATGCGTCCCATTTATTCATCCCTTTAGCAACCCCCCCTTGTTTTTCATTTTCATGGATGAATTCCGCCATTGCGTGAACCGA	1835
GAAGCGAGGATCAACTTCCCTTTAGCAACCCCCCCTTGTTTTTCATTTTCATGGATGAATTCCGCATATTGTCATATCTAGGATTTACATATACAACAGATATTACCATTGCGTGAACCGA	1836
GAAGCGAGGATCAACTTCCCTTTAGCAACCCCCCCTTGTTTTTCATTTTCATGGATGAATTCCGCATATTGTCATATCTAGGATTTACATATACAACAGATATTACCATTGCGTGAACCGA	1837
GAAGCGAGGATCAACTGGATTTACATATACAACAGATATTACTGTCAAGAGTGATTTTATTAATATTTTAATTTTAATATTAAATATTTGGATTTATAAAAAGTCACATTGCGTGAACCGA	1838
GAAGCGAGGATCAACTGGATTTACATATACAACAGATATTACTGTCAAGAGTGATTTTATTAATATTTTAATTTTAATATTAAATATTTGGATTTATAAAAAGTCACATTGCGTGAACCGA	1839
GAAGCGAGGATCAACTAATATTTTAATTTTAATATTAAATATTTGGATTTATAAAAAGTCAAAGATTCAAAACTTGAAAAAGAAGTATTAGGTTGCGCTATACATACATTGCGTGAACCGA	1840
GAAGCGAGGATCAACTAATATTTTAATTTTAATATTAAATATTTGGATTTATAAAAAGTCAAAGATTCAAAACTTGAAAAAGAAGTATTAGGTTGCGCTATACATACATTGCGTGAACCGA	1841
GAAGCGAGGATCAACTTTGGATTTATAAAAAGTCAAAGATTCAAAACTTGAAAAAGAAGTATTAGGTTGCGCTATACATATGAAAGAATATACAATAATGATGTATCATTGCGTGAACCGA	1842
GAAGCGAGGATCAACTTTGGATTTATAAAAAGTCAAAGATTCAAAACTTGAAAAAGAAGTATTAGGTTGCGCTATACATATGAAAGAATATACAATAATGATGTATCATTGCGTGAACCGA	1843
GAAGCGAGGATCAACTTAGGTTGCGCTATACATATGAAAGAATATACAATAATGATGTATTTGGCGAATCAAATATCATGGTCTAATAAAGAATAATTCTGATTAGCATTGCGTGAACCGA	1844
GAAGCGAGGATCAACTTAGGTTGCGCTATACATATGAAAGAATATACAATAATGATGTATTTGGCGAATCAAATATCATGGTCTAATAAAGAATAATTCTGATTAGCATTGCGTGAACCGA	1845
GAAGCGAGGATCAACTGGCGAATCAAATATCATGGTCTAATAAAGAATAATTCTGATTAGTTGATAATTTTGTGAAAGATTCCTGTGAAAAAGGTTAATTAAATCTCATTGCGTGAACCGA	1846
GAAGCGAGGATCAACTGGCGAATCAAATATCATGGTCTAATAAAGAATAATTCTGATTAGTTGATAATTTTGTGAAAGATTCCTGTGAAAAAGGTTAATTAAATCTCATTGCGTGAACCGA	1847
GAAGCGAGGATCAACTGATTCCTGTGAAAAAGGTTAATTAAATCTATTCCTAATTTATGTCGAGTAGACCTTGTTGTTTTGTTTTATTGCAAGAATTCTAAATTCACATTGCGTGAACCGA	1848
GAAGCGAGGATCAACTGATTCCTGTGAAAAAGGTTAATTAAATCTATTCCTAATTTATGTCGAGTAGACCTTGTTGTTTTGTTTTATTGCAAGAATTCTAAATTCACATTGCGTGAACCGA	1849
GAAGCGAGGATCAACTAGTAGACCTTGTTGTTTTGTTTTATTGCAAGAATTCTAAATTCATGACTTGTAGGGAGGGACTTATGTCACCACAAACAGAGACTAAAGCCATTGCGTGAACCGA	1850
GAAGCGAGGATCAACTAGTAGACCTTGTTGTTTTGTTTTATTGCAAGAATTCTAAATTCATGACTTGTAGGGAGGGACTTATGTCACCACAAACAGAGACTAAAGCCATTGCGTGAACCGA	1851
GAAGCGAGGATCAACTGCAAGAATTCTAAATTCATGACTTGTAGGGAGGGACTTATGTCACCACAAACAGAGACTAAAGCAAGTGTTGGGTTCAAAGCTGGTGTTACATTGCGTGAACCGA	1852
GAAGCGAGGATCAACTAGCAAGTGTTGGGTTCAAAGCTGGTGTTAAAGAGTATAAATTGACTTACTATACTCCTGAATATGAAACCAAGGATACTGATATCTTGGCCATTGCGTGAACCGA	1853
GAAGCGAGGATCAACTAGCAAGTGTTGGGTTCAAAGCTGGTGTTAAAGAGTATAAATTGACTTACTATACTCCTGAATATGAAACCAAGGATACTGATATCTTGGCCATTGCGTGAACCGA	1854
GAAGCGAGGATCAACTCTATACTCCTGAATATGAAACCAAGGATACTGATATCTTGGCAGCATTCCGAGTAACTCCTCAACCTGGAGTTCCACCTGAAGAAGCAGGCATTGCGTGAACCGA	1855
GAAGCGAGGATCAACTATTCCGAGTAACTCCTCAACCTGGAGTTCCACCTGAAGAAGCAGGGGCTGCGGTAGCTGCTGAATCTTCTACTGGTACATGGACAACTGTCATTGCGTGAACCGA	1856
GAAGCGAGGATCAACTTGAAGAAGCAGGGGCTGCGGTAGCTGCTGAATCTTCTACTGGTACATGGACAACTGTGTGGACCGATGGGCTTACCAGCCTTGATCGTTACATTGCGTGAACCGA	1857
GAAGCGAGGATCAACTCTGTGTGGACCGATGGGCTTACCAGCCTTGATCGTTACAAAGGACGATGCTACCACATCGAGCCCGTTCCAGGAGAAGAAACTCAATTTACATTGCGTGAACCGA	1858
GAAGCGAGGATCAACTGTTACAAAGGACGATGCTACCACATCGAGCCCGTTCCAGGAGAAGAAACTCAATTTATTGCGTATGTAGCTTATCCCTTAGACCTTTTTGCATTGCGTGAACCGA	1859
GAAGCGAGGATCAACTGTATGTAGCTTATCCCTTAGACCTTTTTGAAGAAGGTTCGGTTACTAACATGTTTACCTCGATTGTGGGTAATGTATTTGGGTTCAAAGCCATTGCGTGAACCGA	1860
GAAGCGAGGATCAACTGTATGTAGCTTATCCCTTAGACCTTTTTGAAGAAGGTTCGGTTACTAACATGTTTACCTCGATTGTGGGTAATGTATTTGGGTTCAAAGCCATTGCGTGAACCGA	1861
GAAGCGAGGATCAACTACTAACATGTTTACCTCGATTGTGGGTAATGTATTTGGGTTCAAAGCCCTGGCTGCTCTACGTCTAGAGGATCTGCGAATCCCTCCTGCTCATTGCGTGAACCGA	1862
GAAGCGAGGATCAACTGGTTCAAAGCCCTGGCTGCTCTACGTCTAGAGGATCTGCGAATCCCTCCTGCTTATACTAAAACTTTCCAAGGACCACCTCATGGTATCCCATTGCGTGAACCGA	1863
GAAGCGAGGATCAACTCCCTCCTGCTTATACTAAAACTTTCCAAGGACCACCTCATGGTATCCAAGTTGAAAGAGATAAATTGAACAAGTATGGACGTCCCCTATTCATTGCGTGAACCGA	1864
GAAGCGAGGATCAACTGAGATAAATTGAACAAGTATGGACGTCCCCTATTAGGATGTACTATTAAACCAAAATTGGGGTTATCCGCGAAAAACTATGGTAGAGCAGCATTGCGTGAACCGA	1865
GAAGCGAGGATCAACTGAGATAAATTGAACAAGTATGGACGTCCCCTATTAGGATGTACTATTAAACCAAAATTGGGGTTATCCGCGAAAAACTATGGTAGAGCAGCATTGCGTGAACCGA	1866
GAAGCGAGGATCAACTCCCTATTAGGATGTACTATTAAACCAAAATTGGGGTTATCCGCGAAAAACTATGGTAGAGCAGTTTATGAATGTCTACGTGGTGGACTTGCATTGCGTGAACCGA	1867
GAAGCGAGGATCAACTAAACTATGGTAGAGCAGTTTATGAATGTCTACGTGGTGGACTTGATTTTACCAAAGATGATGAGAATGTGAACTCCCAACCATTTATGCGCATTGCGTGAACCGA	1868
GAAGCGAGGATCAACTAAACTATGGTAGAGCAGTTTATGAATGTCTACGTGGTGGACTTGATTTTACCAAAGATGATGAGAATGTGAACTCCCAACCATTTATGCGCATTGCGTGAACCGA	1869
GAAGCGAGGATCAACTGAATGTGAACTCCCAACCATTTATGCGTTGGAGAGACCGTTTCTTATTTTGTGCCGAAGCTATTTATAAATCACAGGCTGAAACAGGTGACATTGCGTGAACCGA	1870
GAAGCGAGGATCAACTCTTATTTTGTGCCGAAGCTATTTATAAATCACAGGCTGAAACAGGTGAAATCAAAGGGCATTATTTGAATGCTACTGCGGGTACATGCGACATTGCGTGAACCGA	1871
GAAGCGAGGATCAACTCAGGTGAAATCAAAGGGCATTATTTGAATGCTACTGCGGGTACATGCGAAGAAATGATCAAAAGAGCTGTATTTGCCAGAGAATTGGGAGCATTGCGTGAACCGA	1872
GAAGCGAGGATCAACTAGAAATGATCAAAAGAGCTGTATTTGCCAGAGAATTGGGAGTTCCTATCGTAATGCATGACTACTTAACAGGGGGATTCACCGCAAATACCATTGCGTGAACCGA	1873
GAAGCGAGGATCAACTTGGGAGTTCCTATCGTAATGCATGACTACTTAACAGGGGGATTCACCGCAAATACTAGTTTGTCTCATTATTGCCGAGATAATGGCCTACCATTGCGTGAACCGA	1874
GAAGCGAGGATCAACTCACCGCAAATACTAGTTTGTCTCATTATTGCCGAGATAATGGCCTACTTCTTCACATCCACCGTGCAATGCACGCTGTTATTGATAGACACATTGCGTGAACCGA	1875
GAAGCGAGGATCAACTCCACCGTGCAATGCACGCTGTTATTGATAGACAGAAGAATCATGGTATGCACTTCCGTGTACTAGCTAAAGCTTTACGTCTATCTGGTGGCATTGCGTGAACCGA	1876
GAAGCGAGGATCAACTGACAGAAGAATCATGGTATGCACTTCCGTGTACTAGCTAAAGCTTTACGTCTATCTGGTGGAGATCATATTCACGCGGGTACAGTAGTAGCATTGCGTGAACCGA	1877
GAAGCGAGGATCAACTGTGGAGATCATATTCACGCGGGTACAGTAGTAGGTAAACTTGAAGGAGACAGGGAGTCAACTTTGGGCTTTGTTGATTTACTGCGCGATGCATTGCGTGAACCGA	1878
GAAGCGAGGATCAACTCTTGAAGGAGACAGGGAGTCAACTTTGGGCTTTGTTGATTTACTGCGCGATGATTATGTTGAAAAAGATCGAAGCCGCGGTATCTTTTTCCATTGCGTGAACCGA	1879
GAAGCGAGGATCAACTTGAAAAAGATCGAAGCCGCGGTATCTTTTTCACTCAAGATTGGGTCTCACTACCTGGTGTTCTGCCTGTGGCTTCAGGGGGTATTCACGTCATTGCGTGAACCGA	1880
GAAGCGAGGATCAACTCAAGATTGGGTCTCACTACCTGGTGTTCTGCCTGTGGCTTCAGGGGGTATTCACGTTTGGCATATGCCTGCTTTGACCGAGATCTTTGGACATTGCGTGAACCGA	1881
GAAGCGAGGATCAACTTTGGCATATGCCTGCTTTGACCGAGATCTTTGGAGATGATTCTGTACTACAATTCGGTGGAGGAACTTTAGGCCACCCTTGGGGAAATGCCATTGCGTGAACCGA	1882
GAAGCGAGGATCAACTATTCTGTACTACAATTCGGTGGAGGAACTTTAGGCCACCCTTGGGGAAATGCACCGGGTGCCGTAGCCAACCGAGTAGCTCTGGAAGCATCATTGCGTGAACCGA	1883
GAAGCGAGGATCAACTACCGGGTGCCGTAGCCAACCGAGTAGCTCTGGAAGCATGTGTACAAGCTCGTAATGAGGGACGTGATCTTGCAGTCGAGGGTAATGAAATCATTGCGTGAACCGA	1884
GAAGCGAGGATCAACTCTCTGGAAGCATGTGTACAAGCTCGTAATGAGGGACGTGATCTTGCAGTCGAGGGTAATGAAATTATCCGTGAAGCTTGCAAATGGAGTCCATTGCGTGAACCGA	1885
GAAGCGAGGATCAACTTATCCGTGAAGCTTGCAAATGGAGTCCTGAACTAGCTGCTGCTTGTGAAGTATGGAAAGAGATCACATTTAACTTCCCAACCATCGATAACATTGCGTGAACCGA	1886
GAAGCGAGGATCAACTGTGAAGTATGGAAAGAGATCACATTTAACTTCCCAACCATCGATAAATTAGATGGCCAAGAGTAGATGAATTAGATTTAGTAATTCACGTCATTGCGTGAACCGA	1887
GAAGCGAGGATCAACTGTGAAGTATGGAAAGAGATCACATTTAACTTCCCAACCATCGATAAATTAGATGGCCAAGAGTAGATGAATTAGATTTAGTAATTCACGTCATTGCGTGAACCGA	1888
GAAGCGAGGATCAACTCTTCCCAACCATCGATAAATTAGATGGCCAAGAGTAGATGAATTAGATTTAGTAATTCACGTTTGTTTTATTAGTTTAATTGCACTCGGCCATTGCGTGAACCGA	1889
GAAGCGAGGATCAACTCTTCCCAACCATCGATAAATTAGATGGCCAAGAGTAGATGAATTAGATTTAGTAATTCACGTTTGTTTTATTAGTTTAATTGCACTCGGCCATTGCGTGAACCGA	1890
GAAGCGAGGATCAACTCACGTTTGTTTTATTAGTTTAATTGCACTCGGCTCAATCTTTTTTTTACTAAAAAAGATTGAGCCGAGGTTATCTGTTGTATATACTATTCATTGCGTGAACCGA	1891
GAAGCGAGGATCAACTCACGTTTGTTTTATTAGTTTAATTGCACTCGGCTCAATCTTTTTTTTACTAAAAAAGATTGAGCCGAGGTTATCTGTTGTATATACTATTCATTGCGTGAACCGA	1892
GAAGCGAGGATCAACTAAAAAGATTGAGCCGAGGTTATCTGTTGTATATACTATTTTTTTTGATAGATACATACTTAAATTTAGATAGAAAAAAAACTCTTCAATACATTGCGTGAACCGA	1893
GAAGCGAGGATCAACTAAAAAGATTGAGCCGAGGTTATCTGTTGTATATACTATTTTTTTTGATAGATACATACTTAAATTTAGATAGAAAAAAAACTCTTCAATACATTGCGTGAACCGA	1894
GAAGCGAGGATCAACTGATAGATACATACTTAAATTTAGATAGAAAAAAAACTCTTCAATAAAAAAAAGAAGATTAAACACAACTACAATTTTGTTATTGTAGTGTCATTGCGTGAACCGA	1895
GAAGCGAGGATCAACTGATAGATACATACTTAAATTTAGATAGAAAAAAAACTCTTCAATAAAAAAAAGAAGATTAAACACAACTACAATTTTGTTATTGTAGTGTCATTGCGTGAACCGA	1896
GAAGCGAGGATCAACTAAAAAAAGAAGATTAAACACAACTACAATTTTGTTATTGTAGTGTTGTGTCCACAAGAAATCCTATACGAAACATGGATTCTTAATTCTTCATTGCGTGAACCGA	1897
GAAGCGAGGATCAACTAAAAAAAGAAGATTAAACACAACTACAATTTTGTTATTGTAGTGTTGTGTCCACAAGAAATCCTATACGAAACATGGATTCTTAATTCTTCATTGCGTGAACCGA	1898
GAAGCGAGGATCAACTTGTGTCCACAAGAAATCCTATACGAAACATGGATTCTTAATTCTTAGGAGTGTTATATTCTTTCGTGTCAGGGCTTGAACCAAGTATCCCCATTGCGTGAACCGA	1899
GAAGCGAGGATCAACTTGTGTCCACAAGAAATCCTATACGAAACATGGATTCTTAATTCTTAGGAGTGTTATATTCTTTCGTGTCAGGGCTTGAACCAAGTATCCCCATTGCGTGAACCGA	1900
GAAGCGAGGATCAACTACATGGATTCTTAATTCTTAGGAGTGTTATATTCTTTCGTGTCAGGGCTTGAACCAAGTATCCCCGCTTCTTCTACCCCATCCTGCATGTCATTGCGTGAACCGA	1901
GAAGCGAGGATCAACTGGCTTGAACCAAGTATCCCCGCTTCTTCTACCCCATCCTGCATGTTGTCCTTTTCTTTTCATTCCGTATTGGAATAAAAAAAGTTTTTTTCATTGCGTGAACCGA	1902
GAAGCGAGGATCAACTGGCTTGAACCAAGTATCCCCGCTTCTTCTACCCCATCCTGCATGTTGTCCTTTTCTTTTCATTCCGTATTGGAATAAAAAAAGTTTTTTTCATTGCGTGAACCGA	1903
GAAGCGAGGATCAACTCCGTATTGGAATAAAAAAAGTTTTTTTTTATATTAGTATACGAGATTTTACTAAAAAAGTTCTTAATATTCTTATATTCATAAGCGAAGACATTGCGTGAACCGA	1904
GAAGCGAGGATCAACTCCGTATTGGAATAAAAAAAGTTTTTTTTTATATTAGTATACGAGATTTTACTAAAAAAGTTCTTAATATTCTTATATTCATAAGCGAAGACATTGCGTGAACCGA	1905
GAAGCGAGGATCAACTGTATACGAGATTTTACTAAAAAAGTTCTTAATATTCTTATATTCATAAGCGAAGAACAAATATTTCTTTTTTTTTTATGAGAATTTTACACATTGCGTGAACCGA	1906
GAAGCGAGGATCAACTGTATACGAGATTTTACTAAAAAAGTTCTTAATATTCTTATATTCATAAGCGAAGAACAAATATTTCTTTTTTTTTTATGAGAATTTTACACATTGCGTGAACCGA	1907
GAAGCGAGGATCAACTTTCATAAGCGAAGAACAAATATTTCTTTTTTTTTTATGAGAATTTTACACAATATAAGAAAATCCTTCTTTTCATTTAGAATTAAAATTGCATTGCGTGAACCGA	1908
GAAGCGAGGATCAACTTTCATAAGCGAAGAACAAATATTTCTTTTTTTTTTATGAGAATTTTACACAATATAAGAAAATCCTTCTTTTCATTTAGAATTAAAATTGCATTGCGTGAACCGA	1909
GAAGCGAGGATCAACTAATCCTTCTTTTCATTTAGAATTAAAATTGATTCATTTCAATTACTTTACTTAATAATCTTAGCAATTGCATCGATATGTTTTGCTTACTCATTGCGTGAACCGA	1910
GAAGCGAGGATCAACTAATCCTTCTTTTCATTTAGAATTAAAATTGATTCATTTCAATTACTTTACTTAATAATCTTAGCAATTGCATCGATATGTTTTGCTTACTCATTGCGTGAACCGA	1911
GAAGCGAGGATCAACTCTTTACTTAATAATCTTAGCAATTGCATCGATATGTTTTGCTTACTCTGAATAGAAAATGAACTATTCAAAAAAATTTTGCATTTTTCAACATTGCGTGAACCGA	1912
GAAGCGAGGATCAACTCTTTACTTAATAATCTTAGCAATTGCATCGATATGTTTTGCTTACTCTGAATAGAAAATGAACTATTCAAAAAAATTTTGCATTTTTCAACATTGCGTGAACCGA	1913
GAAGCGAGGATCAACTTCGATATGTTTTGCTTACTCTGAATAGAAAATGAACTATTCAAAAAAATTTTGCATTTTTCAATTTTTTCATTGAATGACTATTCATCTACATTGCGTGAACCGA	1914
GAAGCGAGGATCAACTTCGATATGTTTTGCTTACTCTGAATAGAAAATGAACTATTCAAAAAAATTTTGCATTTTTCAATTTTTTCATTGAATGACTATTCATCTACATTGCGTGAACCGA	1915
GAAGCGAGGATCAACTCAATTTTTTCATTGAATGACTATTCATCTATTGTTATTGTATTTTCATTTAAATAGAGGCCAGAAGCTCTATGGAAAAATCGTGGTTCAACATTGCGTGAACCGA	1916
GAAGCGAGGATCAACTCAATTTTTTCATTGAATGACTATTCATCTATTGTTATTGTATTTTCATTTAAATAGAGGCCAGAAGCTCTATGGAAAAATCGTGGTTCAACATTGCGTGAACCGA	1917
GAAGCGAGGATCAACTCATTTAAATAGAGGCCAGAAGCTCTATGGAAAAATCGTGGTTCAATTTTATGTTTTCTAAGGGAGAATTGGAATACAGAGGTGAGCTAAGCATTGCGTGAACCGA	1918
GAAGCGAGGATCAACTCATTTAAATAGAGGCCAGAAGCTCTATGGAAAAATCGTGGTTCAATTTTATGTTTTCTAAGGGAGAATTGGAATACAGAGGTGAGCTAAGCATTGCGTGAACCGA	1919
GAAGCGAGGATCAACTTCGTGGTTCAATTTTATGTTTTCTAAGGGAGAATTGGAATACAGAGGTGAGCTAAGTAAAGCAATGGATAGTTTTGCTCCTGGTGAAAAGCATTGCGTGAACCGA	1920
GAAGCGAGGATCAACTTCGTGGTTCAATTTTATGTTTTCTAAGGGAGAATTGGAATACAGAGGTGAGCTAAGTAAAGCAATGGATAGTTTTGCTCCTGGTGAAAAGCATTGCGTGAACCGA	1921
GAAGCGAGGATCAACTCAGAGGTGAGCTAAGTAAAGCAATGGATAGTTTTGCTCCTGGTGAAAAGACTACTATAAGTCAAGACCGTTTTATATATGATATGGATAACATTGCGTGAACCGA	1922
GAAGCGAGGATCAACTCAGAGGTGAGCTAAGTAAAGCAATGGATAGTTTTGCTCCTGGTGAAAAGACTACTATAAGTCAAGACCGTTTTATATATGATATGGATAACATTGCGTGAACCGA	1923
GAAGCGAGGATCAACTGACTACTATAAGTCAAGACCGTTTTATATATGATATGGATAAAAACTTTTATGGTTGGGATGAGCGTTCTAGTTATTCTTCTAGTTATTCCATTGCGTGAACCGA	1924
GAAGCGAGGATCAACTGACTACTATAAGTCAAGACCGTTTTATATATGATATGGATAAAAACTTTTATGGTTGGGATGAGCGTTCTAGTTATTCTTCTAGTTATTCCATTGCGTGAACCGA	1925
GAAGCGAGGATCAACTGAGCGTTCTAGTTATTCTTCTAGTTATTCCAATAATGTTGATCTTTTAGTTAGCTCCAAGGACATTCGCAATTTCATATCGGATGACACCCATTGCGTGAACCGA	1926
GAAGCGAGGATCAACTGAGCGTTCTAGTTATTCTTCTAGTTATTCCAATAATGTTGATCTTTTAGTTAGCTCCAAGGACATTCGCAATTTCATATCGGATGACACCCATTGCGTGAACCGA	1927
GAAGCGAGGATCAACTGTTGATCTTTTAGTTAGCTCCAAGGACATTCGCAATTTCATATCGGATGACACCTTTTTTGTTAGGGATAGTAATAAGAATAGTTATTCTCATTGCGTGAACCGA	1928
GAAGCGAGGATCAACTGTTGATCTTTTAGTTAGCTCCAAGGACATTCGCAATTTCATATCGGATGACACCTTTTTTGTTAGGGATAGTAATAAGAATAGTTATTCTCATTGCGTGAACCGA	1929
GAAGCGAGGATCAACTGTGACCTAGAAAAATTTTTTTATAGTTATTGTAGTTCTAGTTATCTAAATAATAGATCTAAAGGTGACAACGATCTGCACTATGATCCTTCATTGCGTGAACCGA	1930
GAAGCGAGGATCAACTGTGACCTAGAAAAATTTTTTTATAGTTATTGTAGTTCTAGTTATCTAAATAATAGATCTAAAGGTGACAACGATCTGCACTATGATCCTTCATTGCGTGAACCGA	1931
GAAGCGAGGATCAACTTAGTTCTAGTTATCTAAATAATAGATCTAAAGGTGACAACGATCTGCACTATGATCCTTACATTAAGGATACTAAATATAATTGTACTAACATTGCGTGAACCGA	1932
GAAGCGAGGATCAACTTAGTTCTAGTTATCTAAATAATAGATCTAAAGGTGACAACGATCTGCACTATGATCCTTACATTAAGGATACTAAATATAATTGTACTAACATTGCGTGAACCGA	1933
GAAGCGAGGATCAACTGCACTATGATCCTTACATTAAGGATACTAAATATAATTGTACTAATCACATTAATAGTTGCATTGATTCTTATTTTCGTTCTTACATCTGCATTGCGTGAACCGA	1934
GAAGCGAGGATCAACTGCACTATGATCCTTACATTAAGGATACTAAATATAATTGTACTAATCACATTAATAGTTGCATTGATTCTTATTTTCGTTCTTACATCTGCATTGCGTGAACCGA	1935
GAAGCGAGGATCAACTATAGTTGCATTGATTCTTATTTTCGTTCTTACATCTGTATTGATAATAACTTTTTAATCGATAGTAATAATTTTAATGAAAGTTACATTTCATTGCGTGAACCGA	1936
GAAGCGAGGATCAACTATAGTTGCATTGATTCTTATTTTCGTTCTTACATCTGTATTGATAATAACTTTTTAATCGATAGTAATAATTTTAATGAAAGTTACATTTCATTGCGTGAACCGA	1937
GAAGCGAGGATCAACTATCGATAGTAATAATTTTAATGAAAGTTACATTTATAATTTCATTTGTAGTGAAAGCGGAAAGATTCGTGAAAGTAAAAATTACAAGATACATTGCGTGAACCGA	1938
GAAGCGAGGATCAACTATCGATAGTAATAATTTTAATGAAAGTTACATTTATAATTTCATTTGTAGTGAAAGCGGAAAGATTCGTGAAAGTAAAAATTACAAGATACATTGCGTGAACCGA	1939
GAAGCGAGGATCAACTTGTAGTGAAAGCGGAAAGATTCGTGAAAGTAAAAATTACAAGATAAGAACTAATAGGAATCGTAGTAATTTAATAAGTTCTAAGGATTTCCATTGCGTGAACCGA	1940
GAAGCGAGGATCAACTTGTAGTGAAAGCGGAAAGATTCGTGAAAGTAAAAATTACAAGATAAGAACTAATAGGAATCGTAGTAATTTAATAAGTTCTAAGGATTTCCATTGCGTGAACCGA	1941
GAAGCGAGGATCAACTCAAGATAAGAACTAATAGGAATCGTAGTAATTTAATAAGTTCTAAGGATTTCGATATAACTCAAAACTACAATCAATTGTGGATTCAATGCATTGCGTGAACCGA	1942
GAAGCGAGGATCAACTCAAGATAAGAACTAATAGGAATCGTAGTAATTTAATAAGTTCTAAGGATTTCGATATAACTCAAAACTACAATCAATTGTGGATTCAATGCATTGCGTGAACCGA	1943
GAAGCGAGGATCAACTATAAGTTCTAAGGATTTCGATATAACTCAAAACTACAATCAATTGTGGATTCAATGCGACAATTGTTATGGATTAATGTATAAGAAAGTCCATTGCGTGAACCGA	1944
GAAGCGAGGATCAACTATAAGTTCTAAGGATTTCGATATAACTCAAAACTACAATCAATTGTGGATTCAATGCGACAATTGTTATGGATTAATGTATAAGAAAGTCCATTGCGTGAACCGA	1945
GAAGCGAGGATCAACTGTGGATTCAATGCGACAATTGTTATGGATTAATGTATAAGAAAGTCAAAATGAATGTTTGTGAACAATGTGGACATTATTTGAAAATGAGCATTGCGTGAACCGA	1946
GAAGCGAGGATCAACTGTGGATTCAATGCGACAATTGTTATGGATTAATGTATAAGAAAGTCAAAATGAATGTTTGTGAACAATGTGGACATTATTTGAAAATGAGCATTGCGTGAACCGA	1947
GAAGCGAGGATCAACTGTGAACAATGTGGACATTATTTGAAAATGAGTAGTTCAGAAAGAATCGAGCTTTCGATTGATCCGGGTACTTGGAATCCTATGGATGAAGCATTGCGTGAACCGA	1948
GAAGCGAGGATCAACTGTGAACAATGTGGACATTATTTGAAAATGAGTAGTTCAGAAAGAATCGAGCTTTCGATTGATCCGGGTACTTGGAATCCTATGGATGAAGCATTGCGTGAACCGA	1949
GAAGCGAGGATCAACTCGAGCTTTCGATTGATCCGGGTACTTGGAATCCTATGGATGAAGACATGGTCTCTGCGGATCCCATTAAATTTCATTCGAAGGAGGAACCCATTGCGTGAACCGA	1950
GAAGCGAGGATCAACTGACATGGTCTCTGCGGATCCCATTAAATTTCATTCGAAGGAGGAACCTTATAAAAACCGTATTGACTCTGCGCAAAAAACTACAGGATTGCATTGCGTGAACCGA	1951
GAAGCGAGGATCAACTAAAAACCGTATTGACTCTGCGCAAAAAACTACAGGATTGACTGACGCTGTTCAAACAGGTACAGGTCAACTAAACGGTATTCCGGTAGCCCATTGCGTGAACCGA	1952
GAAGCGAGGATCAACTCAGGATTGACTGACGCTGTTCAAACAGGTACAGGTCAACTAAACGGTATTCCGGTAGCCCTTGGGGTTATGGATTTTCGGTTTATGGGGGCATTGCGTGAACCGA	1953
GAAGCGAGGATCAACTAACGGTATTCCGGTAGCCCTTGGGGTTATGGATTTTCGGTTTATGGGGGGTAGTATGGGATCCGTAGTAGGCGAAAAAATAACTCGTTTGCATTGCGTGAACCGA	1954
GAAGCGAGGATCAACTCCGTAGTAGGCGAAAAAATAACTCGTTTGATCGAGTATGCTACCAATCAATGTTTACCTCTTATTTTAGTGTGTTCTTCCGGAGGAGCACCATTGCGTGAACCGA	1955
GAAGCGAGGATCAACTTGCTACCAATCAATGTTTACCTCTTATTTTAGTGTGTTCTTCCGGAGGAGCACGAATGCAAGAAGGAAGTTTAAGTTTGATGCAAATGGCCATTGCGTGAACCGA	1956
GAAGCGAGGATCAACTTTCTTCCGGAGGAGCACGAATGCAAGAAGGAAGTTTAAGTTTGATGCAAATGGCTAAAATTTCTTCGGTTTTATGTGATTATCAATCAAGCATTGCGTGAACCGA	1957
GAAGCGAGGATCAACTTTCTTCCGGAGGAGCACGAATGCAAGAAGGAAGTTTAAGTTTGATGCAAATGGCTAAAATTTCTTCGGTTTTATGTGATTATCAATCAAGCATTGCGTGAACCGA	1958
GAAGCGAGGATCAACTGCTAAAATTTCTTCGGTTTTATGTGATTATCAATCAAGTAAAAAGTTATTCTATATATCAATTCTTACATCTCCTACTACCGGTGGAGTGCATTGCGTGAACCGA	1959
GAAGCGAGGATCAACTGCTAAAATTTCTTCGGTTTTATGTGATTATCAATCAAGTAAAAAGTTATTCTATATATCAATTCTTACATCTCCTACTACCGGTGGAGTGCATTGCGTGAACCGA	1960
GAAGCGAGGATCAACTTCAATTCTTACATCTCCTACTACCGGTGGAGTGACAGCTAGTTTTGGTATGTTGGGGGATATCATTATTGCCGAACCCTATGCCTATATTCATTGCGTGAACCGA	1961
GAAGCGAGGATCAACTTGGAGTGACAGCTAGTTTTGGTATGTTGGGGGATATCATTATTGCCGAACCCTATGCCTATATTGCATTTGCGGGTAAAAGAGTAATTGACATTGCGTGAACCGA	1962
GAAGCGAGGATCAACTGCATTTGCGGGTAAAAGAGTAATTGAACAAACATTGAAAAAAGCCGTGCCTGAAGGTTCACAAGCGGCTGAATCTTTATTACGTAAGGGCCATTGCGTGAACCGA	1963
GAAGCGAGGATCAACTACAAACATTGAAAAAAGCCGTGCCTGAAGGTTCACAAGCGGCTGAATCTTTATTACGTAAGGGCTTATTGGATGCAATTGTACCACGTAACATTGCGTGAACCGA	1964
GAAGCGAGGATCAACTCGTAAGGGCTTATTGGATGCAATTGTACCACGTAATCTTTTAAAAGGTGTTCTGAGCGAGTTATTTCAGCTCCATGCTTTTTTTCCTTTGCATTGCGTGAACCGA	1965
GAAGCGAGGATCAACTCGTAAGGGCTTATTGGATGCAATTGTACCACGTAATCTTTTAAAAGGTGTTCTGAGCGAGTTATTTCAGCTCCATGCTTTTTTTCCTTTGCATTGCGTGAACCGA	1966
GAAGCGAGGATCAACTAGCGAGTTATTTCAGCTCCATGCTTTTTTTCCTTTGAACACAAATTAAATAAAATAGAACGGTTAGTTTATCAGAATTAAACGAAAACCCCATTGCGTGAACCGA	1967
GAAGCGAGGATCAACTAGCGAGTTATTTCAGCTCCATGCTTTTTTTCCTTTGAACACAAATTAAATAAAATAGAACGGTTAGTTTATCAGAATTAAACGAAAACCCCATTGCGTGAACCGA	1968
GAAGCGAGGATCAACTTTTTCCTTTGAACACAAATTAAATAAAATAGAACGGTTAGTTTATCAGAATTAAACGAAAACCCAGAAAAATGCATTTTTCTTTCAAATCCATTGCGTGAACCGA	1969
GAAGCGAGGATCAACTTTTTCCTTTGAACACAAATTAAATAAAATAGAACGGTTAGTTTATCAGAATTAAACGAAAACCCAGAAAAATGCATTTTTCTTTCAAATCCATTGCGTGAACCGA	1970
GAAGCGAGGATCAACTCGAAAACCCAGAAAAATGCATTTTTCTTTCAAATCATTTTTTTTTATCGATATTCTTGTTTACTACTCAGTAAACCTCTATCAACAAGCTCATTGCGTGAACCGA	1971
GAAGCGAGGATCAACTCGAAAACCCAGAAAAATGCATTTTTCTTTCAAATCATTTTTTTTTATCGATATTCTTGTTTACTACTCAGTAAACCTCTATCAACAAGCTCATTGCGTGAACCGA	1972
GAAGCGAGGATCAACTGATATTCTTGTTTACTACTCAGTAAACCTCTATCAACAAGCTAAAAAGTGAATTTTTTTGGGGGGGAAGTTCAAATTAGACTAGACAAACCATTGCGTGAACCGA	1973
GAAGCGAGGATCAACTGATATTCTTGTTTACTACTCAGTAAACCTCTATCAACAAGCTAAAAAGTGAATTTTTTTGGGGGGGAAGTTCAAATTAGACTAGACAAACCATTGCGTGAACCGA	1974
GAAGCGAGGATCAACTTCAACAAGCTAAAAAGTGAATTTTTTTGGGGGGGAAGTTCAAATTAGACTAGACAAACAAAAAAAAGTTCATTTTCCTCCCTTGCTTGCACATTGCGTGAACCGA	1975
GAAGCGAGGATCAACTTCAACAAGCTAAAAAGTGAATTTTTTTGGGGGGGAAGTTCAAATTAGACTAGACAAACAAAAAAAAGTTCATTTTCCTCCCTTGCTTGCACATTGCGTGAACCGA	1976
GAAGCGAGGATCAACTCAAACAAAAAAAAGTTCATTTTCCTCCCTTGCTTGCATATGTATAGATAATTCAAATATAGATAGATGCAGATCTATAGAGAGTCTTCCACATTGCGTGAACCGA	1977
GAAGCGAGGATCAACTCAAACAAAAAAAAGTTCATTTTCCTCCCTTGCTTGCATATGTATAGATAATTCAAATATAGATAGATGCAGATCTATAGAGAGTCTTCCACATTGCGTGAACCGA	1978
GAAGCGAGGATCAACTTATAGATAGATGCAGATCTATAGAGAGTCTTCCATCTTTTTGCATTTCCCGAAAATTCCCTGTTGTTAGATCAGATTCTAATTTCTAATCCATTGCGTGAACCGA	1979
GAAGCGAGGATCAACTTATAGATAGATGCAGATCTATAGAGAGTCTTCCATCTTTTTGCATTTCCCGAAAATTCCCTGTTGTTAGATCAGATTCTAATTTCTAATCCATTGCGTGAACCGA	1980
GAAGCGAGGATCAACTTTGCATTTCCCGAAAATTCCCTGTTGTTAGATCAGATTCTAATTTCTAATCAATTTTGTAGAAATTTGTAATGGAAGAAAAATTTTTCTTCATTGCGTGAACCGA	1981
GAAGCGAGGATCAACTTTGCATTTCCCGAAAATTCCCTGTTGTTAGATCAGATTCTAATTTCTAATCAATTTTGTAGAAATTTGTAATGGAAGAAAAATTTTTCTTCATTGCGTGAACCGA	1982
GAAGCGAGGATCAACTCTAATCAATTTTGTAGAAATTTGTAATGGAAGAAAAATTTTTCTTTATTAATGACTATTAACTATTATAAGATATTAAGACAAAAAGAATCATTGCGTGAACCGA	1983
GAAGCGAGGATCAACTCTAATCAATTTTGTAGAAATTTGTAATGGAAGAAAAATTTTTCTTTATTAATGACTATTAACTATTATAAGATATTAAGACAAAAAGAATCATTGCGTGAACCGA	1984
GAAGCGAGGATCAACTTGACTATTAACTATTATAAGATATTAAGACAAAAAGAATAATAAATCTAACAAGGGGATTATGATACATCTAGTTGTAGTTGATTTTGAACATTGCGTGAACCGA	1985
GAAGCGAGGATCAACTTGACTATTAACTATTATAAGATATTAAGACAAAAAGAATAATAAATCTAACAAGGGGATTATGATACATCTAGTTGTAGTTGATTTTGAACATTGCGTGAACCGA	1986
GAAGCGAGGATCAACTTCTAACAAGGGGATTATGATACATCTAGTTGTAGTTGATTTTGAAAGATGAATAAGTCCATTTATTTAGTTTGGCTTTTTTTGTACCTATCATTGCGTGAACCGA	1987
GAAGCGAGGATCAACTTCTAACAAGGGGATTATGATACATCTAGTTGTAGTTGATTTTGAAAGATGAATAAGTCCATTTATTTAGTTTGGCTTTTTTTGTACCTATCATTGCGTGAACCGA	1988
GAAGCGAGGATCAACTAGTTGATTTTGAAAGATGAATAAGTCCATTTATTTAGTTTGGCTTTTTTTGTACCTATTTTTTTATTCTATTTCTATTTCTATTCGGTTCCATTGCGTGAACCGA	1989
GAAGCGAGGATCAACTAGTTGATTTTGAAAGATGAATAAGTCCATTTATTTAGTTTGGCTTTTTTTGTACCTATTTTTTTATTCTATTTCTATTTCTATTCGGTTCCATTGCGTGAACCGA	1990
GAAGCGAGGATCAACTTGGCTTTTTTTGTACCTATTTTTTTATTCTATTTCTATTTCTATTCGGTTCTATTCTATATATTTCTATTAGGTTGTATATTAATATTAGCATTGCGTGAACCGA	1991
GAAGCGAGGATCAACTTGGCTTTTTTTGTACCTATTTTTTTATTCTATTTCTATTTCTATTCGGTTCTATTCTATATATTTCTATTAGGTTGTATATTAATATTAGCATTGCGTGAACCGA	1992
GAAGCGAGGATCAACTCGGTTCTATTCTATATATTTCTATTAGGTTGTATATTAATATTAGATATATATTTACTTAAAGATACTTAGTATAATTATATAATAGATACATTGCGTGAACCGA	1993
GAAGCGAGGATCAACTCGGTTCTATTCTATATATTTCTATTAGGTTGTATATTAATATTAGATATATATTTACTTAAAGATACTTAGTATAATTATATAATAGATACATTGCGTGAACCGA	1994
GAAGCGAGGATCAACTGATACTTAGTATAATTATATAATAGATATAATAGAAATAATAAAAATACAAGATATTCTAAGATATCTTTAGAATTCAGAATATAACAATCATTGCGTGAACCGA	1995
GAAGCGAGGATCAACTGATACTTAGTATAATTATATAATAGATATAATAGAAATAATAAAAATACAAGATATTCTAAGATATCTTTAGAATTCAGAATATAACAATCATTGCGTGAACCGA	1996
GAAGCGAGGATCAACTACAAGATATTCTAAGATATCTTTAGAATTCAGAATATAACAATAACAGGTACAAATATTAAATTGAGGTACCCATTTTATGACAACTTTCCATTGCGTGAACCGA	1997
GAAGCGAGGATCAACTACAAGATATTCTAAGATATCTTTAGAATTCAGAATATAACAATAACAGGTACAAATATTAAATTGAGGTACCCATTTTATGACAACTTTCCATTGCGTGAACCGA	1998
GAAGCGAGGATCAACTCAGGTACAAATATTAAATTGAGGTACCCATTTTATGACAACTTTCAATAACTTACCCTCTATTTTTGTGCCTTTAGTAGGCCTAGTCTTTCATTGCGTGAACCGA	1999
GAAGCGAGGATCAACTCAGGTACAAATATTAAATTGAGGTACCCATTTTATGACAACTTTCAATAACTTACCCTCTATTTTTGTGCCTTTAGTAGGCCTAGTCTTTCATTGCGTGAACCGA	2000
[truncated: 178,519 more rows]
