# Supplementary material for: Targeted enrichment of novel chloroplast-based probes reveals a large-scale phylogeny of 412 bamboos
Source: BMC Plant Biol. 2021 Feb 5;21:76. doi: 10.1186/s12870-020-02779-5 (PMC7863319; doi:10.1186/s12870-020-02779-5)
Supplement: Supplementary file 8 — Additional file 8: Table X. The genes used in species tree construction. [file 12870_2020_2779_MOESM8_ESM.xlsx]

## Sheet: Sheet1
Table X: The genes used in species tree construction.
Gene
atpA	psaA	rpl33	ndhK
atpB	psaB	rpl36	petA
atpE	psaC	rpoA	petB
atpF	psaI	rpoB	petD
atpH	psaJ	rpoC1	petG
atpI	psbA	rpoC2	petL
ccsA	psbB	rps11	petN
cemA	psbC	rps12	rbcL
clpP	psbD	rps14	rpl14
infA	psbE	rps15	rpl16
matK	psbF	rps16	rpl2
ndhA	psbH	rps18	rpl20
ndhB	psbI	rps19	rpl22
ndhC	psbJ	rps2	rpl23
ndhD	psbK	rps3	rpl32
ndhE	psbL	rps4	ndhJ
ndhF	psbM	rps7
ndhG	psbN	rps8
ndhH	psbT	ycf3
ndhI	psbZ	ycf4
